# Supplementary material for: A neurodegeneration checkpoint mediated by REST protects against the onset of Alzheimer’s disease
Source: Nat Commun. 2023 Nov 2;14:7030. doi: 10.1038/s41467-023-42704-6 (PMC10622455; doi:10.1038/s41467-023-42704-6)
Supplement: Supplementary file 4 — Supplementary Data 1 [file 41467_2023_42704_MOESM4_ESM.xlsx]

## Sheet: Sheet1
Supplementary Data 1. Summary of statistical tests.
Data representation, type of measurement, diagnostic or genoype, sample size, gender	Test details: type, means, confidence intervals, P-values, etc.
Figure 1b	Two-way ANOVA with Tukey's post-hoc test
mean ± s.e.m	Source of Variation	% of total variation	P value	P value summary	Significant?
as well as individual values	Interaction Pathology level x Cognitive status	3.71956	0.013636	*	Yes
nuclear REST levels in PFC	Pathology level	6.0885	0.000687	***	Yes
	Cognitive status	11.9154	<0.000001	****	Yes
NCI, no path n=21 cases, 10M, 11F	ANOVA table	SS (Type III)	DF	MS	F (DFn, DFd)	P value
NCI, early path n=30 cases, 10M, 20F	Interaction Pathology level x Cognitive status	17745.6	3	5915.19	F (3, 136) = 3.68681659919083	P=0.013636
NCI, mid path n=26 cases, 11M, 15F	Pathology level	29047.5	3	9682.5	F (3, 136) = 6.03490416794181	P=0.000687
NCI, late path n=5 cases, 2M, 3F	Cognitive status	56846.9	1	56846.9	F (1, 136) = 35.4315034844964	P<0.000001
AD, no path n=3 cases, 1M, 2F	Residual	218201	136	1604.42
AD, early path n=3 cases, 2M, 1F
AD, mid path n=13 cases, 6M, 7F	Difference between column means
AD, late path n=44 cases, 14M, 30F	Predicted (LS) mean of NCI	112.858
	Predicted (LS) mean of AD	50.7053
	Difference between predicted means	62.153
	SE of difference	10.4416
	95% CI of difference	41.5040661413862 to 82.8018643281443
	Tukey's multiple comparisons test	Predicted (LS) mean diff.	95.00% CI of diff.	Below threshold?	Summary	Adjusted P Value
	No pathology:NCI vs. No pathology:AD	28.2986	-47.8144901724645 to 104.411633029607	No	ns	0.945561
	No pathology:NCI vs. Early pathology:NCI	-63.0038	-98.0901496653331 to -27.9173741441908	Yes	****	4.38092e-06
	No pathology:NCI vs. Early pathology:AD	25.9752	-50.1378235057977 to 102.088299696274	No	ns	0.965506
	No pathology:NCI vs. Mid pathology:NCI	-85.5276	-122.030103920971 to -49.0250198885528	Yes	****	9.63807e-10
	No pathology:NCI vs. Mid pathology:AD	11.8075	-31.7117621482192 to 55.3268537233107	No	ns	0.990751
	No pathology:NCI vs. Late pathology:NCI	-16.6808	-78.0450739687295 to 44.6835501592058	No	ns	0.990646
	No pathology:NCI vs. Late pathology:AD	17.3184	-15.3888683133480 to 50.0257081401877	No	ns	0.731284
	No pathology:AD vs. Early pathology:NCI	-91.3023	-165.974638880956 to -16.6300277857110	Yes	**	0.00589901
	No pathology:AD vs. Early pathology:AD	-2.32333	-103.011449593374 to 98.3647829267072	No	ns	1
	No pathology:AD vs. Mid pathology:NCI	-113.826	-189.174220126280 to -38.4780465403866	Yes	***	0.000204661
	No pathology:AD vs. Mid pathology:AD	-16.491	-95.4772825020788 to 62.4952312200274	No	ns	0.998179
	No pathology:AD vs. Late pathology:NCI	-44.9793	-135.037522326874 to 45.0788556602076	No	ns	0.785673
	No pathology:AD vs. Late pathology:AD	-10.9802	-84.5645609566983 to 62.6042579263951	No	ns	0.999798
	Early pathology:NCI vs. Early pathology:AD	88.979	14.3066944523778 to 163.651305547623	Yes	**	0.00816751
	Early pathology:NCI vs. Mid pathology:NCI	-22.5238	-55.9182702482236 to 10.8706702482237	No	ns	0.435359
	Early pathology:NCI vs. Mid pathology:AD	74.8113	33.8639606143550 to 115.758654770260	Yes	****	2.79678e-06
	Early pathology:NCI vs. Late pathology:NCI	46.323	-13.2448929004408 to 105.890892900441	No	ns	0.252696
	Early pathology:NCI vs. Late pathology:AD	80.3222	51.1242063290618 to 109.520157307302	Yes	****	1.111e-12
	Early pathology:AD vs. Mid pathology:NCI	-111.503	-186.850886792947 to -36.1547132070534	Yes	***	0.000301512
	Early pathology:AD vs. Mid pathology:AD	-14.1677	-93.1539491687455 to 64.8185645533606	No	ns	0.999318
	Early pathology:AD vs. Late pathology:NCI	-42.656	-132.714188993541 to 47.4021889935408	No	ns	0.827909
	Early pathology:AD vs. Late pathology:AD	-8.65682	-82.2412276233650 to 64.9275912597283	No	ns	0.999959
	Mid pathology:NCI vs. Mid pathology:AD	97.3351	55.1679854252822 to 139.502229959333	Yes	****	1.6976e-09
	Mid pathology:NCI vs. Late pathology:NCI	68.8468	8.43393024397580 to 129.259669756024	Yes	*	0.0138093
	Mid pathology:NCI vs. Late pathology:AD	102.846	71.9606658861210 to 133.731297750243	Yes	****	1.1e-13
	Mid pathology:AD vs. Late pathology:NCI	-28.4883	-93.3821396158516 to 36.4055242312363	No	ns	0.877057
	Mid pathology:AD vs. Late pathology:AD	5.51087	-33.4172305002957 to 44.4389787520440	No	ns	0.999858
	Late pathology:NCI vs. Late pathology:AD	33.9992	-24.1991511619140 to 92.1975147982775	No	ns	0.622152
Figure 1b	Two-way ANOVA with Tukey's post-hoc test
Effect of gender (data not shown)	Tukey's multiple comparisons test	Predicted (LS) mean diff.	95.00% CI of diff.	Below threshold?	Summary	Adjusted P Value
nuclear REST levels in PFC
NCI, no path n=21 cases, 10M, 11F	NCI, no path vs. NCI, early path	-64.47	-100.7 to -28.24	Yes	****	<0.0001
NCI, early path n=30 cases, 10M, 20F	NCI, no path vs. NCI, mid path	-85.39	-122.0 to -48.76	Yes	****	<0.0001
NCI, mid path n=26 cases, 11M, 15F	NCI, no path vs. NCI, late path	-12.6	-75.41 to 50.20	No	ns	0.9986
NCI, late path n=5 cases, 2M, 3F	NCI, no path vs. AD, no path	39.57	-41.13 to 120.3	No	ns	0.8004
AD, no path n=3 cases, 1M, 2F	NCI, no path vs. AD, early path	30.23	-50.47 to 110.9	No	ns	0.9431
AD, early path n=3 cases, 2M, 1F	NCI, no path vs. AD, mid path	12.36	-31.54 to 56.26	No	ns	0.9884
AD, mid path n=13 cases, 6M, 7F	NCI, no path vs. AD, late path	17.57	-16.18 to 51.31	No	ns	0.7471
AD, late path n=44 cases, 14M, 30F	NCI, early path vs. NCI, mid path	-20.92	-55.34 to 13.50	No	ns	0.5718
	NCI, early path vs. NCI, late path	51.87	-9.669 to 113.4	No	ns	0.1666
	NCI, early path vs. AD, no path	104	24.32 to 183.8	Yes	**	0.0024
	NCI, early path vs. AD, early path	94.7	14.98 to 174.4	Yes	**	0.0085
	NCI, early path vs. AD, mid path	76.83	34.76 to 118.9	Yes	****	<0.0001
	NCI, early path vs. AD, late path	82.04	50.71 to 113.4	Yes	****	<0.0001
	NCI, mid path vs. NCI, late path	72.79	11.02 to 134.6	Yes	**	0.0094
	NCI, mid path vs. AD, no path	125	45.06 to 204.9	Yes	***	0.0001
	NCI, mid path vs. AD, early path	115.6	35.72 to 195.5	Yes	***	0.0005
	NCI, mid path vs. AD, mid path	97.75	55.34 to 140.2	Yes	****	<0.0001
	NCI, mid path vs. AD, late path	103	71.17 to 134.7	Yes	****	<0.0001
	NCI, late path vs. AD, no path	52.17	-42.63 to 147.0	No	ns	0.69
	NCI, late path vs. AD, early path	42.83	-51.96 to 137.6	No	ns	0.8593
	NCI, late path vs. AD, mid path	24.96	-41.38 to 91.30	No	ns	0.9418
	NCI, late path vs. AD, late path	30.17	-29.94 to 90.27	No	ns	0.7806
	AD, no path vs. AD, early path	-9.337	-116.8 to 98.15	No	ns	>0.9999
	AD, no path vs. AD, mid path	-27.21	-110.7 to 56.27	No	ns	0.9731
	AD, no path vs. AD, late path	-22	-100.6 to 56.61	No	ns	0.9888
	AD, early path vs. AD, mid path	-17.87	-101.3 to 65.61	No	ns	0.9978
	AD, early path vs. AD, late path	-12.66	-91.28 to 65.95	No	ns	0.9997
	AD, mid path vs. AD, late path	5.206	-34.74 to 45.15	No	ns	>0.9999
	Source of Variation	% of total variation	P value	P value summary	Significant?
	Interaction (pathology x gender)	2.314	0.435	ns	No
	Row Factor (gender)	0.1275	0.5358	ns	No
	Column Factor (pathology)	51.61	<0.0001	****	Yes
	ANOVA table	SS (Type III)	DF	MS	F (DFn, DFd)	P value
	Interaction (pathology x gender)	11348	7	1621	F (7, 129) = 0.9992	P=0.4350
	Row Factor (gender)	625.2	1	625.2	F (1, 129) = 0.3854	P=0.5358
	Column Factor (pathology)	253074	7	36153	F (7, 129) = 22.28	P<0.0001
	Residual	209300	129	1622
Figure 1c	Two-tailed unpaired t test
mean ± s.e.m	Unpaired t test
as well as individual values	P value	3.5e-14
NCI (all), n=82 cases (33M, 49F)	P value summary	****
AD (all), n=63 cases (23M, 40F)	Significantly different (P < 0.05)?	Yes
nuclear REST levels in PFC	One- or two-tailed P value?	Two-tailed
	t, df	t=8.42175549993669, df=143
Figure 1c	Two-way ANOVA with Tukey's post-hoc test
Effect of gender (data not shown)	Tukey's multiple comparisons test	Predicted (LS) mean diff.	95.00% CI of diff.	Below threshold?	Summary	Adjusted P Value
nuclear REST levels in PFC
NCI (all), n=82 cases (33M, 49F)	Females:NCI (all) vs. Females:AD (all)	69.47	43.03 to 95.90	Yes	****	<0.0001
AD (all), n=63 cases (23M, 40F)	Females:NCI (all) vs. Males:NCI (all)	1.577	-26.36 to 29.51	No	ns	0.9989
	Females:NCI (all) vs. Males:AD (all)	69.73	38.37 to 101.1	Yes	****	<0.0001
	Females:AD (all) vs. Males:NCI (all)	-67.89	-97.07 to -38.71	Yes	****	<0.0001
	Females:AD (all) vs. Males:AD (all)	0.2594	-32.21 to 32.72	No	ns	>0.9999
	Males:NCI (all) vs. Males:AD (all)	68.15	34.45 to 101.8	Yes	****	<0.0001
	Source of Variation	% of total variation	P value	P value summary	Significant?
	Interaction (diagnosis x gender)	0.002969	0.9364	ns	No
	Row Factor (gender)	0.005768	0.9114	ns	No
	Column Factor (diagnosis)	32.4	<0.0001	****	Yes
	ANOVA table	SS (Type III)	DF	MS	F (DFn, DFd)	P value
	Interaction (diagnosis x gender)	14.56	1	14.56	F (1, 141) = 0.006395	P=0.9364
	Row Factor (gender)	28.29	1	28.29	F (1, 141) = 0.01242	P=0.9114
	Column Factor (diagnosis)	158890	1	158890	F (1, 141) = 69.78	P<0.0001
	Residual	321057	141	2277
Figure 2b (Cortex)	One-way ANOVA with Tukey's post-hoc test
mean ± s.e.m	Tukey's multiple comparisons test	Mean Diff.	95.00% CI of diff.	Below threshold?	Summary	Adjusted P Value
as well as individual values	WT vs. 3xTg/CP13Neg	-9.1475	-53.1053492835206 to 34.8103492835206	No	ns	0.83342
	WT vs. 3xTg/CP13Pos	-89.455	-133.412849283521 to -45.4971507164794	Yes	***	0.000786731
WT, n=4 mice, females	3xTg/CP13Neg vs. 3xTg/CP13Pos	-80.3075	-124.265349283521 to -36.3496507164794	Yes	**	0.00166991
3xTg, n=4 mice, females
	ANOVA summary
	F	19.546
	P value	0.000530593
	P value summary	***
	Significant diff. among means (P < 0.05)?	Yes
	R squared	0.812859
	ANOVA table	SS	DF	MS	F (DFn, DFd)	P value
	Treatment (between columns)	19380.2	2	9690.11	F (2, 9) = 19.5460278663490	P=0.000530592680596
	Residual (within columns)	4461.83	9	495.759
	Total	23842.1	11
Figure 2c (CA1 hippocampus)	One-way ANOVA with Tukey's post-hoc test
mean ± s.e.m	Tukey's multiple comparisons test	Mean Diff.	95.00% CI of diff.	Below threshold?	Summary	Adjusted P Value
as well as individual values	WT vs. 3xTg/CP13Neg	12.5117	-19.1894251737726 to 44.2127585071059	No	ns	0.564707
	WT vs. 3xTg/CP13Pos	-59.1517	-90.8527585071059 to -27.4505748262274	Yes	***	0.000752
WT, n=4 mice, females	3xTg/CP13Neg vs. 3xTg/CP13Pos	-71.6633	-100.017651859808 to -43.3090148068589	Yes	****	4.3e-05
3xTg, n=6 mice, females
	ANOVA summary
	F	24.6258
	P value	3.8e-05
	P value summary	****
	Significant diff. among means (P < 0.05)?	Yes
	R squared	0.79117
	ANOVA table	SS	DF	MS	F (DFn, DFd)	P value
	Treatment (between columns)	17038.4	2	8519.18	F (2, 13) = 24.6257779037234	P=0.000038
	Residual (within columns)	4497.29	13	345.946
	Total	21535.7	15
Figure 2e (Cortex)	One-way ANOVA with Tukey's post-hoc test
mean ± s.e.m	Tukey's multiple comparisons test	Mean Diff.	95.00% CI of diff.	Below threshold?	Summary	Adjusted P Value
as well as individual values	WT vs. 3xTg/PHF1Neg	55.7967	21.2272252717669 to 90.3661080615665	Yes	**	0.00615931
	WT vs. 3xTg/PHF1Pos	100.287	65.7172252717669 to 134.856108061566	Yes	***	0.000275344
WT, n=3 mice, females	3xTg/PHF1Neg vs. 3xTg/PHF1Pos	44.49	9.92055860510021 to 79.0594413948998	Yes	*	0.0177227
3xTg, n=3 mice, females
	ANOVA summary
	F	39.7829
	P value	0.000344789
	P value summary	***
	Significant diff. among means (P < 0.05)?	Yes
	R squared	0.929879
	ANOVA table	SS	DF	MS	F (DFn, DFd)	P value
	Treatment (between columns)	15150	2	7575.02	F (2, 6) = 39.7828909611139	P=0.000344788983426
	Residual (within columns)	1142.45	6	190.409
	Total	16292.5	8
Figure 2f (CA1 hippocampus)	One-way ANOVA with Tukey's post-hoc test
mean ± s.e.m	Tukey's multiple comparisons test	Mean Diff.	95.00% CI of diff.	Below threshold?	Summary	Adjusted P Value
as well as individual values	WT vs. 3xTg/PHF1Neg	11.02	-1.63559833938668 to 23.6755983393867	No	ns	0.0820732
	WT vs. 3xTg/PHF1Pos	37.94	25.2844016606133 to 50.5955983393867	Yes	***	0.000228956
WT, n=3 mice, females	3xTg/PHF1Neg vs. 3xTg/PHF1Pos	26.92	14.2644016606133 to 39.5755983393867	Yes	**	0.00150235
3xTg, n=3 mice, females
	ANOVA summary
	F	44.7813
	P value	0.000247509
	P value summary	***
	Significant diff. among means (P < 0.05)?	Yes
	R squared	0.937214
	ANOVA table	SS	DF	MS	F (DFn, DFd)	P value
	Treatment (between columns)	2285.57	2	1142.79	F (2, 6) = 44.7812711441551	P=0.000247508812397
	Residual (within columns)	153.116	6	25.5193
	Total	2438.69	8
Figure 2h	unpaired t-test
mean ± s.e.m	Unpaired t test
and individual values	P value	0.0019
REST levels, hippocampus	P value summary	**
WT, n=7 mice (4M, 3F)	Significantly different (P < 0.05)?	Yes
J20, n=7 mice (4M, 3F)	One- or two-tailed P value?	Two-tailed
	t, df	t=3.958, df=12
Figure 2h	Two-way ANOVA with Tukey's post-hoc test
Effect of gender (data not shown)	Source of Variation	% of total variation	P value	P value summary	Significant?
REST levels, hippocampus	Interaction (genotype x gender)	0.008401	0.9635	ns	No
WT, n=7 mice (4M, 3F)	Row Factor (gender)	5.277	0.2664	ns	No
J20, n=7 mice (4M, 3F)	Column Factor (genotype)	55.28	0.0034	**	Yes
	ANOVA table	SS (Type III)	DF	MS	F (DFn, DFd)	P value
	Interaction (genotype x gender)	1.379	1	1.379	F (1, 10) = 0.002206	P=0.9635
	Row Factor (gender)	866.1	1	866.1	F (1, 10) = 1.386	P=0.2664
	Column Factor (genotype)	9073	1	9073	F (1, 10) = 14.51	P=0.0034
	Residual	6251	10	625.1
Figure 2i	Two-tailed unpaired t test
mean ± s.e.m	Unpaired t test
as well as individual values	P value	0.0002
Nuclear REST levels	P value summary	***
	Significantly different (P < 0.05)?	Yes
WT n=6 mice, females	One- or two-tailed P value?	Two-tailed
J20 n=6 mice, females	t, df	t=5.703, df=10
Figure 3b
Correlations between nuclear beta catenin, nuclear REST and BiP	Nuclear beta catenin vs nuclear REST			BiP vs nuclear REST			BiP vs nuclear beta catenin
Individual neurons pooled from n=3 3xTg mice	Pearson r			Pearson r			Pearson r
	r	0.6854		r	0.4907		r	0.7224
	95% confidence interval	0.5877 to 0.7634		95% confidence interval	0.3557 to 0.6056		95% confidence interval	0.6337 to 0.7923
	R squared	0.4698		R squared	0.2408		R squared	0.5218
	P value			P value			P value
	P (two-tailed)	<0.0001		P (two-tailed)	<0.0001		P (two-tailed)	<0.0001
	P value summary	****		P value summary	****		P value summary	****
	Significant? (alpha = 0.05)	Yes		Significant? (alpha = 0.05)	Yes		Significant? (alpha = 0.05)	Yes
Figure 3d
Nuclear REST levels in WT and 3xTg primary cortical neurons	WT vs 3xTg treated with vehicle (CTRL)			3xTg (vehicle) vs 3xTg/DKK1			3xTg (vehicle) vs 3xTg/XAV939			3xTg (vehicle) vs 3xTg/ICG001			3xTg (vehicle) vs 3xTg/GSK2606414
treated with drugs	Unpaired t test			Unpaired t test			Unpaired t test			Unpaired t test			Unpaired t test
	P value	<0.0001		P value	0.0011		P value	0.0004		P value	0.0001		P value	0.0031
pre-planned comparisons between selected groups	P value summary	****		P value summary	**		P value summary	***		P value summary	***		P value summary	**
n=5 independent experiments (all drugs except DKK-1)	Significantly different (P < 0.05)?	Yes		Significantly different (P < 0.05)?	Yes		Significantly different (P < 0.05)?	Yes		Significantly different (P < 0.05)?	Yes		Significantly different (P < 0.05)?	Yes
n=3 independent experiments (DKK-1)	One- or two-tailed P value?	Two-tailed		One- or two-tailed P value?	Two-tailed		One- or two-tailed P value?	Two-tailed		One- or two-tailed P value?	Two-tailed		One- or two-tailed P value?	Two-tailed
	t, df	t=9.476, df=8		t, df	t=5.855, df=6		t, df	t=5.815, df=8		t, df	t=6.795, df=8		t, df	t=4.186, df=8
Figure 3f
Nuclear REST levels in WT primary cortical neurons treated with drugs	WT (vehicle) vs WT treated with TG			WT (vehicle) vs WT treated with Chiron			WT (vehicle) vs WT treated with Li			WT/Chiron vs WT/TG+Chiron			WT/Li vs WT/TG+Li
	Unpaired t test			Unpaired t test			Unpaired t test			Unpaired t test			Unpaired t test
	P value	0.1692		P value	0.0147		P value	0.0048		P value	0.0048		P value	0.0024
pre-planned comparisons between selected groups	P value summary	ns		P value summary	*		P value summary	**		P value summary	**		P value summary	**
n=3 independent experiments	Significantly different (P < 0.05)?	No		Significantly different (P < 0.05)?	Yes		Significantly different (P < 0.05)?	Yes		Significantly different (P < 0.05)?	Yes		Significantly different (P < 0.05)?	Yes
	One- or two-tailed P value?	Two-tailed		One- or two-tailed P value?	Two-tailed		One- or two-tailed P value?	Two-tailed		One- or two-tailed P value?	Two-tailed		One- or two-tailed P value?	Two-tailed
	t, df	t=1.675, df=4		t, df	t=4.111, df=4		t, df	t=5.669, df=4		t, df	t=5.650, df=4		t, df	t=6.849, df=4
Figure 4e
	GSK3β
REST binding to selected genomic regions (% of input)	One-way ANOVA with Šídák's multiple comparisons test, followed by Bonferoni correction for testing 6 genomic regions
WT 5 Months: n=3 females	ANOVA summary
3xTg 5 Months: n=3 females	F	31.6789
	P value	3.07143e-09
WT 11 Months: n=3 females	P value summary	****
3xTg 11 Months: n=3 females	Significant diff. among means (P < 0.05)?	Yes
	R squared	0.940616
							*Bonferoni adjusted for testing 6 genomic regions (Gsk3b, Cdk5, Daxx, Untr6, Tle3 and Cacng2):
Non-specific IgG control:	Šídák's multiple comparisons test	Mean Diff.	95.00% CI of diff.	Below threshold?	Summary	Adjusted P Value	Bonferoni Adjusted P-value*	Summary
WT 5 months: n=2 females	5m WT REST ChIP peak vs. 5m 3xTG REST ChIP peak	-4.35748	-6.69251633270175 to -2.02245053396492	Yes	***	0.000149087	0.00089452	***
3xTg 5 months: n=2 females	5m WT REST ChIP peak vs. 5m WT IgG CTRL antibody	3.13629	0.525640846990229 to 5.74693313967644	Yes	*	0.0128723	0.0772336	ns
	5m 3xTG REST ChIP peak vs. 5m 3xTG IgG CTRL antibody	7.43105	4.82040207032356 to 10.0416943630098	Yes	****	5.08432e-07	3.05059e-06	****
	11m WT REST ChIP peak vs. 11m 3xTG REST ChIP peak	-4.19731	-6.53234034636842 to -1.86227454763158	Yes	***	0.000232093	0.00139256	**
	5m WT REST ChIP peak vs. 5m WT 10kb downstream	3.40909	1.07405310063158 to 5.74411889936842	Yes	**	0.00219727	0.0131836	*
	5m 3xTG REST ChIP peak vs. 5m 3xTG 10 kb downstream	7.73585	5.40082060063158 to 10.0708863993684	Yes	****	5.11325e-08	3.06795e-07	****
	11m WT REST ChIP peak vs. 11m WT 10 kb downstream	3.0049	0.669862776631581 to 5.33992857536842	Yes	**	0.00716877	0.0430126	*
	11m 3xTG REST ChIP peak vs. 11m 3xTG 10 kb downstream	7.19373	4.85869729663158 to 9.52876309536842	Yes	****	1.55663e-07	9.33977e-07	****
	CDK5
	One-way ANOVA with Šídák's multiple comparisons test, followed by Bonferoni correction for testing 6 genomic regions
	ANOVA summary
	F	134.923
	P value	1.2e-14
	P value summary	****
	Significant diff. among means (P < 0.05)?	Yes
	R squared	0.985393
							*Bonferoni adjusted for testing 6 genomic regions (Gsk3b, Cdk5, Daxx, Untr6, Tle3 and Cacng2):
	Šídák's multiple comparisons test	Mean Diff.	95.00% CI of diff.	Below threshold?	Summary	Adjusted P Value	Bonferoni Adjusted P-value*	Summary
	5m WT REST ChIP peak vs. 5m 3xTG REST ChIP peak	-2.90897	-3.67361300629396 to -2.14432152703937	Yes	****	5.78053e-09	3.46832e-08	****
	5m WT REST ChIP peak vs. 5m WT IgG CTRL antibody	2.42121	1.56630509541055 to 3.27610494792278	Yes	****	5.47602e-07	3.28561e-06	****
	5m 3xTG REST ChIP peak vs. 5m 3xTG IgG CTRL antibody	5.238	4.38309707207722 to 6.09289692458945	Yes	****	2.043e-12	1.2258e-11	****
	5m WT REST ChIP peak vs. 5m WT 10kb downstream	2.22519	1.46054222703937 to 2.98983370629396	Yes	****	3.66371e-07	2.19823e-06	****
	5m 3xTG REST ChIP peak vs. 5m 3xTG 10 kb downstream	5.03932	4.27467236037271 to 5.80396383962729	Yes	****	5.81e-13	3.486e-12	****
	11m WT REST ChIP peak vs. 11m 3xTG REST ChIP peak	-2.3407	-3.10534959229396 to -1.57605811303937	Yes	****	1.71474e-07	1.02884e-06	****
	11m WT REST ChIP peak vs. 11m WT 10 kb downstream	2.30192	1.53727700970604 to 3.06656848896063	Yes	****	2.20623e-07	1.32374e-06	****
	11m 3xTG REST ChIP peak vs. 11m 3xTG 10 kb downstream	4.71347	3.94882618037271 to 5.47811765962729	Yes	****	1.841e-12	1.1046e-11	****
	Daxx
	One-way ANOVA with Šídák's multiple comparisons test, followed by Bonferoni correction for testing 6 genomic regions
	ANOVA summary
	F	36.3308
	P value	9.81748e-10
	P value summary	****
	Significant diff. among means (P < 0.05)?	Yes
	R squared	0.947823
							*Bonferoni adjusted for testing 6 genomic regions (Gsk3b, Cdk5, Daxx, Untr6, Tle3 and Cacng2):
	Šídák's multiple comparisons test	Mean Diff.	95.00% CI of diff.	Below threshold?	Summary	Adjusted P Value	Bonferoni Adjusted P-value*	Summary
	5m WT REST ChIP peak vs. 5m 3xTG REST ChIP peak	-1.1044	-1.67416736093012 to -0.534638039069884	Yes	****	9.41207e-05	0.000564724	***
	5m WT REST ChIP peak vs. 5m WT IgG CTRL antibody	0.252946	-0.384070579841763 to 0.889961933175096	No	ns	0.884444	1	ns
	5m 3xTG REST ChIP peak vs. 5m 3xTG IgG CTRL antibody	1.2588	0.621786435158237 to 1.89581894817510	Yes	****	7.41963e-05	0.000445178	***
	5m WT REST ChIP peak vs. 5m WT 10kb downstream	0.334572	-0.235192894263450 to 0.904336427596783	No	ns	0.51642	1	ns
	5m 3xTG REST ChIP peak vs. 5m 3xTG 10 kb downstream	1.41917	0.849407439069883 to 1.98893676093012	Yes	****	3.46948e-06	2.08169e-05	****
	11m WT REST ChIP peak vs. 11m 3xTG REST ChIP peak	-1.65819	-2.22795549426345 to -1.08842617240322	Yes	****	3.65962e-07	2.19577e-06	****
	11m WT REST ChIP peak vs. 11m WT 10 kb downstream	0.715773	0.146008544069884 to 1.28553786593012	Yes	**	0.00884109	0.0530465	ns
	11m 3xTG REST ChIP peak vs. 11m 3xTG 10 kb downstream	2.36731	1.79754045440322 to 2.93706977626345	Yes	****	1.38994e-09	8.33964e-09	****
Figure 5b	Two-tailed unpaired t test
mean ± s.e.m	Unpaired t test
as well as individual values	P value	0.0037
left panel, CDK5 mean fluorescence intensity (CA1 hippocampus)	P value summary	**
3xTg, n=4F mice	Significantly different (P < 0.05)?	Yes
3xTg;cKO, n=4F mice	One- or two-tailed P value?	Two-tailed
	t, df	t=4.598, df=6
Figure 5b	Two-tailed unpaired t test
mean ± s.e.m	Unpaired t test
as well as individual values	P value	0.0206
right panel, CDK5 mean fluorescence intensity (cortex)	P value summary	*
3xTg, n=4F mice	Significantly different (P < 0.05)?	Yes
3xTg;cKO, n=4F mice	One- or two-tailed P value?	Two-tailed
	t, df	t=3.120, df=6
Figure 5d	Two-tailed unpaired t test
mean ± s.e.m	Unpaired t test
as well as individual values	P value	0.0008
left panel, CDK5 mean fluorescence intensity (CA1 hippocampus)	P value summary	***
3xTg, n=6F mice	Significantly different (P < 0.05)?	Yes
3xTg;GT, n=6F mice	One- or two-tailed P value?	Two-tailed
	t, df	t=4.745, df=10
Figure 5d	Two-tailed unpaired t test
mean ± s.e.m	Unpaired t test
right panel, CDK5 mean fluorescence intensity (cortex)	P value	0.0015
3xTg, n=6F mice	P value summary	**
3xTg;GT, n=6F mice	Significantly different (P < 0.05)?	Yes
	One- or two-tailed P value?	Two-tailed
	t, df	t=4.323, df=10
Figure 5f	Two-tailed unpaired t test
mean ± s.e.m	Unpaired t test
as well as individual values	P value	0.0275
left panel, GSK3β mean fluorescence intensity (CA1 hippocampus)	P value summary	*
3xTg, n=4F mice	Significantly different (P < 0.05)?	Yes
3xTg;cKO, n=4F mice	One- or two-tailed P value?	Two-tailed
	t, df	t=2.896, df=6
Figure 5f	Two-tailed unpaired t test
mean ± s.e.m	Unpaired t test
as well as individual values	P value	0.0077
right panel, GSK3β mean fluorescence intensity (cortex)	P value summary	**
3xTg, n=4F mice	Significantly different (P < 0.05)?	Yes
3xTg;cKO, n=4F mice	One- or two-tailed P value?	Two-tailed
	t, df	t=3.933, df=6
Figure 5h	Two-tailed unpaired t test
mean ± s.e.m	Unpaired t test
as well as individual values	P value	0.0033
left panel, GSK3β mean fluorescence intensity (CA1 hippocampus)	P value summary	**
3xTg, n=6F mice	Significantly different (P < 0.05)?	Yes
3xTg;GT, n=6F mice	One- or two-tailed P value?	Two-tailed
	t, df	t=3.838, df=10
Figure 5h	Two-tailed unpaired t test
mean ± s.e.m	Unpaired t test
as well as individual values	P value	0.0008
right panel, GSK3β mean fluorescence intensity (cortex)	P value summary	***
3xTg, n=6F mice	Significantly different (P < 0.05)?	Yes
3xTg;GT, n=6F mice	One- or two-tailed P value?	Two-tailed
	t, df	t=4.755, df=10
Figure 5j	Two-tailed unpaired t test
mean ± s.e.m	Unpaired t test
as well as individual values	P value	0.0323
left panel, CDK5/Actin levels	P value summary	*
3xTg, n=5F mice	Significantly different (P < 0.05)?	Yes
3xTg;GT, n=5F mice	One- or two-tailed P value?	Two-tailed
	t, df	t=2.587, df=8
Figure 5j	Two-tailed unpaired t test
mean ± s.e.m	Unpaired t test
as well as individual values	P value	0.0249
left panel, GSK3β/Actin levels	P value summary	*
3xTg, n=5F mice	Significantly different (P < 0.05)?	Yes
3xTg;GT, n=5F mice	One- or two-tailed P value?	Two-tailed
	t, df	t=2.753, df=8
Figure 5l and Figure 5n
Correlations between nuclear REST and CDK5 or REST and GSK3beta	Figure 5l			Figure 5n
Individual neurons pooled from n=3 NCI cases with early AD pathology	Nuclear REST vs CDK5			Nuclear REST vs GSK3beta
	Pearson r			Pearson r
	r	-0.258578		r	-0.204583
	95% confidence interval	-0.353290484765081 to -0.158617566703803		95% confidence interval	-0.306705833428474 to -0.0978024301967593
	R squared	0.0668623		R squared	0.041854
	P value			P value
	P (two-tailed)	8.13796e-07		P (two-tailed)	0.000209281
	P value summary	****		P value summary	***
	Significant? (alpha = 0.05)	Yes		Significant? (alpha = 0.05)	Yes
Figure 6a	Two-tailed unpaired t test
RNA levels (% of CTRL)	Unpaired t-test	P-value
SH-SY5Y cells:	PS1: Control vs. REST overexpression (hREST)	0.0162
	PS1: Control vs. REST knockdown (sh4)	0.257
CTRL, n=6
REST overexpression, n=6	PS2: Control vs. REST overexpression (hREST)	0.022
	PS2: Control vs. REST knockdown (sh4)	0.047
CTRL, n=6
REST knockdown, n=6	PEN2: Control vs. REST overexpression (hREST)	0.027
	PEN2: Control vs. REST knockdown (sh4)	0.0018
6 independent experiments
	Nicastrin: Control vs. REST overexpression (hREST)	0.0012
	Nicastrin: Control vs. REST knockdown (sh4)	0.0038
	APH1: Control vs. REST overexpression (hREST)	0.00079
	APH1: Control vs. REST knockdown (sh4)	0.046
Figure 6c	Two-tailed unpaired t test
mean ± s.e.m	Unpaired t test
as well as individual values	P value	0.0026
left panel, normalized REST/Hprt1 mRNA (primer set 1)	P value summary	**
WT, n=3	Significantly different (P < 0.05)?	Yes
KO, n=3	One- or two-tailed P value?	Two-tailed
3 independent experiments	t, df	t=6.717, df=4
Figure 6c	Two-tailed unpaired t test
mean ± s.e.m	Unpaired t test
as well as individual values	P value	0.0145
right panel, normalized REST/Hprt1 mRNA (primer set 2)	P value summary	*
WT, n=3	Significantly different (P < 0.05)?	Yes
KO, n=3	One- or two-tailed P value?	Two-tailed
3 independent experiments	t, df	t=4.129, df=4
Figure 6f	Two-tailed unpaired t test
mean ± s.e.m	Unpaired t test
PS1 CTF, WB	P value	0.0156
WT MEFs, n=3	P value summary	*
KO MEFs, n=3	Significantly different (P < 0.05)?	Yes
3 independent experiments	One- or two-tailed P value?	Two-tailed
	t, df	t=4.040, df=4
Figure 6f	Two-tailed unpaired t test
mean ± s.e.m	Unpaired t test
PS1 NTF, WB	P value	0.0272
WT MEFs, n=3	P value summary	*
KO MEFs, n=3	Significantly different (P < 0.05)?	Yes
3 independent experiments	One- or two-tailed P value?	Two-tailed
	t, df	t=3.404, df=4
Figure 6f	Two-tailed unpaired t test
mean ± s.e.m	Unpaired t test
Pen2, WB	P value	0.006
WT MEFs, n=3	P value summary	**
KO MEFs, n=3	Significantly different (P < 0.05)?	Yes
3 independent experiments	One- or two-tailed P value?	Two-tailed
	t, df	t=5.333, df=4
Figure 6f	Two-tailed unpaired t test
mean ± s.e.m	Unpaired t test
Nicastrin, WB	P value	0.0201
WT MEFs, n=3	P value summary	*
KO MEFs, n=3	Significantly different (P < 0.05)?	Yes
3 independent experiments	One- or two-tailed P value?	Two-tailed
	t, df	t=3.739, df=4
Figure 6h	Two-tailed unpaired t test
mean ± s.e.m	Unpaired t test
Gamma secretase activity	P value	0.0016
WT MEFs, n=3	P value summary	**
KO MEFs, n=3	Significantly different (P < 0.05)?	Yes
3 independent experiments	One- or two-tailed P value?	Two-tailed
	t, df	t=7.585, df=4
Figure 6i	One-way ANOVA with Tukey's post-hoc test
mean ± s.e.m	Tukey's multiple comparisons test	Mean Diff.	95.00% CI of diff.	Below threshold?	Summary	Adjusted P Value
Abeta40, APP-WT transfection	WT vs. KO	-6.63	-10.56 to -2.704	Yes	**	0.0049
WT, n=3 samples	WT vs. KO+hREST	-2.303	-6.229 to 1.623	No	ns	0.2477
KO, n=3 samples	KO vs. KO+hREST	4.327	0.4007 to 8.253	Yes	*	0.0342
KO + hREST, n=3 samples
3 independent experiments	ANOVA summary
	F	13.84
	P value	0.0057
	P value summary	**
	Significant diff. among means (P < 0.05)?	Yes
	R squared	0.8219
	ANOVA table	SS	DF	MS	F (DFn, DFd)	P value
	Treatment (between columns)	67.98	2	33.99	F (2, 6) = 13.84	P=0.0057
	Residual (within columns)	14.73	6	2.456
	Total	82.72	8
Figure 6i	One-way ANOVA with Tukey's post-hoc test
mean ± s.e.m	Tukey's multiple comparisons test	Mean Diff.	95.00% CI of diff.	Below threshold?	Summary	Adjusted P Value
Abeta40, APP-Swe transfection	WT vs. KO	-58.07	-94.80 to -21.33	Yes	**	0.0068
WT, n=3 samples	WT vs. KO+hREST	-20.32	-57.05 to 16.41	No	ns	0.281
KO, n=3 samples	KO vs. KO+hREST	37.75	1.012 to 74.48	Yes	*	0.0451
KO + hREST, n=3 samples
3 independent experiments	ANOVA summary
	F	12.11
	P value	0.0078
	P value summary	**
	Significant diff. among means (P < 0.05)?	Yes
	R squared	0.8015
	ANOVA table	SS	DF	MS	F (DFn, DFd)	P value
	Treatment (between columns)	5209	2	2605	F (2, 6) = 12.11	P=0.0078
	Residual (within columns)	1290	6	215
	Total	6499	8
Figure 6j	One-way ANOVA with Tukey's post-hoc test
mean ± s.e.m	Tukey's multiple comparisons test	Mean Diff.	95.00% CI of diff.	Below threshold?	Summary	Adjusted P Value
Abeta42, APP-WT transfection	WT vs. KO	-1.74	-3.382 to -0.09797	Yes	*	0.04
WT, n=3 samples	WT vs. KO+hREST	-0.07333	-1.715 to 1.569	No	ns	0.9897
KO, n=3 samples	KO vs. KO+hREST	1.667	0.02464 to 3.309	Yes	*	0.0473
KO + hREST, n=3 samples
3 independent experiments	ANOVA summary
	F	6.763
	P value	0.029
	P value summary	*
	Significant diff. among means (P < 0.05)?	Yes
	R squared	0.6927
	ANOVA table	SS	DF	MS	F (DFn, DFd)	P value
	Treatment (between columns)	5.811	2	2.905	F (2, 6) = 6.763	P=0.0290
	Residual (within columns)	2.578	6	0.4296
	Total	8.388	8
Figure 6j	One-way ANOVA with Tukey's post-hoc test
mean ± s.e.m	Tukey's multiple comparisons test	Mean Diff.	95.00% CI of diff.	Below threshold?	Summary	Adjusted P Value
Abeta42, APP-Swe transfection	WT vs. KO	-6.553	-9.971 to -3.135	Yes	**	0.0026
WT, n=3 samples	WT vs. KO+hREST	-1.627	-5.045 to 1.791	No	ns	0.3721
KO, n=3 samples	KO vs. KO+hREST	4.927	1.509 to 8.345	Yes	*	0.0106
KO + hREST, n=3 samples
3 independent experiments	ANOVA summary
	F	18.77
	P value	0.0026
	P value summary	**
	Significant diff. among means (P < 0.05)?	Yes
	R squared	0.8622
	ANOVA table	SS	DF	MS	F (DFn, DFd)	P value
	Treatment (between columns)	69.86	2	34.93	F (2, 6) = 18.77	P=0.0026
	Residual (within columns)	11.17	6	1.861
	Total	81.03	8
Figure 7b	One-way ANOVA with Tukey's post-hoc test
mean ± s.e.m	Tukey's multiple comparisons test	Mean Diff.	95.00% CI of diff.	Below threshold?	Summary	Adjusted P Value
as well as individual values	3xTg vs. 3xTg;cHET	-0.762845	-1.42330523092427 to -0.102385685742396	Yes	*	0.021552
left panel, mTAU+ cell density	3xTg vs. 3xTg;cKO	-1.56414	-2.51826215782632 to -0.610021842173683	Yes	**	0.001213
	3xTg;cHET vs. 3xTg;cKO	-0.801297	-1.82262115293931 to 0.220028069605977	No	ns	0.143705
3xTg n=15 mice (9M, 6F)
3xTg;cHET n=8 mice (5M, 3F)
3xTg;cKO n=3 mice (1M, 2F)
	ANOVA summary
	F	10.3519
	P value	0.000622
	P value summary	***
	Significant diff. among means (P < 0.05)?	Yes
	R squared	0.473729
	ANOVA table	SS	DF	MS	F (DFn, DFd)	P value
	Treatment (between columns)	7.51293	2	3.75646	F (2, 23) = 10.3518600790302	P=0.000622
	Residual (within columns)	8.3462	23	0.362878
	Total	15.8591	25
Figure 7b	Two-way ANOVA with Tukey's post-hoc test
Effect of gender (data not shown)	Source of Variation	% of total variation	P value	P value summary	Significant?
left panel, mTAU+ cell density	Interaction (genotype x gender)	6.594	0.2576	ns	No
	Row Factor (gender)	0.001628	0.9789	ns	No
3xTg n=15 mice (9M, 6F)	Column Factor (genotype)	49.39	0.0006	***	Yes
3xTg;cHET n=8 mice (5M, 3F)
3xTg;cKO n=3 mice (1M, 2F)	ANOVA table	SS (Type III)	DF	MS	F (DFn, DFd)	P value
	Interaction (genotype x gender)	1.046	2	0.5229	F (2, 20) = 1.453	P=0.2576
	Row Factor (gender)	0.0002583	1	0.0002583	F (1, 20) = 0.0007175	P=0.9789
	Column Factor (genotype)	7.833	2	3.917	F (2, 20) = 10.88	P=0.0006
	Residual	7.199	20	0.36
Figure 7b	One-way ANOVA with Tukey's post-hoc test
mean ± s.e.m	Tukey's multiple comparisons test	Mean Diff.	95.00% CI of diff.	Below threshold?	Summary	Adjusted P Value
as well as individual values	3xTg vs. 3xTg;cHET	-0.88968	-1.31433628840694 to -0.465024597450199	Yes	****	8e-05
right panel, pTAU+ cell density	3xTg vs. 3xTg;cKO	-1.32521	-1.93479960212246 to -0.715628700401347	Yes	****	5e-05
	3xTg;cHET vs. 3xTg;cKO	-0.435534	-1.08420622707004 to 0.213138810403371	No	ns	0.232556
3xTg n=14 mice (9M, 5F)
3xTg;cHET n=8 mice (5M, 3F)	ANOVA summary
3xTg;cKO n=3 mice (1M, 2F)	F	22.9533
	P value	4e-06
	P value summary	****
	Significant diff. among means (P < 0.05)?	Yes
	R squared	0.676025
	ANOVA table	SS	DF	MS	F (DFn, DFd)	P value
	Treatment (between columns)	6.67857	2	3.33928	F (2, 22) = 22.9532829016471	P=0.000004
	Residual (within columns)	3.2006	22	0.145482
	Total	9.87916	24
Figure 7b	Two-way ANOVA with Tukey's post-hoc test
Effect of gender (data not shown)	Source of Variation	% of total variation	P value	P value summary	Significant?
right panel, pTAU+ cell density	Interaction (genotype x gender)	1.1	0.7033	ns	No
3xTg n=15 mice (9M, 6F)	Row Factor (gender)	1.174	0.3925	ns	No
3xTg;cHET n=8 mice (5M, 3F)	Column Factor (genotype)	68.62	<0.0001	****	Yes
3xTg;cKO n=3 mice (1M, 2F)
	ANOVA table	SS (Type III)	DF	MS	F (DFn, DFd)	P value
	Interaction (genotype x gender)	0.1087	2	0.05433	F (2, 19) = 0.3586	P=0.7033
	Row Factor (gender)	0.116	1	0.116	F (1, 19) = 0.7655	P=0.3925
	Column Factor (genotype)	6.779	2	3.39	F (2, 19) = 22.37	P<0.0001
	Residual	2.879	19	0.1515
Figure 7c	One-way ANOVA with Tukey's post-hoc test
mean ± s.e.m	Tukey's multiple comparisons test	Mean Diff.	95.00% CI of diff.	Below threshold?	Summary	Adjusted P Value
as well as individual values	3xTg vs. 3xTg;cHET	-1.4348	-2.68002874615911 to -0.189565753840891	Yes	*	0.021891
left panel, pTAU+ cell density in CA1	3xTg vs. 3xTg;cKO	-1.74825	-2.92957774761260 to -0.566917102387400	Yes	**	0.003211
	3xTg;cHET vs. 3xTg;cKO	-0.31345	-1.49478049761260 to 0.867880147612599	No	ns	0.786106
3xTg n=8 mice (3M, 5F)
3xTg;cHET n=8 mice (3M, 5F)
3xTg;cKO n=10 mice (6M, 4F)	ANOVA summary
	F	7.46951
	P value	0.003165
	P value summary	**
	Significant diff. among means (P < 0.05)?	Yes
	R squared	0.393764
	ANOVA table	SS	DF	MS	F (DFn, DFd)	P value
	Treatment (between columns)	14.774	2	7.38698	F (2, 23) = 7.46950551387003	P=0.003165
	Residual (within columns)	22.7459	23	0.988951
	Total	37.5198	25
Figure 7c	Two-way ANOVA with Tukey's post-hoc test
Effect of gender (data not shown)	Source of Variation	% of total variation	P value	P value summary	Significant?
left panel, pTAU+ cell density in CA1	Interaction (genotype x gender)	1.925	0.7209	ns	No
	Row Factor (gender)	0.5676	0.6625	ns	No
3xTg n=8 mice (3M, 5F)	Column Factor (genotype)	38.95	0.0058	**	Yes
3xTg;cHET n=8 mice (3M, 5F)
3xTg;cKO n=10 mice (6M, 4F)	ANOVA table	SS (Type III)	DF	MS	F (DFn, DFd)	P value
	Interaction (genotype x gender)	0.7221	2	0.361	F (2, 20) = 0.3327	P=0.7209
	Row Factor (gender)	0.213	1	0.213	F (1, 20) = 0.1962	P=0.6625
	Column Factor (genotype)	14.61	2	7.307	F (2, 20) = 6.733	P=0.0058
	Residual	21.71	20	1.085
Figure 7c	Kruskal-Wallis one-way ANOVA with Dunn's post-hoc test
mean ± s.e.m	Dunn's multiple comparisons test	Mean rank diff.	Significant?	Summary	Adjusted P Value
as well as individual values	3xTg vs. 3xTg;cHET	-11.75	Yes	**	0.006369
left panel, pTAU+ cell density in CA3	3xTg vs. 3xTg;cKO	-9.125	Yes	*	0.035695
3xTg n=8 mice (3M, 5F)	3xTg;cHET vs. 3xTg;cKO	2.625	No	ns	>0.999999
3xTg;cHET n=8 mice (3M, 5F)
3xTg;cKO n=10 mice (6M, 4F)	Kruskal-Wallis test
	P value	0.005115
	Exact or approximate P value?	Approximate
	P value summary	**
	Do the medians vary signif. (P < 0.05)?	Yes
	Number of groups	3
	Kruskal-Wallis statistic	10.5513
Figure 7c	Two-way ANOVA with Tukey's post-hoc test
Effect of gender (data not shown)	Source of Variation	% of total variation	P value	P value summary	Significant?
left panel, pTAU+ cell density in CA3	Interaction (genotype x gender)	1.759	0.7423	ns	No
	Row Factor (gender)	3.712	0.2719	ns	No
3xTg n=8 mice (3M, 5F)	Column Factor (genotype)	36.66	0.0075	**	Yes
3xTg;cHET n=8 mice (3M, 5F)
3xTg;cKO n=10 mice (6M, 4F)	ANOVA table	SS (Type III)	DF	MS	F (DFn, DFd)	P value
	Interaction (genotype x gender)	0.5976	2	0.2988	F (2, 20) = 0.3025	P=0.7423
	Row Factor (gender)	1.261	1	1.261	F (1, 20) = 1.277	P=0.2719
	Column Factor (genotype)	12.46	2	6.228	F (2, 20) = 6.304	P=0.0075
	Residual	19.76	20	0.9879
Figure 7e	Two-tailed unpaired t test
mean ± s.e.m	Unpaired t test
as well as individual values	P value	8.84467e-05
left panel, AT180 pTAU/total TAU levels	P value summary	****
3xTg n=5 mice, females	Significantly different (P < 0.05)?	Yes
3xTg;cKO n=4 mice, females	One- or two-tailed P value?	Two-tailed
	t, df	t=8.03778207969837, df=7
Figure 7e	Two-tailed unpaired t test
mean ± s.e.m	Unpaired t test
as well as individual values	P value	0.0183
middle panel, PHF1 pTAU/total TAU levels	P value summary	*
3xTg n=5 mice, females	Significantly different (P < 0.05)?	Yes
3xTg;cKO n=4 mice, females	One- or two-tailed P value?	Two-tailed
	t, df	t=3.061, df=7
Figure 7e	Two-tailed unpaired t test
mean ± s.e.m	Unpaired t test
as well as individual values	P value	0.6155
right panel, total tau/Actin levels	P value summary	ns
3xTg n=5 mice, females	Significantly different (P < 0.05)?	No
3xTg;cKO n=4 mice, females	One- or two-tailed P value?	Two-tailed
	t, df	t=0.5255, df=7
Figure 7g	Kruskal-Wallis one-way ANOVA with Dunn's post-hoc test
mean ± s.e.m	Dunn's multiple comparisons test	Mean rank diff.	Significant?	Summary	Adjusted P Value
as well as individual values	J-20 vs. J-20; cHET	-24.5962	Yes	****	6.19842e-05
left panel, Aβ plaque density, hippocampus	J-20 vs. J-20; CKO	-15.7795	Yes	**	0.00197788
	J-20; cHET vs. J-20; CKO	8.81667	No	ns	0.476138
J-20, n=26 mice (14M, 12F)
J-20;cHET, n=8 mice (3M, 5F)	Kruskal-Wallis test
J-20;cKO, n=15 mice (8M, 7F)	P value	9.08751e-06
	Exact or approximate P value?	Approximate
	P value summary	****
	Do the medians vary signif. (P < 0.05)?	Yes
	Number of groups	3
	Kruskal-Wallis statistic	23.2172
Figure 7g	Two-way ANOVA with Tukey's post-hoc test
Effect of gender (data not shown)	Source of Variation	% of total variation	P value	P value summary	Significant?
left panel, Aβ plaque burden, hippocampus	Interaction (genotype x gender)	4.001	0.168	ns	No
	Row Factor (gender)	2.308	0.1502	ns	No
J-20, n=26 mice (14M, 12F)	Column Factor (genotype)	47.08	<0.0001	****	Yes
J-20;cHET, n=8 mice (3M, 5F)
J-20;cKO, n=15 mice (8M, 7F)	ANOVA table	SS (Type III)	DF	MS	F (DFn, DFd)	P value
	Interaction (genotype x gender)	0.2177	2	0.1089	F (2, 43) = 1.860	P=0.1680
	Row Factor (gender)	0.1256	1	0.1256	F (1, 43) = 2.146	P=0.1502
	Column Factor (genotype)	2.562	2	1.281	F (2, 43) = 21.88	P<0.0001
	Residual	2.517	43	0.05852
Figure 7g	Kruskal-Wallis one-way ANOVA with Dunn's post-hoc test
mean ± s.e.m	Dunn's multiple comparisons test	Mean rank diff.	Significant?	Summary	Adjusted P Value
as well as individual values	J-20 vs. J-20; cHET	-24.5769	Yes	****	6.29134e-05
right panel, Aβ plaque density, cortex	J-20 vs. J-20; CKO	-13.2769	Yes	*	0.0124788
J-20, n=26 mice (14M, 12F)	J-20; cHET vs. J-20; CKO	11.3	No	ns	0.21257
J-20;cHET, n=8 mice (3M, 5F)
J-20;cKO, n=15 mice (8M, 7F)	Kruskal-Wallis test
	P value	2.80638e-05
	Exact or approximate P value?	Approximate
	P value summary	****
	Do the medians vary signif. (P < 0.05)?	Yes
	Number of groups	3
	Kruskal-Wallis statistic	20.9621
Figure 7g	Two-way ANOVA with Tukey's post-hoc test
Effect of gender (data not shown)	Source of Variation	% of total variation	P value	P value summary	Significant?
right panel, Aβ plaque density, cortex	Interaction (genotype x gender)	1.838	0.5702	ns	No
	Row Factor (gender)	0.001476	0.976	ns	No
J-20, n=26 mice (14M, 12F)	Column Factor (genotype)	29.5	0.0005	***	Yes
J-20;cHET, n=8 mice (3M, 5F)
J-20;cKO, n=15 mice (8M, 7F)	ANOVA table	SS (Type III)	DF	MS	F (DFn, DFd)	P value
	Interaction (genotype x gender)	0.03514	2	0.01757	F (2, 43) = 0.5692	P=0.5702
	Row Factor (gender)	2.821e-05	1	2.821e-05	F (1, 43) = 0.0009139	P=0.9760
	Column Factor (genotype)	0.5639	2	0.282	F (2, 43) = 9.134	P=0.0005
	Residual	1.327	43	0.03087
Figure 8b	Two-way ANOVA with Tukey's post-hoc test
mean ± s.e.m	Source of Variation	% of total variation	P value	P value summary	Significant?
as well as individual values	Interaction (AD pathology x REST genotype)	24.7418	<0.000001	****	Yes
TUNEL+ cell density in CA1	Row Factor (REST genotype)	24.7418	<0.000001	****	Yes
	Column Factor (AD pathology)	29.1795	<0.000001	****	Yes
WT, n=4 mice, females
GT, n=3 mice, females	ANOVA table	SS (Type III)	DF	MS	F (DFn, DFd)	P value
3xTg, n=6 mice, females	Interaction (AD pathology x REST genotype)	4.09869	1	4.09869	F (1, 15) = 154.855990321756	P=0.000000002626464
3xTg;GT, n=6 mice, females	Row Factor (REST genotype)	4.09869	1	4.09869	F (1, 15) = 154.855990321756	P=0.000000002626464
	Column Factor (AD pathology)	4.83385	1	4.83385	F (1, 15) = 182.631329880816	P=0.000000000838477
Two-way ANOVA factors:	Residual	0.397017	15	0.0264678
AD pathology (WT, 3xTg mice)
REST genotype (WT, GT)	Tukey's multiple comparisons test	Predicted (LS) mean diff.	95.00% CI of diff.	Below threshold?	Summary	Adjusted P Value
	WT:WT vs. WT:3xTg	-0.0833333	-0.386003417929162 to 0.219336751262496	No	ns	0.856269
	WT:WT vs. GT:WT	0	-0.358124073685287 to 0.358124073685287	No	ns	>0.999999999999999
	WT:WT vs. GT:3xTg	-2.02167	-2.32433675126250 to -1.71899658207084	Yes	****	3.1785e-11
	WT:3xTg vs. GT:WT	0.0833333	-0.248225132296932 to 0.414891798963598	No	ns	0.885832
	WT:3xTg vs. GT:3xTg	-1.93833	-2.20904968689809 to -1.66761697976858	Yes	****	1.2485e-11
	GT:WT vs. GT:3xTg	-2.02167	-2.35322513229693 to -1.69010820103640	Yes	****	1.08558e-10
Figure 8b	Two-way ANOVA with Tukey's post-hoc test
mean ± s.e.m	Source of Variation	% of total variation	P value	P value summary	Significant?
as well as individual values	Interaction (AD pathology x REST genotype)	24.1191	1e-06	****	Yes
TUNEL+ cell density in CA3	Row Factor (REST genotype)	24.1191	1e-06	****	Yes
	Column Factor (AD pathology)	27.3993	<0.000001	****	Yes
WT, n=4 mice, females
GT, n=3 mice, females	ANOVA table	SS (Type III)	DF	MS	F (DFn, DFd)	P value
3xTg, n=6 mice, females	Interaction (AD pathology x REST genotype)	6.992	1	6.992	F (1, 15) = 61.1872500099444	P=0.000001134393137
3xTg;GT, n=6 mice, females	Row Factor (REST genotype)	6.992	1	6.992	F (1, 15) = 61.1872500099444	P=0.000001134393137
	Column Factor (AD pathology)	7.94291	1	7.94291	F (1, 15) = 69.5086869472596	P=0.000000516000008
Two-way ANOVA factors:	Residual	1.71408	15	0.114272
AD pathology (WT, 3xTg mice)
REST genotype (WT, GT)	Tukey's multiple comparisons test	Predicted (LS) mean diff.	95.00% CI of diff.	Below threshold?	Summary	Adjusted P Value
	WT:WT vs. WT:3xTg	-0.0833333	-0.712232609448142 to 0.545565942781476	No	ns	0.980331
	WT:WT vs. GT:WT	0	-0.744123658605761 to 0.744123658605761	No	ns	>0.999999999999999
	WT:WT vs. GT:3xTg	-2.615	-3.24389927611481 to -1.98610072388519	Yes	****	2.44035e-08
	WT:3xTg vs. GT:WT	0.0833333	-0.605591306520168 to 0.772257973186835	No	ns	0.984876
	WT:3xTg vs. GT:3xTg	-2.53167	-3.09417127962392 to -1.96916205370942	Yes	****	8.25269e-09
	GT:WT vs. GT:3xTg	-2.615	-3.30392463985350 to -1.92607536014650	Yes	****	8.34605e-08
Figure 8b	Two-way ANOVA with Tukey's post-hoc test
mean ± s.e.m	Source of Variation	% of total variation	P value	P value summary	Significant?
as well as individual values	Interaction (AD pathology x REST genotype)	24.3224	2e-06	****	Yes
TUNEL+ cell density in cortex	Row Factor (REST genotype)	24.3224	2e-06	****	Yes
	Column Factor (AD pathology)	26.3845	1e-06	****	Yes
WT, n=4 mice, females
GT, n=3 mice, females	ANOVA table	SS (Type III)	DF	MS	F (DFn, DFd)	P value
3xTg, n=6 mice, females	Interaction (AD pathology x REST genotype)	4.39278	1	4.39278	F (1, 15) = 57.1694794490295	P=0.000001713165446
3xTg;GT, n=6 mice, females	Row Factor (REST genotype)	4.39278	1	4.39278	F (1, 15) = 57.1694794490294	P=0.000001713165446
	Column Factor (AD pathology)	4.7652	1	4.7652	F (1, 15) = 62.0163692628048	P=0.000001044755285
Two-way ANOVA factors:	Residual	1.15257	15	0.0768378
AD pathology (WT, 3xTg mice)
REST genotype (WT, GT)	Tukey's multiple comparisons test	Predicted (LS) mean diff.	95.00% CI of diff.	Below threshold?	Summary	Adjusted P Value
	WT:WT vs. WT:3xTg	-0.0416667	-0.557367883768486 to 0.474034550435153	No	ns	0.995356
	WT:WT vs. GT:WT	0	-0.610185908923188 to 0.610185908923188	No	ns	>0.999999999999999
	WT:WT vs. GT:3xTg	-2.04833	-2.56403455043515 to -1.53263211623151	Yes	****	4.53695e-08
	WT:3xTg vs. GT:WT	0.0416667	-0.523255712412405 to 0.606589045745738	No	ns	0.996453
	WT:3xTg vs. GT:3xTg	-2.00667	-2.46792385767429 to -1.54540947565905	Yes	****	1.3165e-08
	GT:WT vs. GT:3xTg	-2.04833	-2.61325571241240 to -1.48341095425426	Yes	****	1.53582e-07
Figure 8c	two-tailed unpaired t-tests
Learning curves, Morris Water Maze	pre-planned comparison: 3xTg vs. 3xTg;cHET, p-values:
latency to platform (seconds)
	day 1 p=0.384
WT, n=17 mice (10M, 7F)	day 2 p=0.238
cHET, n=11 mice (4M, 7F)	day 3 p=0.065
3xTg, n=16 mice (8M, 8F)	day 4 p=0.00265
3xTg;cHET, n=11 mice (7M, 4F)	day 5 p=0.00001
Figure 8d	Two-way ANOVA with Tukey's post-hoc test
mean ± s.e.m	Source of Variation	% of total variation	P value	P value summary	Significant?
as well as individual values	Interaction (AD pathology x REST genotype)	3.66441	0.126145	ns	No
left panel, Number of entries in target area	Row Factor (REST genotype)	16.3909	0.001829	**	Yes
	Column Factor (AD pathology)	3.8936	0.115149	ns	No
WT, n=17 mice (10M, 7F)
cHET, n=11 mice (4M, 7F)	ANOVA table	SS (Type III)	DF	MS	F (DFn, DFd)	P value
3xTg, n=16 mice (8M, 8F)	Interaction (AD pathology x REST genotype)	15.2306	1	15.2306	F (1, 51) = 2.41783405449496	P=0.126145
3xTg;cHET, n=11 mice (7M, 4F)	Row Factor	68.1267	1	68.1267	F (1, 51) = 10.8149828173510	P=0.001829
	Column Factor	16.1832	1	16.1832	F (1, 51) = 2.56905605198273	P=0.115149
	Residual	321.264	51	6.29929
	Tukey's multiple comparisons test	Predicted (LS) mean diff.	95.00% CI of diff.	Below threshold?	Summary
	REST WT:WT mice vs. REST WT:3xTg mice	0.0330882	-2.28865867475185 to 2.35483514534008	No	ns
	REST WT:WT mice vs. REST cHET:WT mice	1.19786	-1.38143139132781 to 3.77715331646150	No	ns
	REST WT:WT mice vs. REST cHET:3xTg mice	3.37968	0.800386790490371 to 5.95897149827968	Yes	**
	REST WT:3xTg mice vs. REST cHET:WT mice	1.16477	-1.44599302165571 to 3.77553847620116	No	ns
	REST WT:3xTg mice vs. REST cHET:3xTg mice	3.34659	0.735825160162472 to 5.95735665801935	Yes	**
	REST cHET:WT mice vs. REST cHET:3xTg mice	2.18182	-0.660423561652862 to 5.02405992528922	No	ns
	because there is no interaction between AD pathology and REST genotype, we conducted a one-way ANOVA analysis:
	One-way ANOVA with Tukey's post-hoc test
	ANOVA summary
	F	4.99383
	P value	0.00410689
	P value summary	**
	Significant diff. among means (P < 0.05)?	Yes
	R squared	0.227056
	Tukey's multiple comparisons test	Mean Diff.	95.00% CI of diff.	Below threshold?	Summary	Adjusted P Value
	WT vs. REST cHET	1.19786	-1.38143139132781 to 3.77715331646150	No	ns	0.60883
	WT vs. 3xTg	0.0330882	-2.28865867475185 to 2.35483514534008	No	ns	0.99998
	WT vs. 3xTg;REST cHET	3.37968	0.800386790490370 to 5.95897149827968	Yes	**	0.00554664
	REST cHET vs. 3xTg	-1.16477	-3.77553847620116 to 1.44599302165571	No	ns	0.639069
	REST cHET vs. 3xTg;REST cHET	2.18182	-0.660423561652862 to 5.02405992528923	No	ns	0.187514
	3xTg vs. 3xTg;REST cHET	3.34659	0.735825160162472 to 5.95735665801935	Yes	**	0.00690247
Figure 8d	Two-way ANOVA with Tukey's post-hoc test
Effect of gender (data not shown)	Source of Variation	% of total variation	P value	P value summary	Significant?
left panel, Number of entries in target area	Interaction (genotype x gender)	8.399	0.1197	ns	No
	Row Factor (gender)	2.532	0.1799	ns	No
WT, n=17 mice (10M, 7F)	Column Factor (genotype)	19.84	0.0051	**	Yes
cHET, n=11 mice (4M, 7F)
3xTg, n=16 mice (8M, 8F)	ANOVA table	SS (Type III)	DF	MS	F (DFn, DFd)	P value
3xTg;cHET, n=11 mice (7M, 4F)	Interaction (genotype x gender)	34.91	3	11.64	F (3, 47) = 2.050	P=0.1197
	Row Factor (gender)	10.52	1	10.52	F (1, 47) = 1.854	P=0.1799
	Column Factor (genotype)	82.46	3	27.49	F (3, 47) = 4.842	P=0.0051
	Residual	266.8	47	5.677
Figure 8d	Two-way ANOVA with Tukey's post-hoc test
mean ± s.e.m	Source of Variation	% of total variation	P value	P value summary	Significant?
as well as individual values	Interaction (AD pathology x REST genotype)	4.99278	0.083532	ns	No
right panel, Time spent in target area (sec)	Row Factor (REST genotype)	10.9917	0.011585	*	Yes
	Column Factor (AD pathology)	3.7498	0.132272	ns	No
WT, n=17 mice (10M, 7F)
cHET, n=11 mice (4M, 7F)	ANOVA table	SS (Type III)	DF	MS	F (DFn, DFd)	P value
3xTg, n=16 mice (8M, 8F)	Interaction (AD pathology x REST genotype)	44.8615	1	44.8615	F (1, 51) = 3.11561509473099	P=0.083532
3xTg;cHET, n=11 mice (7M, 4F)	Row Factor (REST genotype)	98.7638	1	98.7638	F (1, 51) = 6.85910629779540	P=0.011585
	Column Factor (AD pathology)	33.6931	1	33.6931	F (1, 51) = 2.33996820557570	P=0.132272
	Residual	734.346	51	14.3989
	Tukey's multiple comparisons test	Predicted (LS) mean diff.	95.00% CI of diff.	Below threshold?	Summary	Adjusted P Value
	REST WT:WT mice vs. REST WT:3xTg mice	-0.245919	-3.75613931772255 to 3.26430108242843	No	ns	0.997685
	REST WT:WT mice vs. REST cHET:WT mice	0.891979	-3.00762133529772 to 4.79157855454905	No	ns	0.929243
	REST WT:WT mice vs. REST cHET:3xTg mice	4.3338	0.434196846520466 to 8.23339673636723	Yes	*	0.023881
	REST WT:3xTg mice vs. REST cHET:WT mice	1.1379	-2.80928645111491 to 5.08508190566036	No	ns	0.86951
	REST WT:3xTg mice vs. REST cHET:3xTg mice	4.57972	0.632531730703274 to 8.52690008747854	Yes	*	0.016942
	REST cHET:WT mice vs. REST cHET:3xTg mice	3.44182	-0.855331666109178 to 7.73896802974554	No	ns	0.158318
	because there is no interaction between AD pathology and REST genotype, we conducted a one-way ANOVA analysis:
	one-way ANOVA with Tukey's post-hoc test
	ANOVA summary
	F	3.80082
	P value	0.0155323
	P value summary	*
	Significant diff. among means (P < 0.05)?	Yes
	R squared	0.182725
	Tukey's multiple comparisons test	Mean Diff.	95.00% CI of diff.	Below threshold?	Summary	Adjusted P Value
	WT vs. REST cHET	0.891979	-3.00762133529771 to 4.79157855454905	No	ns	0.929243
	WT vs. 3xTg	-0.245919	-3.75613931772255 to 3.26430108242843	No	ns	0.997685
	WT vs. 3xTg;REST cHET	4.3338	0.434196846520467 to 8.23339673636723	Yes	*	0.0238814
	REST cHET vs. 3xTg	-1.1379	-5.08508190566036 to 2.80928645111491	No	ns	0.86951
	REST cHET vs. 3xTg;REST cHET	3.44182	-0.855331666109178 to 7.73896802974554	No	ns	0.158318
	3xTg vs. 3xTg;REST cHET	4.57972	0.632531730703274 to 8.52690008747854	Yes	*	0.0169423
Figure 8d	Two-way ANOVA with Tukey's post-hoc test
Effect of gender (data not shown)	Source of Variation	% of total variation	P value	P value summary	Significant?
right panel, Time spent in target area (sec)	Interaction (genotype x gender)	9.545	0.1021	ns	No
	Row Factor (gender)	2.554	0.1916	ns	No
WT, n=17 mice (10M, 7F)	Column Factor (genotype)	17.16	0.0139	*	Yes
cHET, n=11 mice (4M, 7F)
3xTg, n=16 mice (8M, 8F)	ANOVA table	SS (Type III)	DF	MS	F (DFn, DFd)	P value
3xTg;cHET, n=11 mice (7M, 4F)	Interaction (genotype x gender)	85.77	3	28.59	F (3, 47) = 2.187	P=0.1021
	Row Factor (gender)	22.95	1	22.95	F (1, 47) = 1.755	P=0.1916
	Column Factor (genotype)	154.2	3	51.39	F (3, 47) = 3.931	P=0.0139
	Residual	614.5	47	13.07
Figure 8e	two-tailed unpaired t-tests
Learning curves, Morris Water Maze	pre-planned comparisons: unpaired t-test for J-20 vs. J-20;cKO. P-values:
latency to platform (seconds)
	day 1 p=0.257
WT, n=18 mice (8M, 9F)	day 2 p=0.098
cHET, n=14 mice (4M, 10F)	day 3 p=0.983
cKO, n=18 mice (7M, 11F)	day 4 p=0.382
J-20, n=31 mice (13M, 18F)	day 5 p=0.631
J-20;cHET, n=8 mice (3M, 5F)	day 6 p=0.246
J-20;cKO, n=18 mice (9M, 9F)	day 7 p=0.98
Figure 8f	Two-way ANOVA with Tukey's post-hoc test
mean ± s.e.m	Source of Variation	% of total variation	P value	P value summary	Significant?
as well as individual values	Interaction (AD pathology x REST genotype)	1.05687	0.44216	ns	No
left panel, Number of entries in target area	Row Factor (REST genotype)	4.95871	0.024267	*	Yes
	Column Factor (AD pathology)	31.3702	<0.000001	****	Yes
WT, n=18 mice (8M, 9F)
cHET, n=14 mice (4M, 10F)	ANOVA table	SS (Type III)	DF	MS	F (DFn, DFd)	P value
cKO, n=18 mice (7M, 11F)	Interaction (AD pathology x REST genotype)	10.7912	2	5.3956	F (2, 100) = 0.822779607038127	P=0.442160
J-20, n=31 mice (13M, 18F)	Row Factor (REST genotype)	50.6312	2	25.3156	F (2, 100) = 3.86040065033727	P=0.024267
J-20;cHET, n=8 mice (3M, 5F)	Column Factor (AD pathology)	320.308	1	320.308	F (1, 100) = 48.8440222485785	P<0.000001
J-20;cKO, n=18 mice (9M, 9F)	Residual	655.777	100	6.55777
	Tukey's multiple comparisons test	Predicted (LS) mean diff.	95.00% CI of diff.	Below threshold?	Summary	Adjusted P Value
	WT mice
	REST WT vs. REST cHET	0.352941	-1.84585678227215 to 2.55173913521332	No	ns	0.922827
	REST WT vs. REST cKO	0.964052	-1.09641757003408 to 3.02452214519748	No	ns	0.508258
	REST cHET vs. REST cKO	0.611111	-1.55992814091182 to 2.78215036313404	No	ns	0.781601
	J20 mice
	REST WT vs. REST cHET	1.85887	-0.557142883603344 to 4.27488481908721	No	ns	0.164949
	REST WT vs. REST cKO	2.15054	0.345135725685892 to 3.95593954313131	Yes	*	0.015235
	REST cHET vs. REST cKO	0.291667	-2.29713264623283 to 2.88046597956616	No	ns	0.961184
	because there is no interaction between AD pathology and REST genotype, we conducted a one-way ANOVA analysis:
	Kruskal-Wallis one-way ANOVA with Dunn's post-hoc test
	Kruskal-Wallis test
	P value	3.51528e-08
	Exact or approximate P value?	Approximate
	P value summary	****
	Do the medians vary signif. (P < 0.05)?	Yes
	Number of groups	6
	Kruskal-Wallis statistic	43.1069
	Dunn's multiple comparisons test	Mean rank diff.	Significant?	Summary	Adjusted P Value
	WT vs. cHET	-0.0693277	No	ns	>0.999999999999999
	WT vs. cKO	2.29575	No	ns	>0.999999999999999
	cHET vs. cKO	2.36508	No	ns	>0.999999999999999
	WT vs. J-20	22.2268	No	ns	0.105886
	J-20 vs. J-20;cHET	23.0968	No	ns	0.38295
	J-20 vs. J-20;cKO	27.9579	Yes	*	0.0130045
	J-20;cHET vs. J-20;cKO	4.86111	No	ns	>0.999999999999999
Figure 8f	Mann Whitney test
	Mann Whitney test
left panel, Number of entries in target area	P value	0.0066
pre-planned comparison: WT vs. J-20 mice	Exact or approximate P value?	Exact
	P value summary	**
WT, n=18 mice (8M, 9F)	Significantly different (P < 0.05)?	Yes
J-20, n=31 mice (13M, 18F)	One- or two-tailed P value?	Two-tailed
	Sum of ranks in column A,D	539.5 , 636.5
	Mann-Whitney U	140.5
Figure 8f	Two-way ANOVA with Tukey's post-hoc test
Effect of gender (data not shown)	Source of Variation	% of total variation	P value	P value summary	Significant?
	Interaction (genotype x gender)	0.1319	0.9562	ns	No
J-20, n=31 mice (13M, 18F)	Row Factor (gender)	0.1177	0.7785	ns	No
J-20;cHET, n=8 mice (3M, 5F)	Column Factor (genotype)	24.59	0.0007	***	Yes
J-20;cKO, n=18 mice (9M, 9F)
	ANOVA table	SS (Type III)	DF	MS	F (DFn, DFd)	P value
	Interaction (genotype x gender)	0.322	2	0.161	F (2, 51) = 0.04482	P=0.9562
	Row Factor (gender)	0.2873	1	0.2873	F (1, 51) = 0.07999	P=0.7785
	Column Factor (genotype)	60.03	2	30.02	F (2, 51) = 8.356	P=0.0007
	Residual	183.2	51	3.592
Figure 8f	Two-way ANOVA with Tukey's post-hoc test
mean ± s.e.m	Source of Variation	% of total variation	P value	P value summary	Significant?
as well as individual values	Interaction (AD pathology x REST genotype)	0.285697	0.793626	ns	No
right panel, Time spent in target area (sec)	Row Factor (REST genotype)	5.83933	0.01071	*	Yes
	Column Factor (AD pathology)	27.8834	<0.000001	****	Yes
WT, n=18 mice (8M, 9F)
cHET, n=14 mice (4M, 10F)	ANOVA table	SS (Type III)	DF	MS	F (DFn, DFd)	P value
cKO, n=18 mice (7M, 11F)	Interaction (AD pathology x REST genotype)	5.34461	2	2.67231	F (2, 107) = 0.231642509742708	P=0.793626
J-20, n=31 mice (13M, 18F)	Row Factor (REST genotype)	109.238	2	54.6189	F (2, 107) = 4.73450827394716	P=0.010710
J-20;cHET, n=8 mice (3M, 5F)	Column Factor (AD pathology)	521.621	1	521.621	F (1, 107) = 45.2154981631274	P<0.000001
J-20;cKO, n=18 mice (9M, 9F)	Residual	1234.39	107	11.5363
	Tukey's multiple comparisons test	Predicted (LS) mean diff.	95.00% CI of diff.	Below threshold?	Summary
	WT mice
	REST WT vs. REST cHET	0.557381	-2.31932550200018 to 3.43408740676209	No	ns
	REST WT vs. REST cKO	2.28456	-0.370708286426365 to 4.93983109344391	No	ns
	REST cHET vs. REST cKO	1.72718	-1.11621314269155 to 4.57057404494719	No	ns
	J20 mice
	REST WT vs. REST cHET	1.67522	-1.49698278185069 to 4.84742395832128	No	ns
	REST WT vs. REST cKO	2.23947	-0.0354343452969519 to 4.51437552176754	No	ns
	REST cHET vs. REST cKO	0.56425	-2.81281837123703 to 3.94131837123703	No	ns
	because there is no interaction between AD pathology and REST genotype, we conducted a one-way ANOVA analysis:
	Kruskal-Wallis one-way ANOVA with Dunn's post-hoc test
	Dunn's multiple comparisons test	Mean rank diff.	Significant?	Summary	Adjusted P Value
	WT vs. REST cHET	0.03571	No	ns	>0.9999
	WT vs. REST cKO	7.25	No	ns	>0.9999
	WT vs. J-20	24.27	No	ns	0.125
	WT vs. J-20; cHET	45.81	Yes	**	0.0069
	WT vs. J-20; cKO	54.22	Yes	****	<0.0001
	REST cHET vs. REST cKO	7.214	No	ns	>0.9999
	REST cHET vs. J-20	24.24	No	ns	0.2033
	REST cHET vs. J-20; cHET	45.78	Yes	*	0.0106
	REST cHET vs. J-20; cKO	54.19	Yes	****	<0.0001
	REST cKO vs. J-20	17.02	No	ns	0.8928
	REST cKO vs. J-20; cHET	38.56	Yes	*	0.0437
	REST cKO vs. J-20; cKO	46.97	Yes	****	<0.0001
	J-20 vs. J-20; cHET	21.54	No	ns	>0.9999
	J-20 vs. J-20; cKO	29.95	Yes	*	0.0138
	J-20; cHET vs. J-20; cKO	8.41	No	ns	>0.9999
	Kruskal-Wallis test
	P value	<0.0001
	Exact or approximate P value?	Approximate
	P value summary	****
	Do the medians vary signif. (P < 0.05)?	Yes
	Number of groups	6
	Kruskal-Wallis statistic	45.38
Figure 8f	Two-way ANOVA with Tukey's post-hoc test
Effect of gender (data not shown)	Source of Variation	% of total variation	P value	P value summary	Significant?
right panel, Time spent in target area (sec)	Interaction (genotype x gender)	3.095	0.353	ns	No
	Row Factor (gender)	0.1193	0.7758	ns	No
J-20, n=31 mice (13M, 18F)	Column Factor (genotype)	24.43	0.0007	***	Yes
J-20;cHET, n=8 mice (3M, 5F)
J-20;cKO, n=18 mice (9M, 9F)	ANOVA table	SS (Type III)	DF	MS	F (DFn, DFd)	P value
	Interaction (genotype x gender)	11.34	2	5.668	F (2, 51) = 1.063	P=0.3530
	Row Factor (gender)	0.437	1	0.437	F (1, 51) = 0.08195	P=0.7758
	Column Factor (genotype)	89.48	2	44.74	F (2, 51) = 8.391	P=0.0007
	Residual	271.9	51	5.332
Figure 8f	Mann Whitney test
	Mann Whitney test
right panel, Time spent in target area	P value	0.00382962
pre-planned comparison: WT vs. J-20 mice	Exact or approximate P value?	Exact
	P value summary	**
WT, n=18 mice (8M, 9F)	Significantly different (P < 0.05)?	Yes
J-20, n=31 mice (13M, 18F)	One- or two-tailed P value?	Two-tailed
	Sum of ranks in column I,L	548 , 628
	Mann-Whitney U	132
Figure 9b	Unpaired t test
pTau (CP13) levels	pTau (CP13) left panel, CA1			pTau (CP13) rightpanel, CA3
n=5 3xTg/AAV9-CTRL females	Unpaired t test			Unpaired t test
n=5 3xTg/AAV9-REST females	P value	0.0273		P value	0.0023
	P value summary	*		P value summary	**
	Significantly different (P < 0.05)?	Yes		Significantly different (P < 0.05)?	Yes
	One- or two-tailed P value?	Two-tailed		One- or two-tailed P value?	Two-tailed
	t, df	t=2.695, df=8		t, df	t=4.396, df=8
Figure 9d	Unpaired t test
mTau (MC1) levels	mTau (MC1) left panel, CA1			mTau (MC1) right panel, CA3
n=5 3xTg/AAV9-CTRL females	Unpaired t test			Unpaired t test
n=5 3xTg/AAV9-REST females	P value	0.0102		P value	0.0024
	P value summary	*		P value summary	**
	Significantly different (P < 0.05)?	Yes		Significantly different (P < 0.05)?	Yes
	One- or two-tailed P value?	Two-tailed		One- or two-tailed P value?	Two-tailed
	t, df	t=3.342, df=8		t, df	t=4.360, df=8
Figure 9e	One-way ANOVA with Tukey's post-hoc test
pTau (CP13) levels	pTau (CP13) left panel, CA1
n=5 3xTg/AAV9-CTRL females	Tukey's multiple comparisons test	Mean Diff.	95.00% CI of diff.	Below threshold?	Summary	Adjusted P Value
n=6 3xTg;GT/AAV9-CTRL females	3xTG vs. 3xTG_GT	-4.93998	-8.77854810789086 to -1.10140686244247	Yes	*	0.0119664
n=6 3xTg;GT/AAV9-REST females	3xTG vs. 3xTG_GT+AAV REST	0.39809	-3.44048018122420 to 4.23666106422420	No	ns	0.960314
	3xTG_GT vs. 3xTG_GT+AAV REST	5.33807	1.67813444172199 to 8.99800141161134	Yes	**	0.00501345
	ANOVA summary
	F	8.83743
	P value	0.00329528
	P value summary	**
	Significant diff. among means (P < 0.05)?	Yes
	R squared	0.558009
	ANOVA table	SS	DF	MS	F (DFn, DFd)	P value
	Treatment (between columns)	103.687	2	51.8434	F (2, 14) = 8.83743243524717	P=0.003295284034065
	Residual (within columns)	82.1287	14	5.86634
	Total	185.815	16
	pTau (CP13) right panel, CA3
	Tukey's multiple comparisons test	Mean Diff.	95.00% CI of diff.	Below threshold?	Summary	Adjusted P Value
	3xTG vs. 3xTG_GT	-2.35771	-3.68485289023475 to -1.03055819709858	Yes	**	0.00102348
	3xTG vs. 3xTG_GT+AAV REST	0.49539	-0.831757625234749 to 1.82253706790142	No	ns	0.602695
	3xTG_GT vs. 3xTG_GT+AAV REST	2.8531	1.58770991963078 to 4.11848061036922	Yes	***	0.000107412
	ANOVA summary
	F	19.5943
	P value	8.75309e-05
	P value summary	****
	Significant diff. among means (P < 0.05)?	Yes
	R squared	0.736786
	ANOVA table	SS	DF	MS	F (DFn, DFd)	P value
	Treatment (between columns)	27.4807	2	13.7403	F (2, 14) = 19.5943438474786	P=0.000087530885682
	Residual (within columns)	9.81735	14	0.701239
	Total	37.298	16
Figure 9f	One-way ANOVA with Tukey's post-hoc test
mTau (MC1) levels	mTau (MC1) left panel, CA1
n=5 3xTg/AAV9-CTRL females	Tukey's multiple comparisons test	Mean Diff.	95.00% CI of diff.	Below threshold?	Summary	Adjusted P Value
n=6 3xTg;GT/AAV9-CTRL females	3xTG vs. 3xTG_GT	-4.29336	-7.12569574861499 to -1.46103181205168	Yes	**	0.00375222
n=6 3xTg;GT/AAV9-REST females	3xTG vs. 3xTG_GT+AAV REST	0.287025	-2.54530658078165 to 3.11935735578165	No	ns	0.962067
	3xTG_GT vs. 3xTG_GT+AAV REST	4.58039	1.87986659575244 to 7.28091173991422	Yes	**	0.00152171
	ANOVA summary
	F	12.0704
	P value	0.00089778
	P value summary	***
	Significant diff. among means (P < 0.05)?	Yes
	R squared	0.632939
	ANOVA table	SS	DF	MS	F (DFn, DFd)	P value
	Treatment (between columns)	77.1023	2	38.5512	F (2, 14) = 12.0703846103486	P=0.000897780392911
	Residual (within columns)	44.7141	14	3.19386
	Total	121.816	16
	mTau (MC1) right panel, CA3
	Tukey's multiple comparisons test	Mean Diff.	95.00% CI of diff.	Below threshold?	Summary	Adjusted P Value
	3xTG vs. 3xTG_GT	-1.91569	-2.96697347683171 to -0.864403817501625	Yes	***	0.000818476
	3xTG vs. 3xTG_GT+AAV REST	0.137546	-0.913738353165041 to 1.18883130616504	No	ns	0.93769
	3xTG_GT vs. 3xTG_GT+AAV REST	2.05324	1.05087436793962 to 3.05559587939371	Yes	***	0.000277413
	ANOVA summary
	F	17.5415
	P value	0.000153593
	P value summary	***
	Significant diff. among means (P < 0.05)?	Yes
	R squared	0.714769
	ANOVA table	SS	DF	MS	F (DFn, DFd)	P value
	Treatment (between columns)	15.4371	2	7.71857	F (2, 14) = 17.5415498474757	P=0.000153593338180
	Residual (within columns)	6.16023	14	0.440016
	Total	21.5974	16
Figure 9g	One-way ANOVA with Tukey's post-hoc test
Cdk5, Gsk3beta and Daxx mRNA levels	Cdk5 mRNA levels
n=4 3xTg/AAV9-CTRL females	Tukey's multiple comparisons test	Mean Diff.	95.00% CI of diff.	Below threshold?	Summary	Adjusted P Value
n=5 3xTg;GT/AAV9-CTRL females	3xTG-AAV_Ctrl vs. 3xTG-GT-AAV_Ctrl	-0.0405103	-0.0477613804626028 to -0.0332591859304208	Yes	****	2.99226e-08
n=5 3xTg;GT/AAV9-REST females	3xTG-AAV_Ctrl vs. 3xTG-GT-AAV_REST	-0.00983695	-0.0170880511651370 to -0.00258585663295495	Yes	**	0.00957899
	3xTG-GT-AAV_Ctrl vs. 3xTG-GT-AAV_REST	0.0306733	0.0238369292336042 to 0.0375097293613274	Yes	****	2.90503e-07
	ANOVA summary
	F	129.944
	P value	2.22491e-08
	P value summary	****
	Significant diff. among means (P < 0.05)?	Yes
	R squared	0.959393
	ANOVA table	SS	DF	MS	F (DFn, DFd)	P value
	Treatment (between columns)	0.00416274	2	0.00208137	F (2, 11) = 129.944236058667	P=0.000000022249071
	Residual (within columns)	0.000176191	11	1.60174e-05
	Total	0.00433893	13
	Gsk3beta mRNA levels
	Tukey's multiple comparisons test	Mean Diff.	95.00% CI of diff.	Below threshold?	Summary	Adjusted P Value
	3xTG-AAV_Ctrl vs. 3xTG-GT-AAV_Ctrl	-0.0152049	-0.0203206992168448 to -0.0100891904720506	Yes	****	1.73417e-05
	3xTG-AAV_Ctrl vs. 3xTG-GT-AAV_REST	0.00221282	-0.00290293268813652 to 0.00732857605665762	No	ns	0.494945
	3xTG-GT-AAV_Ctrl vs. 3xTG-GT-AAV_REST	0.0174178	0.0125945870518993 to 0.0222409460055172	Yes	****	2.61618e-06
	ANOVA summary
	F	55.1267
	P value	1.85072e-06
	P value summary	****
	Significant diff. among means (P < 0.05)?	Yes
	R squared	0.909281
	ANOVA table	SS	DF	MS	F (DFn, DFd)	P value
	Treatment (between columns)	0.000879015	2	0.000439507	F (2, 11) = 55.1267395716551	P=0.000001850723844
	Residual (within columns)	8.76994e-05	11	7.97267e-06
	Total	0.000966714	13
	Daxx mRNA levels
	Tukey's multiple comparisons test	Mean Diff.	95.00% CI of diff.	Below threshold?	Summary	Adjusted P Value
	3xTG-AAV_Ctrl vs. 3xTG-GT-AAV_Ctrl	-0.00115326	-0.00199728788082060 to -0.000309229270569612	Yes	**	0.00915859
	3xTG-AAV_Ctrl vs. 3xTG-GT-AAV_REST	-0.000339708	-0.00118373775766409 to 0.000504320852586901	No	ns	0.541074
	3xTG-GT-AAV_Ctrl vs. 3xTG-GT-AAV_REST	0.00081355	1.77916629239710e-005 to 0.00160930858338905	Yes	*	0.0451107
	ANOVA summary
	F	7.48035
	P value	0.00889038
	P value summary	**
	Significant diff. among means (P < 0.05)?	Yes
	R squared	0.576282
	ANOVA table	SS	DF	MS	F (DFn, DFd)	P value
	Treatment (between columns)	3.24677e-06	2	1.62338e-06	F (2, 11) = 7.48034626807181	P=0.008890378748274
	Residual (within columns)	2.38722e-06	11	2.1702e-07
	Total	5.63399e-06	13
Figure 9i	Unpaired t test
Amyloid plaque burden	Unpaired t test
n=8 J20/AAV9-CTRL females	P value	0.0037
n=5 J20/AAV9-REST females	P value summary	**
	Significantly different (P < 0.05)?	Yes
	One- or two-tailed P value?	Two-tailed
	t, df	t=3.669, df=11
Supplementary Figure 1a	Two-way ANOVA with Tukey's post-hoc test
mean ± s.e.m	Source of Variation	% of total variation	P value	P value summary	Significant?
first panel, gpath scores (global pathology)	Interaction (Pathology level x Cognitive status)	0.0163276	0.88834	ns	No
NCI, total cases, n= 518	Row Factor (Pathology level)	28.9949	<0.000001	****	Yes
NCI, no pathology, n= 127	Column Factor (Cognitive status)	0.0248852	0.325449	ns	No
NCI, early pathology, n=184
NCI, mid pathology, n=189	ANOVA table	SS (Type III)	DF	MS	F (DFn, DFd)	P value
NCI, late pathology, n=18	Interaction (Pathology level x Cognitive status)	0.0724414	3	0.0241471	F (3, 999) = 0.211678935394551	P=0.888340
	Row Factor (Pathology level)	128.643	3	42.881	F (3, 999) = 375.904290536738	P<0.000001
AD, total cases, n=501	Column Factor (Cognitive status)	0.11041	1	0.11041	F (1, 999) = 0.967874669361100	P=0.325449
AD, no pathology, n=25	Residual	113.96	999	0.114074
AD, early pathology, n=60
AD, mid pathology, n=195	Difference between column means
AD, late pathology, n=221	Predicted (LS) mean of NCI	0.698803
	Predicted (LS) mean of AD	0.730177
	Difference between predicted means	-0.0313744
	SE of difference	0.0318909
	95% CI of difference	-0.0939552120203060 to 0.0312063401372523
	Tukey's multiple comparisons test	Predicted (LS) mean diff.	95.00% CI of diff.	Below threshold?	Summary	Adjusted P Value
	NCI
	No pathology vs. Early pathology	-0.24173	-0.343886448041252 to -0.139573761573778	Yes	****	<0.000001
	No pathology vs. Mid pathology	-0.755303	-0.856242667502738 to -0.654362340043450	Yes	****	<0.000001
	No pathology vs. Late pathology	-1.56749	-1.78694262946598 to -1.34803566379449	Yes	****	<0.000001
	Early pathology vs. Mid pathology	-0.513572	-0.604351683720940 to -0.422793114210219	Yes	****	<0.000001
	Early pathology vs. Late pathology	-1.32576	-1.54072832571153 to -1.11078975793391	Yes	****	<0.000001
	Mid pathology vs. Late pathology	-0.812187	-1.02658065211707 to -0.597792633597214	Yes	****	<0.000001
	AD
	No pathology vs. Early pathology	-0.285577	-0.495496975050774 to -0.0756577416158939	Yes	**	0.002723
	No pathology vs. Mid pathology	-0.806534	-0.994549526718109 to -0.618518436102407	Yes	****	<0.000001
	No pathology vs. Late pathology	-1.654	-1.84079543772086 to -1.46719626325954	Yes	****	<0.000001
	Early pathology vs. Mid pathology	-0.520957	-0.649269956363325 to -0.392643289790523	Yes	****	<0.000001
	Early pathology vs. Late pathology	-1.36842	-1.49494339884011 to -1.24189358547362	Yes	****	<0.000001
	Mid pathology vs. Late pathology	-0.847462	-0.932855966099670 to -0.762067772060209	Yes	****	<0.000001
Supplementary Figure 1a	Two-way ANOVA with Tukey's post-hoc test
mean ± s.e.m	Source of Variation	% of total variation	P value	P value summary	Significant?
second panel, CERAD score (plaque burden)	Interaction (Pathology level x Cognitive status)	0.0336037	0.813112	ns	No
NCI, total cases, n= 518	Row Factor (Pathology level)	31.4574	<0.000001	****	Yes
NCI, no pathology, n= 127	Column Factor (Cognitive status)	0.222737	0.012207	*	Yes
NCI, early pathology, n=184
NCI, mid pathology, n=189	ANOVA table	SS (Type III)	DF	MS	F (DFn, DFd)	P value
NCI, late pathology, n=18	Interaction (Pathology level x Cognitive status)	0.450218	3	0.150073	F (3, 1010) = 0.316984787778576	P=0.813112
	Row Factor (Pathology level)	421.463	3	140.488	F (3, 1010) = 296.739294592584	P<0.000001
AD, total cases, n=501	Column Factor (Cognitive status)	2.9842	1	2.9842	F (1, 1010) = 6.30325381399461	P=0.012207
AD, no pathology, n=25	Residual	478.172	1010	0.473438
AD, early pathology, n=60
AD, mid pathology, n=195	Difference between column means
AD, late pathology, n=221	Predicted (LS) mean of NCI	2.48529
	Predicted (LS) mean of AD	2.32341
	Difference between predicted means	0.161881
	SE of difference	0.0644785
	95% CI of difference	0.0353543552078391 to 0.288408529951952
	Tukey's multiple comparisons test	Predicted (LS) mean diff.	95.00% CI of diff.	Below threshold?	Summary	Adjusted P Value
	NCI
	No pathology vs. Early pathology	1.16959	0.965326086197953 to 1.37385570086127	Yes	****	<0.000001
	No pathology vs. Mid pathology	2.12808	1.92470291243643 to 2.33145389774953	Yes	****	<0.000001
	No pathology vs. Late pathology	2.63517	2.18923719088074 to 3.08110401646835	Yes	****	<0.000001
	Early pathology vs. Mid pathology	0.958488	0.774872679406877 to 1.14210234371986	Yes	****	<0.000001
	Early pathology vs. Late pathology	1.46558	1.02830471175091 to 1.90285470853895	Yes	****	<0.000001
	Mid pathology vs. Late pathology	0.507092	0.0702319191791564 to 0.943952477983969	Yes	*	0.015274
	AD
	No pathology vs. Early pathology	1.33	0.908509335940145 to 1.75149066405985	Yes	****	<0.000001
	No pathology vs. Mid pathology	2.19282	1.81668169385361 to 2.56895933178741	Yes	****	<0.000001
	No pathology vs. Late pathology	2.70353	2.32991334976107 to 3.07714547376834	Yes	****	<0.000001
	Early pathology vs. Mid pathology	0.862821	0.601423099578049 to 1.12421792606298	Yes	****	<0.000001
	Early pathology vs. Late pathology	1.37353	1.11577534622326 to 1.63128347730615	Yes	****	<0.000001
	Mid pathology vs. Late pathology	0.510709	0.336745714484552 to 0.684672083403835	Yes	****	<0.000001
Supplementary Figure 1a	Two-way ANOVA with Tukey's post-hoc test
mean ± s.e.m	Source of Variation	% of total variation	P value	P value summary	Significant?
third panel, Braak scores (tangle burden)	Interaction (Pathology level x Cognitive status)	0.355729	0.068005	ns	No
NCI, total cases, n= 518	Row Factor (Pathology level)	18.5601	<0.000001	****	Yes
NCI, no pathology, n= 127	Column Factor (Cognitive status)	0.336822	0.00942	**	Yes
NCI, early pathology, n=184
NCI, mid pathology, n=189	ANOVA table	SS (Type III)	DF	MS	F (DFn, DFd)	P value
NCI, late pathology, n=18	Interaction (Pathology level x Cognitive status)	6.01998	3	2.00666	F (3, 1011) = 2.38235953281794	P=0.068005
	Row Factor (Pathology level)	314.092	3	104.697	F (3, 1011) = 124.299207234393	P<0.000001
AD, total cases, n=501	Column Factor (Cognitive status)	5.70002	1	5.70002	F (1, 1011) = 6.76720698047039	P=0.009420
AD, no pathology, n=25	Residual	851.565	1011	0.8423
AD, early pathology, n=60
AD, mid pathology, n=195	Difference between column means
AD, late pathology, n=221	Predicted (LS) mean of NCI	3.3508
	Predicted (LS) mean of AD	3.57451
	Difference between predicted means	-0.223706
	SE of difference	0.085995
	95% CI of difference	-0.392455104493955 to -0.0549570050111131
	Tukey's multiple comparisons test	Predicted (LS) mean diff.	95.00% CI of diff.	Below threshold?	Summary	Adjusted P Value
	NCI
	No pathology vs. Early pathology	-0.493495	-0.765950310263922 to -0.221040446326286	Yes	****	<0.000001
	No pathology vs. Mid pathology	-1.18006	-1.45104007178762 to -0.909081579672616	Yes	****	<0.000001
	No pathology vs. Late pathology	-2.31234	-2.90713620398246 to -1.71753571202803	Yes	****	<0.000001
	Early pathology vs. Mid pathology	-0.686565	-0.931156098838670 to -0.441974796031353	Yes	****	<0.000001
	Early pathology vs. Late pathology	-1.81884	-2.40209195568343 to -1.23558920373686	Yes	****	<0.000001
	Mid pathology vs. Late pathology	-1.13228	-1.71483863045751 to -0.549711634092757	Yes	****	<0.000001
	AD
	No pathology vs. Early pathology	-0.933333	-1.49553105942258 to -0.371135607244076	Yes	***	0.0005
	No pathology vs. Mid pathology	-1.76923	-2.27093675408043 to -1.26752478438110	Yes	****	<0.000001
	No pathology vs. Late pathology	-2.79548	-3.29381616406188 to -2.29713406218246	Yes	****	<0.000001
	Early pathology vs. Mid pathology	-0.835897	-1.18455766460812 to -0.487237207186752	Yes	****	<0.000001
	Early pathology vs. Late pathology	-1.86214	-2.20594239482947 to -1.51834116474821	Yes	****	<0.000001
	Mid pathology vs. Late pathology	-1.02624	-1.25828200229270 to -0.794206685490105	Yes	****	<0.000001
Supplementary Figure 1a	Two-way ANOVA with Tukey's post-hoc test
mean ± s.e.m	Source of Variation	% of total variation	P value	P value summary	Significant?
fourth panel, NIA/Reagan score	Interaction (Pathology level x Cognitive status)	0.11135	0.35964	ns	No
(plaque and tangle burden)	Row Factor (Pathology level)	24.2529	<0.000001	****	Yes
NCI, total cases, n= 518	Column Factor (Cognitive status)	0.531247	9.5e-05	****	Yes
NCI, no pathology, n= 127
NCI, early pathology, n=184	ANOVA table	SS (Type III)	DF	MS	F (DFn, DFd)	P value
NCI, mid pathology, n=189	Interaction (Pathology level x Cognitive status)	0.657966	3	0.219322	F (3, 1011) = 1.07286270944357	P=0.359640
NCI, late pathology, n=18	Row Factor (Pathology level)	143.311	3	47.7702	F (3, 1011) = 233.678675023858	P<0.000001
	Column Factor (Cognitive status)	3.13915	1	3.13915	F (1, 1011) = 15.3558436953239	P=0.000095
AD, total cases, n=501	Residual	206.676	1011	0.204427
AD, no pathology, n=25
AD, early pathology, n=60	Difference between column means
AD, mid pathology, n=195	Predicted (LS) mean of NCI	2.32882
AD, late pathology, n=221	Predicted (LS) mean of AD	2.1628
	Difference between predicted means	0.166014
	SE of difference	0.0423651
	95% CI of difference	0.0828806204433478 to 0.249147965108154
	Tukey's multiple comparisons test	Predicted (LS) mean diff.	95.00% CI of diff.	Below threshold?	Summary	Adjusted P Value
	NCI
	No pathology vs. Early pathology	0.427123	0.292898521731674 to 0.561346599802044	Yes	****	<0.000001
	No pathology vs. Mid pathology	0.94659	0.813092962427526 to 1.08008705673674	Yes	****	<0.000001
	No pathology vs. Late pathology	1.56299	1.26996571292846 to 1.85601853904005	Yes	****	<0.000001
	Early pathology vs. Mid pathology	0.519467	0.398970657274708 to 0.639964240355842	Yes	****	<0.000001
	Early pathology vs. Late pathology	1.13587	0.848532665531820 to 1.42320646490296	Yes	****	<0.000001
	Mid pathology vs. Late pathology	0.616402	0.329404097480388 to 0.903400135323845	Yes	****	<0.000001
	AD
	No pathology vs. Early pathology	0.483333	0.206368446014900 to 0.760298220651774	Yes	****	<0.000001
	No pathology vs. Mid pathology	1.08718	0.840015660090634 to 1.33434331426835	Yes	****	<0.000001
	No pathology vs. Late pathology	1.77828	1.53277443968042 to 2.02378664629243	Yes	****	<0.000001
	Early pathology vs. Mid pathology	0.603846	0.432079822400791 to 0.775612485291515	Yes	****	<0.000001
	Early pathology vs. Late pathology	1.29495	1.12557495112919 to 1.46431946817699	Yes	****	<0.000001
	Mid pathology vs. Late pathology	0.691101	0.576788455576772 to 0.805413656037105	Yes	****	<0.000001
Supplementary Figure 2b	One-way ANOVA with Tukey's post-hoc test
mean ± s.e.m	Tukey's multiple comparisons test	Mean Diff.	95.00% CI of diff.	Below threshold?	Summary	Adjusted P Value
as well as individual values	WT vs. 3xTg/mTAU-	15.9792	-32.5602064836698 to 64.5185398170031	No	ns	0.657896
	WT vs. 3xTg/mTAU+	-82.9758	-131.515206483670 to -34.4364601829969	Yes	**	0.001968
WT, n=6 mice, females	3xTg/mTAU- vs. 3xTg/mTAU+	-98.955	-152.127219203200 to -45.7827807968003	Yes	**	0.00103
3xTg, n=4 mice, females
	ANOVA summary
	F	15.1138
	P value	0.000698
	P value summary	***
	Significant diff. among means (P < 0.05)?	Yes
	R squared	0.733189
	ANOVA table	SS	DF	MS	F (DFn, DFd)	P value
	Treatment (between columns)	23431.5	2	11715.8	F (2, 11) = 15.1138087059337	P=0.000698
	Residual (within columns)	8526.86	11	775.169
	Total	31958.4	13
Supplementary Fig. 3b
Correlations between nuclear beta catenin, nuclear REST and BiP	Nuclear beta catenin vs nuclear REST			BiP vs nuclear REST			BiP vs nuclear beta catenin
Individual neurons pooled from n=3 NCI cases with early AD pathology	Pearson r			Pearson r			Pearson r
	r	0.914		r	0.4735		r	0.5352
	95% confidence interval	0.8811 to 0.9381		95% confidence interval	0.3304 to 0.5953		95% confidence interval	0.4021 to 0.6461
	R squared	0.8353		R squared	0.2242		R squared	0.2864
	P value			P value			P value
	P (two-tailed)	<0.0001		P (two-tailed)	<0.0001		P (two-tailed)	<0.0001
	P value summary	****		P value summary	****		P value summary	****
	Significant? (alpha = 0.05)	Yes		Significant? (alpha = 0.05)	Yes		Significant? (alpha = 0.05)	Yes
Supplementary Fig. 3d	Two-tailed unpaired t test
mean ± s.e.m	Unpaired t test
as well as individual values	P value	4.46825e-05
	P value summary	****
WT n=8 independent experiments	Significantly different (P < 0.05)?	Yes
3xTg n=8 independent experiments	One- or two-tailed P value?	Two-tailed
	t, df	t=5.81704803073513, df=14
Supplementary Fig. 3f
Nuclear Beta-Catenin levels in WT primary neurons	WT (vehicle) vs WT treated with TG			WT (vehicle) vs WT treated with Chiron			WT (vehicle) vs WT treated with Li			WT/Chiron vs WT/TG+Chiron			WT/Li vs WT/TG+Li
	Unpaired t test			Unpaired t test			Unpaired t test			Unpaired t test			Unpaired t test
pre-planned comparisons	P value	0.1929		P value	0.0152		P value	0.0062		P value	0.0048		P value	0.0003
n=3 independent experiments	P value summary	ns		P value summary	*		P value summary	**		P value summary	**		P value summary	***
	Significantly different (P < 0.05)?	No		Significantly different (P < 0.05)?	Yes		Significantly different (P < 0.05)?	Yes		Significantly different (P < 0.05)?	Yes		Significantly different (P < 0.05)?	Yes
	One- or two-tailed P value?	Two-tailed		One- or two-tailed P value?	Two-tailed		One- or two-tailed P value?	Two-tailed		One- or two-tailed P value?	Two-tailed		One- or two-tailed P value?	Two-tailed
	t, df	t=1.564, df=4		t, df	t=4.072, df=4		t, df	t=5.267, df=4		t, df	t=5.664, df=4		t, df	t=12.19, df=4
Supplementary Fig. 4d
Normalized REST binding (to input) in WT and 3xTg mice	Untr6			Tle3			Cacng2
	Unpaired t test			Unpaired t test			Unpaired t test
n=3 WT females	P value	0.1294		P value	0.6926		P value	0.489994
n=3 3xTg females	P value summary	ns		P value summary	ns		P value summary	ns
	Significantly different (P < 0.05)?	No		Significantly different (P < 0.05)?	No		Significantly different (P < 0.05)?	No
	One- or two-tailed P value?	Two-tailed		One- or two-tailed P value?	Two-tailed		One- or two-tailed P value?	Two-tailed
	t, df	t=1.906, df=4		t, df	t=0.4252, df=4		t, df	t=0.7592, df=4
Supplementary Figure 5b	Two-tailed unpaired t test
mean ± s.e.m	Unpaired t test
REST mRNA levels	P value	0.0005
WT, n=4 mice	P value summary	***
cKO, n=4 mice	Significantly different (P < 0.05)?	Yes
	One- or two-tailed P value?	Two-tailed
	t, df	t=6.845, df=6
Supplementary Figure 5d	Two-tailed unpaired t test
mean ± s.e.m	Unpaired t test
REST protein levels	P value	0.0032
WT, n=3 mice	P value summary	**
cKO, n=3 mice	Significantly different (P < 0.05)?	Yes
	One- or two-tailed P value?	Two-tailed
	t, df	t=6.316, df=4
Supplementary Figure 5i
mean ± s.e.m	Unpaired t test
APP/actin	P value	0.3737
3xTg, n=6 females	P value summary	ns
3xTg;cKO, n=6 females	Significantly different (P < 0.05)?	No
	One- or two-tailed P value?	Two-tailed
	t, df	t=0.9312, df=10
Supplementary Figure 5j
mean ± s.e.m	Unpaired t test
tau/actin	P value	0.2767
3xTg, n=6 females	P value summary	ns
3xTg;cKO, n=6 females	Significantly different (P < 0.05)?	No
	One- or two-tailed P value?	Two-tailed
	t, df	t=1.151, df=10
Supplementary Figure 5l
mean ± s.e.m	Unpaired t test
APP/actin	P value	0.6795
J-20, n=7 females	P value summary	ns
J-20;cKO, n=6 females	Significantly different (P < 0.05)?	No
	One- or two-tailed P value?	Two-tailed
	t, df	t=0.4244, df=11
Supplementary Figure 5m
mean ± s.e.m	Unpaired t test
APP/Actin	P value	0.8303
3xTg, n=8 mice	P value summary	ns
3xTg;GT, n=6 mice	Significantly different (P < 0.05)?	No
	One- or two-tailed P value?	Two-tailed
	t, df	t=0.2191, df=12
Supplementary Figure 5n
mean ± s.e.m	Unpaired t test
tau/Actin	P value	0.9368
3xTg, n= 8mice	P value summary	ns
3xTg;GT, n=6 mice	Significantly different (P < 0.05)?	No
	One- or two-tailed P value?	Two-tailed
	t, df	t=0.08097, df=12
Supplementary Figure 5o
mean ± s.e.m	Unpaired t test
APP/Actin	P value	0.319
J-20, n=6 mice	P value summary	ns
J-20;GT, n=6 mice	Significantly different (P < 0.05)?	No
	One- or two-tailed P value?	Two-tailed
	t, df	t=1.049, df=10
Supplementary Figure 6b
mean ± s.e.m	Unpaired t test
and individual values	P value	0.0026
PS1 fluorescence intensity	P value summary	**
left panel, CA1	Significantly different (P < 0.05)?	Yes
3xTg, n=6 females	One- or two-tailed P value?	Two-tailed
3xTg;GT, n=6 females	t, df	t=3.979, df=10
Supplementary Figure 6b
mean ± s.e.m	Unpaired t test
and individual values	P value	0.0503
PS1 fluorescence intensity	P value summary	ns
right panel, cortex	Significantly different (P < 0.05)?	No
3xTg, n=6 females	One- or two-tailed P value?	Two-tailed
3xTg;GT, n=6 females	t, df	t=2.225, df=10
Supplementary Figure 6c
mean ± s.e.m	Unpaired t test
and individual values	P value	0.0207
PS1 fluorescence intensity	P value summary	*
left panel, CA1	Significantly different (P < 0.05)?	Yes
3xTg, n=4 females	One- or two-tailed P value?	Two-tailed
3xTg;cKO, n=4 females	t, df	t=3.114, df=6
Supplementary Figure 6c
mean ± s.e.m	Unpaired t test
and individual values	P value	0.0029
PS1 fluorescence intensity	P value summary	**
right panel, cortex	Significantly different (P < 0.05)?	Yes
3xTg, n=4 females	One- or two-tailed P value?	Two-tailed
3xTg;cKO, n=4 females	t, df	t=4.823, df=6
Supplementary Figure 6e
mean ± s.e.m	Unpaired t test
and individual values	P value	0.0146
PEN-2 fluorescence intensity	P value summary	*
left panel, CA1	Significantly different (P < 0.05)?	Yes
3xTg, n=6 females	One- or two-tailed P value?	Two-tailed
3xTg;GT, n=6 females	t, df	t=2.948, df=10
Supplementary Figure 6e
mean ± s.e.m	Unpaired t test
and individual values	P value	0.225
PEN-2 fluorescence intensity	P value summary	ns
right panel, cortex	Significantly different (P < 0.05)?	No
3xTg, n=6 females	One- or two-tailed P value?	Two-tailed
3xTg;GT, n=6 females	t, df	t=1.293, df=10
Supplementary Figure 6f
mean ± s.e.m	Unpaired t test
and individual values	P value	0.1491
PEN-2 fluorescence intensity	P value summary	ns
left panel, CA1	Significantly different (P < 0.05)?	No
3xTg, n=4 females	One- or two-tailed P value?	Two-tailed
3xTg;cKO, n=4 females	t, df	t=1.655, df=6
Supplementary Figure 6f
mean ± s.e.m	Unpaired t test
and individual values	P value	0.0049
PEN-2 fluorescence intensity	P value summary	**
right panel, cortex	Significantly different (P < 0.05)?	Yes
3xTg, n=4 females	One- or two-tailed P value?	Two-tailed
3xTg;cKO, n=4 females	t, df	t=4.342, df=6
Supplementary Figure 6h
mean ± s.e.m	Unpaired t test
and individual values	P value	0.0045
NCSTN fluorescence intensity	P value summary	**
left panel, CA1	Significantly different (P < 0.05)?	Yes
3xTg, n=6 females	One- or two-tailed P value?	Two-tailed
3xTg;GT, n=6 females	t, df	t=3.652, df=10
Supplementary Figure 6h
mean ± s.e.m	Unpaired t test
and individual values	P value	0.0004
NCSTN fluorescence intensity	P value summary	***
right panel, cortex	Significantly different (P < 0.05)?	Yes
3xTg, n=6 females	One- or two-tailed P value?	Two-tailed
3xTg;GT, n=6 females	t, df	t=5.247, df=10
Supplementary Figure 6i
mean ± s.e.m	Unpaired t test
and individual values	P value	0.2617
NCSTN fluorescence intensity	P value summary	ns
left panel, CA1	Significantly different (P < 0.05)?	No
3xTg, n=4 females	One- or two-tailed P value?	Two-tailed
3xTg;cKO, n=4 females	t, df	t=1.239, df=6
Supplementary Figure 6i
mean ± s.e.m	Unpaired t test
and individual values	P value	0.0169
NCSTN fluorescence intensity	P value summary	*
right panel, cortex	Significantly different (P < 0.05)?	Yes
3xTg, n=4 females	One- or two-tailed P value?	Two-tailed
3xTg;cKO, n=4 females	t, df	t=3.278, df=6
Supplementary Figure 7c
mean ± s.e.m	Unpaired t test
and individual values	P value	0.0362
MC1 tau fluorescence intensity	P value summary	*
3xTg, n=3 embryos	Significantly different (P < 0.05)?	Yes
3xTg;KO, n=3 embryos	One- or two-tailed P value?	Two-tailed
	t, df	t=3.102, df=4
Supplementary Figure 7e
mean ± s.e.m	Mann Whitney U test
left, Abeta plaque burden in hippocampus	P value	0.0033
3xTg, n= 11 mice (9F, 2M)	Exact or approximate P value?	Exact
3xTg;GT, n= 9 mice (7F, 2M)	P value summary	**
	Significantly different (P < 0.05)?	Yes
	One- or two-tailed P value?	Two-tailed
	Sum of ranks in column A,B	82 , 128
	Mann-Whitney U	16
Supplementary Figure 7e
analysis of females only (data not shown)	Mann Whitney U test
mean ± s.e.m	P value	0.0011
left, Abeta plaque burden in hippocampus	Exact or approximate P value?	Exact
3xTg, n= 9 females only	P value summary	**
3xTg;GT, n= 7 females only	Significantly different (P < 0.05)?	Yes
	One- or two-tailed P value?	Two-tailed
	Sum of ranks in column A,B	49 , 87
	Mann-Whitney U	4
Supplementary Figure 7e	Two-way ANOVA with Tukey's post-hoc test
Effect of gender (data not shown)	Source of Variation	% of total variation	P value	P value summary	Significant?
left, Abeta plaque burden in hippocampus	Interaction (gender x genotype)	2.404	0.5135	ns	No
3xTg, n= 11 mice (9F, 2M)	Row Factor (gender)	2.583	0.4984	ns	No
3xTg;GT, n= 9 mice (7F, 2M)	Column Factor (genotype)	2.404	0.5135	ns	No
	ANOVA table	SS (Type III)	DF	MS	F (DFn, DFd)	P value
	Interaction (gender x genotype)	0.01295	1	0.01295	F (1, 16) = 0.4465	P=0.5135
	Row Factor (gender)	0.01392	1	0.01392	F (1, 16) = 0.4798	P=0.4984
	Column Factor (genotype)	0.01295	1	0.01295	F (1, 16) = 0.4465	P=0.5135
	Residual	0.4641	16	0.02901
Supplementary Figure 7e
mean ± s.e.m	Mann Whitney test
right, Abeta plaque burden in cortex	P value	0.1895
3xTg, n= 11 mice (9F, 2M)	Exact or approximate P value?	Exact
3xTg;GT, n= 9 mice (7F, 2M)	P value summary	ns
	Significantly different (P < 0.05)?	No
	One- or two-tailed P value?	Two-tailed
	Sum of ranks in column D,E	103 , 107
	Mann-Whitney U	37
Supplementary Figure 7e	Two-way ANOVA with Tukey's post-hoc test
Effect of gender (data not shown)	Source of Variation	% of total variation	P value	P value summary	Significant?
right, Abeta plaque burden in cortex	Interaction (gender x genotype)	5.921	0.2917	ns	No
3xTg, n= 11 mice (9F, 2M)	Row Factor (gender)	2.633	0.4776	ns	No
3xTg;GT, n= 9 mice (7F, 2M)	Column Factor (genotype)	17.32	0.0806	ns	No
	ANOVA table	SS (Type III)	DF	MS	F (DFn, DFd)	P value
	Interaction (gender x genotype)	0.0003144	1	0.0003144	F (1, 16) = 1.189	P=0.2917
	Row Factor (gender)	0.0001398	1	0.0001398	F (1, 16) = 0.5287	P=0.4776
	Column Factor (genotype)	0.0009197	1	0.0009197	F (1, 16) = 3.478	P=0.0806
	Residual	0.004231	16	0.0002644
Supplementary Figure 7g
mean ± s.e.m	Unpaired t test
left, Abeta plaque burden in hippocampus	P value	0.1695
J-20, n= 9 mice (6F, 3M)	P value summary	ns
J-20;GT, n= 7 mice (4F, 3M)	Significantly different (P < 0.05)?	No
	One- or two-tailed P value?	Two-tailed
	t, df	t=1.448, df=14
Supplementary Figure 7g	Two-way ANOVA with Tukey's post-hoc test
Effect of gender (data not shown)	Source of Variation	% of total variation	P value	P value summary	Significant?
left, Abeta plaque burden in hippocampus	Interaction (gender x genotype)	0.9849	0.6827	ns	No
J-20, n= 9 mice (6F, 3M)	Row Factor (gender)	19.19	0.0892	ns	No
J-20;GT, n= 7 mice (4F, 3M)	Column Factor (genotype)	13.52	0.1466	ns	No
	ANOVA table	SS (Type III)	DF	MS	F (DFn, DFd)	P value
	Interaction (gender x genotype)	0.06269	1	0.06269	F (1, 12) = 0.1755	P=0.6827
	Row Factor (gender)	1.221	1	1.221	F (1, 12) = 3.419	P=0.0892
	Column Factor (genotype)	0.8605	1	0.8605	F (1, 12) = 2.409	P=0.1466
	Residual	4.287	12	0.3572
Supplementary Figure 7g
data not shown	Unpaired t test
right, Abeta plaque burden in cortex	P value	0.0275
J-20, n= 9 mice (6F, 3M)	P value summary	*
J-20;GT, n= 7 mice (4F, 3M)	Significantly different (P < 0.05)?	Yes
	One- or two-tailed P value?	Two-tailed
	t, df	t=2.460, df=14
Supplementary Figure 7g	Two-way ANOVA with Tukey's post-hoc test
Effect of gender (data not shown)	Source of Variation	% of total variation	P value	P value summary	Significant?
right, Abeta plaque burden in cortex	Interaction (gender x genotype)	14	0.0558	ns	No
J-20, n= 9 mice (6F, 3M)	Row Factor (gender)	20.8	0.024	*	Yes
J-20;GT, n= 7 mice (4F, 3M)	Column Factor (genotype)	23.66	0.0175	*	Yes
	ANOVA table	SS (Type III)	DF	MS	F (DFn, DFd)	P value
	Interaction (gender x genotype)	0.5036	1	0.5036	F (1, 12) = 4.485	P=0.0558
	Row Factor (gender)	0.7485	1	0.7485	F (1, 12) = 6.667	P=0.0240
	Column Factor (genotype)	0.8512	1	0.8512	F (1, 12) = 7.581	P=0.0175
	Residual	1.347	12	0.1123
	Tukey's multiple comparisons test	Predicted (LS) mean diff.	95.00% CI of diff.	Below threshold?	Summary	Adjusted P Value
	Females:J20 vs. Females:J20;GT	-0.8494	-1.492 to -0.2073	Yes	**	0.0094
	Females:J20 vs. Males:J20	0.08096	-0.6225 to 0.7844	No	ns	0.9856
	Females:J20 vs. Males:J20;GT	-0.02989	-0.7333 to 0.6735	No	ns	0.9992
	Females:J20;GT vs. Males:J20	0.9304	0.1706 to 1.690	Yes	*	0.0156
	Females:J20;GT vs. Males:J20;GT	0.8195	0.05974 to 1.579	Yes	*	0.0333
	Males:J20 vs. Males:J20;GT	-0.1108	-0.9231 to 0.7014	No	ns	0.9765
Supplementary Figure 7i
mean ± s.e.m	Unpaired t test
and individual values	P value	0.0015
pTAU levels in CA1	P value summary	**
3xTg, n= 11 mice (9F, 2M)	Significantly different (P < 0.05)?	Yes
3xTg;GT, n= 9 mice (7F, 2M)	One- or two-tailed P value?	Two-tailed
	t, df	t=3.748, df=18
Supplementary Figure 7i	Two-way ANOVA with Tukey's post-hoc test
Effect of gender (data not shown)	Source of Variation	% of total variation	P value	P value summary	Significant?
pTAU levels in CA1	Interaction (gender x genotype)	2.487	0.3694	ns	No
3xTg, n= 11 mice (9F, 2M)	Row Factor (gender)	7.244	0.1345	ns	No
3xTg;GT, n= 9 mice (7F, 2M)	Column Factor (genotype)	20.1	0.0183	*	Yes
	ANOVA table	SS (Type III)	DF	MS	F (DFn, DFd)	P value
	Interaction (gender x genotype)	0.1746	1	0.1746	F (1, 16) = 0.8531	P=0.3694
	Row Factor (gender)	0.5087	1	0.5087	F (1, 16) = 2.485	P=0.1345
	Column Factor (genotype)	1.412	1	1.412	F (1, 16) = 6.895	P=0.0183
	Residual	3.275	16	0.2047
Supplementary Figure 7i
mean ± s.e.m	Unpaired t test
and individual values	P value	0.0015
pTAU levels in CA3	P value summary	**
3xTg, n= 11 mice (9F, 2M)	Significantly different (P < 0.05)?	Yes
3xTg;GT, n= 9 mice (7F, 2M)	One- or two-tailed P value?	Two-tailed
	t, df	t=3.789, df=17
Supplementary Figure 7i	Two-way ANOVA with Tukey's post-hoc test
Effect of gender (data not shown)	Source of Variation	% of total variation	P value	P value summary	Significant?
	Interaction (gender x genotype)	2.171	0.3489	ns	No
pTAU levels in CA3	Row Factor (gender)	17.72	0.0145	*	Yes
3xTg, n= 11 mice (9F, 2M)	Column Factor (genotype)	25.13	0.005	**	Yes
3xTg;GT, n= 9 mice (7F, 2M)
	ANOVA table	SS (Type III)	DF	MS	F (DFn, DFd)	P value
	Interaction (gender x genotype)	0.4897	1	0.4897	F (1, 15) = 0.9350	P=0.3489
	Row Factor (gender)	3.996	1	3.996	F (1, 15) = 7.630	P=0.0145
	Column Factor (genotype)	5.668	1	5.668	F (1, 15) = 10.82	P=0.0050
	Residual	7.857	15	0.5238
	Tukey's multiple comparisons test	Predicted (LS) mean diff.	95.00% CI of diff.	Below threshold?	Summary	Adjusted P Value
	Males:3xTg vs. Males:3xTg;GT	-0.95	-3.036 to 1.136	No	ns	0.5693
	Males:3xTg vs. Females:3xTg	-0.7343	-2.365 to 0.8963	No	ns	0.578
	Males:3xTg vs. Females:3xTg;GT	-2.475	-4.178 to -0.7723	Yes	**	0.0039
	Males:3xTg;GT vs. Females:3xTg	0.2157	-1.415 to 1.846	No	ns	0.9804
	Males:3xTg;GT vs. Females:3xTg;GT	-1.525	-3.228 to 0.1777	No	ns	0.087
	Females:3xTg vs. Females:3xTg;GT	-1.741	-2.840 to -0.6417	Yes	**	0.0019
Supplementary Figure 8b
mean ± s.e.m	Unpaired t test
and individual values	P value	0.0212
pThr217/total tau WB, left panel	P value summary	*
J-20, n=6 mice (3M, 3F)	Significantly different (P < 0.05)?	Yes
J-20;GT, n=6 mice (3M, 3F)	One- or two-tailed P value?	Two-tailed
	t, df	t=2.729, df=10
Supplementary Figure 8b	Two-way ANOVA with Tukey's post-hoc test
Effect of gender (data not shown)	Source of Variation	% of total variation	P value	P value summary	Significant?
pThr217/total tau WB, left panel	Interaction (gender x genotype)	3.543	0.483	ns	No
J-20, n=6 mice (3M, 3F)	Row Factor (gender)	1.4	0.6561	ns	No
J-20;GT, n=6 mice (3M, 3F)	Column Factor (genotype)	42.68	0.034	*	Yes
	ANOVA table	SS	DF	MS	F (DFn, DFd)	P value
	Interaction (gender x genotype)	0.02415	1	0.02415	F (1, 8) = 0.5411	P=0.4830
	Row Factor (gender)	0.009547	1	0.009547	F (1, 8) = 0.2139	P=0.6561
	Column Factor (genotype)	0.291	1	0.291	F (1, 8) = 6.518	P=0.0340
	Residual	0.3572	8	0.04464
Supplementary Figure 8b
mean ± s.e.m	Unpaired t test
and individual values	P value	0.0147
AT180 pTau/total tau, WB, 2nd panel from left	P value summary	*
J-20, n=6 mice (3M, 3F)	Significantly different (P < 0.05)?	Yes
J-20;GT, n=6 mice (3M, 3F)	One- or two-tailed P value?	Two-tailed
	t, df	t=2.944, df=10
Supplementary Figure 8b	Two-way ANOVA with Tukey's post-hoc test
Effect of gender (data not shown)	Source of Variation	% of total variation	P value	P value summary	Significant?
AT180 pTau/total tau, WB, 2nd panel from left	Interaction (gender x genotype)	4.333	0.4169	ns	No
J-20, n=6 mice (3M, 3F)	Row Factor (gender)	1.917	0.5847	ns	No
J-20;GT, n=6 mice (3M, 3F)	Column Factor (genotype)	46.44	0.0231	*	Yes
	ANOVA table	SS	DF	MS	F (DFn, DFd)	P value
	Interaction (gender x genotype)	0.03391	1	0.03391	F (1, 8) = 0.7326	P=0.4169
	Row Factor (gender)	0.015	1	0.015	F (1, 8) = 0.3242	P=0.5847
	Column Factor (genotype)	0.3634	1	0.3634	F (1, 8) = 7.852	P=0.0231
	Residual	0.3702	8	0.04628
Supplementary Figure 8b
mean ± s.e.m	Unpaired t test
and individual values	P value	0.0765
AT8 pTau/total tau, WB, 3rd panel from left	P value summary	ns
J-20, n=6 mice (3M, 3F)	Significantly different (P < 0.05)?	No
J-20;GT, n=6 mice (3M, 3F)	One- or two-tailed P value?	Two-tailed
	t, df	t=1.975, df=10
Supplementary Figure 8b	Two-way ANOVA with Tukey's post-hoc test
Effect of gender (data not shown)	Source of Variation	% of total variation	P value	P value summary	Significant?
AT8 pTau/total tau, WB, 3rd panel from left	Interaction (gender x genotype)	0.5304	0.8073	ns	No
J-20, n=6 mice (3M, 3F)	Row Factor (gender)	4.65	0.4767	ns	No
J-20;GT, n=6 mice (3M, 3F)	Column Factor (genotype)	28.06	0.104	ns	No
	ANOVA table	SS	DF	MS	F (DFn, DFd)	P value
	Interaction (gender x genotype)	0.00785	1	0.00785	F (1, 8) = 0.06357	P=0.8073
	Row Factor (gender)	0.06881	1	0.06881	F (1, 8) = 0.5572	P=0.4767
	Column Factor (genotype)	0.4153	1	0.4153	F (1, 8) = 3.363	P=0.1040
	Residual	0.988	8	0.1235
Supplementary Figure 8b
mean ± s.e.m	Unpaired t test
and individual values	P value	0.6098
total tau/Actin, WB, 4th panel from left	P value summary	ns
J-20, n=6 mice (3M, 3F)	Significantly different (P < 0.05)?	No
J-20;GT, n=6 mice (3M, 3F)	One- or two-tailed P value?	Two-tailed
	t, df	t=0.5268, df=10
Supplementary Figure 8b	Two-way ANOVA with Tukey's post-hoc test
Effect of gender (data not shown)	Source of Variation	% of total variation	P value	P value summary	Significant?
total tau/Actin, WB, 4th panel from left	Interaction (gender x genotype)	0.6058	0.8266	ns	No
J-20, n=6 mice (3M, 3F)	Row Factor (gender)	2.132	0.6822	ns	No
J-20;GT, n=6 mice (3M, 3F)	Column Factor (genotype)	2.7	0.6455	ns	No
	ANOVA table	SS	DF	MS	F (DFn, DFd)	P value
	Interaction (gender x genotype)	0.002949	1	0.002949	F (1, 8) = 0.05125	P=0.8266
	Row Factor (gender)	0.01038	1	0.01038	F (1, 8) = 0.1804	P=0.6822
	Column Factor (genotype)	0.01314	1	0.01314	F (1, 8) = 0.2284	P=0.6455
	Residual	0.4603	8	0.05753
Supplementary Figure 8e
mean ± s.e.m	Mann Whitney test
and individual values	P value	0.0311
pTAU levels in CA1 (left)	Exact or approximate P value?	Exact
J-20, n=9 mice (3M, 6F)	P value summary	*
J-20;GT, n=7 mice (3M, 4F)	Significantly different (P < 0.05)?	Yes
	One- or two-tailed P value?	Two-tailed
	Sum of ranks in column A,B	56 , 80
	Mann-Whitney U	11
Supplementary Figure 8e	Two-way ANOVA with Tukey's post-hoc test
Effect of gender (data not shown)	Source of Variation	% of total variation	P value	P value summary	Significant?
pTAU levels in CA1 (left)	Interaction (gender x genotype)	7.124	0.2799	ns	No
J-20, n=9 mice (3M, 6F)	Row Factor (gender)	0.6884	0.7311	ns	No
J-20;GT, n=7 mice (3M, 4F)	Column Factor (genotype)	17.06	0.1055	ns	No
	ANOVA table	SS (Type III)	DF	MS	F (DFn, DFd)	P value
	Interaction (gender x genotype)	0.3505	1	0.3505	F (1, 12) = 1.280	P=0.2799
	Row Factor (gender)	0.03387	1	0.03387	F (1, 12) = 0.1237	P=0.7311
	Column Factor (genotype)	0.8391	1	0.8391	F (1, 12) = 3.066	P=0.1055
	Residual	3.285	12	0.2737
Supplementary Figure 8e
mean ± s.e.m	Unpaired t test
and individual values	P value	0.0114
pTAU levels in CA3 (2nd from left)	P value summary	*
J-20, n=8 mice (3M, 5F)	Significantly different (P < 0.05)?	Yes
J-20;GT, n=6 mice (3M, 3F)	One- or two-tailed P value?	Two-tailed
	t, df	t=2.982, df=12
Supplementary Figure 8e	Two-way ANOVA with Tukey's post-hoc test
Effect of gender (data not shown)	Source of Variation	% of total variation	P value	P value summary	Significant?
pTAU levels in CA3 (2nd from left)	Interaction (gender x genotype)	0.09255	0.8889	ns	No
J-20, n=8 mice (3M, 5F)	Row Factor (gender)	12.12	0.1319	ns	No
J-20;GT, n=6 mice (3M, 3F)	Column Factor (genotype)	30.29	0.0268	*	Yes
	ANOVA table	SS (Type III)	DF	MS	F (DFn, DFd)	P value
	Interaction (gender x genotype)	0.00808	1	0.00808	F (1, 10) = 0.02055	P=0.8889
	Row Factor (gender)	1.058	1	1.058	F (1, 10) = 2.691	P=0.1319
	Column Factor (genotype)	2.645	1	2.645	F (1, 10) = 6.725	P=0.0268
	Residual	3.933	10	0.3933
Supplementary Figure 8e
mean ± s.e.m	Unpaired t test
and individual values	P value	0.002
pTAU levels in CA4 (3rd from left)	P value summary	**
J-20, n=9 mice (3M, 6F)	Significantly different (P < 0.05)?	Yes
J-20;GT, n=7 mice (3M, 4F)	One- or two-tailed P value?	Two-tailed
	t, df	t=3.788, df=14
Supplementary Figure 8e	Two-way ANOVA with Tukey's post-hoc test
Effect of gender (data not shown)	Source of Variation	% of total variation	P value	P value summary	Significant?
pTAU levels in CA4 (3rd from left)	Interaction (gender x genotype)	0.04773	0.9129	ns	No
J-20, n=9 mice (3M, 6F)	Row Factor (gender)	3.331	0.3692	ns	No
J-20;GT, n=7 mice (3M, 4F)	Column Factor (genotype)	44.4	0.0052	**	Yes
	ANOVA table	SS (Type III)	DF	MS	F (DFn, DFd)	P value
	Interaction (gender x genotype)	0.002756	1	0.002756	F (1, 12) = 0.01247	P=0.9129
	Row Factor (gender)	0.1924	1	0.1924	F (1, 12) = 0.8705	P=0.3692
	Column Factor (genotype)	2.564	1	2.564	F (1, 12) = 11.60	P=0.0052
	Residual	2.652	12	0.221
Supplementary Figure 8e
mean ± s.e.m	Unpaired t test
and individual values	P value	0.0033
pTAU levels in Cortex (4th from left)	P value summary	**
J-20, n=9 mice (3M, 6F)	Significantly different (P < 0.05)?	Yes
J-20;GT, n=7 mice (3M, 4F)	One- or two-tailed P value?	Two-tailed
	t, df	t=3.529, df=14
Supplementary Figure 8e	Two-way ANOVA with Tukey's post-hoc test
Effect of gender (data not shown)	Source of Variation	% of total variation	P value	P value summary	Significant?
pTAU levels in Cortex (4th from left)	Interaction (gender x genotype)	1.306	0.5742	ns	No
J-20, n=9 mice (3M, 6F)	Row Factor (gender)	4.99	0.2809	ns	No
J-20;GT, n=7 mice (3M, 4F)	Column Factor (genotype)	43.37	0.006	**	Yes
	ANOVA table	SS (Type III)	DF	MS	F (DFn, DFd)	P value
	Interaction (gender x genotype)	0.06982	1	0.06982	F (1, 12) = 0.3336	P=0.5742
	Row Factor (gender)	0.2668	1	0.2668	F (1, 12) = 1.275	P=0.2809
	Column Factor (genotype)	2.318	1	2.318	F (1, 12) = 11.08	P=0.0060
	Residual	2.511	12	0.2093
Supplementary Figure 9b
mean ± s.e.m	Unpaired t test
and individual values	P value	0.0107
cell density in the CA1, left panel	P value summary	*
3xTg, n=13 mice (3M, 10F)	Significantly different (P < 0.05)?	Yes
3xTg;GT, n=13 mice (7M, 6F)	One- or two-tailed P value?	Two-tailed
	t, df	t=2.769, df=24
Supplementary Figure 9b	Two-way ANOVA with Tukey's post-hoc test
Effect of gender (data not shown)	Source of Variation	% of total variation	P value	P value summary	Significant?
cell density in the CA1, left panel	Interaction (gender x genotype)	10.88	0.0637	ns	No
3xTg, n=13 mice (3M, 10F)	Row Factor (gender)	3.936	0.2528	ns	No
3xTg;GT, n=13 mice (7M, 6F)	Column Factor (genotype)	34.23	0.0022	**	Yes
	ANOVA table	SS (Type III)	DF	MS	F (DFn, DFd)	P value
	Interaction (gender x genotype)	0.0003601	1	0.0003601	F (1, 22) = 3.814	P=0.0637
	Row Factor (gender)	0.0001302	1	0.0001302	F (1, 22) = 1.379	P=0.2528
	Column Factor (genotype)	0.001132	1	0.001132	F (1, 22) = 11.99	P=0.0022
	Residual	0.002077	22	9.442e-05
Supplementary Figure 9b
mean ± s.e.m	Unpaired t test
and individual values	P value	0.0303
cell density in the CA3, middle panel	P value summary	*
3xTg, n=12 mice (3M, 9F)	Significantly different (P < 0.05)?	Yes
3xTg;GT, n=13 mice (7M, 6F)	One- or two-tailed P value?	Two-tailed
	t, df	t=2.309, df=23
Supplementary Figure 9b	Two-way ANOVA with Tukey's post-hoc test
Effect of gender (data not shown)	Source of Variation	% of total variation	P value	P value summary	Significant?
cell density in the CA3, middle panel	Interaction (gender x genotype)	3.612	0.3023	ns	No
3xTg, n=12 mice (3M, 9F)	Row Factor (gender)	11.64	0.0715	ns	No
3xTg;GT, n=13 mice (7M, 6F)	Column Factor (genotype)	6.83	0.1607	ns	No
	ANOVA table	SS (Type III)	DF	MS	F (DFn, DFd)	P value
	Interaction (gender x genotype)	0.0002222	1	0.0002222	F (1, 21) = 1.118	P=0.3023
	Row Factor (gender)	0.0007158	1	0.0007158	F (1, 21) = 3.603	P=0.0715
	Column Factor (genotype)	0.0004201	1	0.0004201	F (1, 21) = 2.114	P=0.1607
	Residual	0.004172	21	0.0001987
Supplementary Figure 9b
mean ± s.e.m	Unpaired t test
and individual values	P value	0.0159
cell density in the cortex, right panel	P value summary	*
3xTg, n=13 mice (3M, 10F)	Significantly different (P < 0.05)?	Yes
3xTg;GT, n=14 mice (7M, 7F)	One- or two-tailed P value?	Two-tailed
	t, df	t=2.587, df=25
Supplementary Figure 9b	Two-way ANOVA with Tukey's post-hoc test
Effect of gender (data not shown)	Source of Variation	% of total variation	P value	P value summary	Significant?
cell density in the cortex, right panel	Interaction (gender x genotype)	0.1006	0.8654	ns	No
3xTg, n=13 mice (3M, 10F)	Row Factor (gender)	0.06029	0.8956	ns	No
3xTg;GT, n=14 mice (7M, 7F)	Column Factor (genotype)	18.72	0.0284	*	Yes
	ANOVA table	SS (Type III)	DF	MS	F (DFn, DFd)	P value
	Interaction (gender x genotype)	2.485e-07	1	2.485e-07	F (1, 23) = 0.02938	P=0.8654
	Row Factor (gender)	1.49e-07	1	1.49e-07	F (1, 23) = 0.01761	P=0.8956
	Column Factor (genotype)	4.626e-05	1	4.626e-05	F (1, 23) = 5.467	P=0.0284
	Residual	0.0001946	23	8.461e-06
Supplementary Figure 9d
mean ± s.e.m	Mann Whitney test
and individual values	P value	0.0152
cell density in the CA1, left panel	Exact or approximate P value?	Exact
3xTg, n=9 mice (5M, 4F)	P value summary	*
3xTg;cKO, n=8 mice (5M, 3F)	Significantly different (P < 0.05)?	Yes
	One- or two-tailed P value?	Two-tailed
	Sum of ranks in column A,C	106 , 47
	Mann-Whitney U	11
Supplementary Figure 9d	Two-way ANOVA with Tukey's post-hoc test
Effect of gender (data not shown)	Source of Variation	% of total variation	P value	P value summary	Significant?
cell density in the CA1, left panel	Interaction (gender x genotype)	4.94	0.3066	ns	No
3xTg, n=9 mice (5M, 4F)	Row Factor (gender)	6.46	0.2452	ns	No
3xTg;cKO, n=8 mice (5M, 3F)	Column Factor (genotype)	23.88	0.0359	*	Yes
	ANOVA table	SS (Type III)	DF	MS	F (DFn, DFd)	P value
	Interaction (gender x genotype)	4.383e-05	1	4.383e-05	F (1, 13) = 1.132	P=0.3066
	Row Factor (gender)	5.733e-05	1	5.733e-05	F (1, 13) = 1.481	P=0.2452
	Column Factor (genotype)	0.0002119	1	0.0002119	F (1, 13) = 5.474	P=0.0359
	Residual	0.0005032	13	3.871e-05
Supplementary Figure 9d
data not shown	Mann Whitney test
cell density in the CA3, middle panel	P value	0.0005
3xTg, n=10 mice (6M, 4F)	Exact or approximate P value?	Exact
3xTg;cKO, n=8 mice (5M, 3F)	P value summary	***
	Significantly different (P < 0.05)?	Yes
	One- or two-tailed P value?	Two-tailed
	Sum of ranks in column E,G	131 , 40
	Mann-Whitney U	4
Supplementary Figure 9d	Two-way ANOVA with Tukey's post-hoc test
Effect of gender (data not shown)	Source of Variation	% of total variation	P value	P value summary	Significant?
cell density in the CA3, middle panel	Interaction (gender x genotype)	0.006199	0.9688	ns	No
3xTg, n=10 mice (6M, 4F)	Row Factor (gender)	0.9788	0.6246	ns	No
3xTg;cKO, n=8 mice (5M, 3F)	Column Factor (genotype)	41.83	0.0056	**	Yes
	ANOVA table	SS (Type III)	DF	MS	F (DFn, DFd)	P value
	Interaction (gender x genotype)	3.768e-07	1	3.768e-07	F (1, 14) = 0.001586	P=0.9688
	Row Factor (gender)	5.95e-05	1	5.95e-05	F (1, 14) = 0.2504	P=0.6246
	Column Factor (genotype)	0.002543	1	0.002543	F (1, 14) = 10.70	P=0.0056
	Residual	0.003327	14	0.0002376
Supplementary Figure 9d
mean ± s.e.m	Mann Whitney test
and individual values	P value	0.3154
cell density in the cortex, right panel	Exact or approximate P value?	Exact
3xTg, n=10 mice (6M, 4F)	P value summary	ns
3xTg;cKO, n=8 mice (5M, 3F)	Significantly different (P < 0.05)?	No
	One- or two-tailed P value?	Two-tailed
	Sum of ranks in column I,K	107 , 64
	Mann-Whitney U	28
Supplementary Figure 9d	Two-way ANOVA with Tukey's post-hoc test
Effect of gender (data not shown)	Source of Variation	% of total variation	P value	P value summary	Significant?
cell density in the cortex, right panel	Interaction (gender x genotype)	17.67	0.0817	ns	No
3xTg, n=10 mice (6M, 4F)	Row Factor (gender)	11.1	0.1592	ns	No
3xTg;cKO, n=8 mice (5M, 3F)	Column Factor (genotype)	0.8298	0.6905	ns	No
	ANOVA table	SS (Type III)	DF	MS	F (DFn, DFd)	P value
	Interaction (gender x genotype)	9.48e-05	1	9.48e-05	F (1, 14) = 3.518	P=0.0817
	Row Factor (gender)	5.958e-05	1	5.958e-05	F (1, 14) = 2.211	P=0.1592
	Column Factor (genotype)	4.453e-06	1	4.453e-06	F (1, 14) = 0.1652	P=0.6905
	Residual	0.0003773	14	2.695e-05
Supplementary Figure 9f	Two-way ANOVA with Tukey's post-hoc test
mean ± s.e.m	Source of Variation	% of total variation	P value	P value summary	Significant?
and individual values	Interaction (AD pathology x REST genotype)	10.918	0.011761	*	Yes
NeuN+ cell density in CA1	Row Factor (REST genotype)	32.9011	1e-05	****	Yes
WT, n=14 mice (9M, 5F)	Column Factor (AD pathology)	11.2603	0.002629	**	Yes
cHET, n=8 mice (5M, 3F)
cKO, n=9 mice (6M, 3F)	ANOVA table	SS (Type III)	DF	MS	F (DFn, DFd)	P value
3xTg, n=13 mice (9M, 4F)	Interaction (AD pathology x REST genotype)	26.1256	2	13.0628	F (2, 49) = 4.87128934294664	P=0.011761
3xTg;cHET, n=8 mice (5M, 3F)	Row Factor (REST genotype)	78.7287	2	39.3644	F (2, 49) = 14.6794830590789	P=0.000010
3xTg;cKO, n=3 mice (1M, 2F)	Column Factor (AD pathology)	26.9447	1	26.9447	F (1, 49) = 10.0480371957020	P=0.002629
	Residual	131.398	49	2.68159
	Difference between column means
	Predicted (LS) mean of WT mice	9.73314
	Predicted (LS) mean of 3xTg mice	8.14467
	Difference between predicted means	1.58846
	SE of difference	0.501114
	95% CI of difference	0.581436511240020 to 2.59548774557724
	Tukey's multiple comparisons test	Predicted (LS) mean diff.	95.00% CI of diff.	Below threshold?	Summary	Adjusted P Value
	REST WT:WT mice vs. REST WT:3xTg mice	-0.290239	-2.16061687669669 to 1.58013953603735	No	ns	0.997262
	REST WT:WT mice vs. REST cHET:WT mice	0.781226	-1.37098876687287 to 2.93344044544430	No	ns	0.888366
	REST WT:WT mice vs. REST cHET:3xTg mice	3.37626	1.22404473312713 to 5.52847394544430	Yes	***	0.000347
	REST WT:WT mice vs. REST cKO:WT mice	1.42925	-0.645482293792373 to 3.50398061125269	No	ns	0.333933
	REST WT:WT mice vs. REST cKO:3xTg mice	3.88984	0.800377269914788 to 6.97930415865664	Yes	**	0.006188
	REST WT:3xTg mice vs. REST cHET:WT mice	1.07146	-1.11064339781280 to 3.25357241704357	No	ns	0.693025
	REST WT:3xTg mice vs. REST cHET:3xTg mice	3.6665	1.48439010218720 to 5.84860591704357	Yes	***	0.000115
	REST WT:3xTg mice vs. REST cKO:WT mice	1.71949	-0.386237178813826 to 3.82521283693348	No	ns	0.168991
	REST WT:3xTg mice vs. REST cKO:3xTg mice	4.18008	1.06971741487577 to 7.29044135435501	Yes	**	0.002907
	REST cHET:WT mice vs. REST cHET:3xTg mice	2.59503	0.167007965585197 to 5.02305903441480	Yes	*	0.02979
	REST cHET:WT mice vs. REST cKO:WT mice	0.648023	-1.71159336232702 to 3.00764000121590	No	ns	0.963507
	REST cHET:WT mice vs. REST cKO:3xTg mice	3.10861	-0.178947239837101 to 6.39617698983710	No	ns	0.073674
	REST cHET:3xTg mice vs. REST cKO:WT mice	-1.94701	-4.30662686232702 to 0.412606501215902	No	ns	0.160601
	REST cHET:3xTg mice vs. REST cKO:3xTg mice	0.513581	-2.77398073983710 to 3.80114348983710	No	ns	0.997174
	REST cKO:WT mice vs. REST cKO:3xTg mice	2.46059	-0.776775823664178 to 5.69795893477530	No	ns	0.232743
Supplementary Figure 9f	pre-planned two-tailed unpaired t-test: comparison WT vs cHET
pre-planned comparison between 2 groups
	Unpaired t test
mean ± s.e.m	P value	0.272448
and individual values	P value summary	ns
NeuN+ cell density in CA1	Significantly different (P < 0.05)?	No
WT, n=14 mice (9M, 5F)	One- or two-tailed P value?	Two-tailed
cHET, n=8 mice (5M, 3F)	t, df	t=1.12854081778433, df=20
Supplementary Figure 9f	pre-planned two-tailed unpaired t-test: comparison WT vs cKO
pre-planned comparison between 2 groups
	Unpaired t test
mean ± s.e.m	P value	0.035851
and individual values	P value summary	*
NeuN+ cell density in CA1	Significantly different (P < 0.05)?	Yes
WT, n=14 mice (9M, 5F)	One- or two-tailed P value?	Two-tailed
cKO, n=9 mice (6M, 3F)	t, df	t=2.24249652477314, df=21
Supplementary Figure 9f	Two-way ANOVA with Tukey's post-hoc test
Effect of gender (data not shown)	Source of Variation	% of total variation	P value	P value summary	Significant?
	Interaction (gender x genotype)	3.843	0.6602	ns	No
NeuN+ cell density in CA1	Row Factor (gender)	0.05208	0.8343	ns	No
WT, n=14 mice (9M, 5F)	Column Factor (genotype)	38.34	0.0001	***	Yes
cHET, n=8 mice (5M, 3F)
cKO, n=9 mice (6M, 3F)	ANOVA table	SS (Type III)	DF	MS	F (DFn, DFd)	P value
3xTg, n=13 mice (9M, 4F)	Interaction (gender x genotype)	9.196	5	1.839	F (5, 43) = 0.6538	P=0.6602
3xTg;cHET, n=8 mice (5M, 3F)	Row Factor (gender)	0.1246	1	0.1246	F (1, 43) = 0.04430	P=0.8343
3xTg;cKO, n=3 mice (1M, 2F)	Column Factor (genotype)	91.75	5	18.35	F (5, 43) = 6.523	P=0.0001
	Residual	121	43	2.813
Supplementary Figure 9h
mean ± s.e.m	Unpaired t test
and individual values	P value	0.0006
cell density in the CA1, left panel	P value summary	***
J-20, n=9 mice (3M, 6F)	Significantly different (P < 0.05)?	Yes
J-20;GT, n=7 mice (3M, 4F)	One- or two-tailed P value?	Two-tailed
	t, df	t=4.369, df=14
Supplementary Figure 9h	Two-way ANOVA with Tukey's post-hoc test
Effect of gender (data not shown)	Source of Variation	% of total variation	P value	P value summary	Significant?
cell density in the CA1, left panel	Interaction (gender x genotype)	0.1418	0.8441	ns	No
J-20, n=9 mice (3M, 6F)	Row Factor (gender)	0.04701	0.9098	ns	No
J-20;GT, n=7 mice (3M, 4F)	Column Factor (genotype)	55.12	0.0019	**	Yes
	ANOVA table	SS (Type III)	DF	MS	F (DFn, DFd)	P value
	Interaction (gender x genotype)	1.191e-06	1	1.191e-06	F (1, 12) = 0.04040	P=0.8441
	Row Factor (gender)	3.948e-07	1	3.948e-07	F (1, 12) = 0.01339	P=0.9098
	Column Factor (genotype)	0.000463	1	0.000463	F (1, 12) = 15.70	P=0.0019
	Residual	0.0003539	12	2.949e-05
Supplementary Figure 9h
mean ± s.e.m	Unpaired t test
and individual values	P value	0.0317
cell density in the CA3, middle panel	P value summary	*
J-20, n=9 mice (3M, 6F)	Significantly different (P < 0.05)?	Yes
J-20;GT, n=7 mice (3M, 4F)	One- or two-tailed P value?	Two-tailed
	t, df	t=2.386, df=14
Supplementary Figure 9h	Two-way ANOVA with Tukey's post-hoc test
Effect of gender (data not shown)	Source of Variation	% of total variation	P value	P value summary	Significant?
cell density in the CA3, middle panel	Interaction (gender x genotype)	1.013	0.6781	ns	No
J-20, n=9 mice (3M, 6F)	Row Factor (gender)	3.249	0.4609	ns	No
J-20;GT, n=7 mice (3M, 4F)	Column Factor (genotype)	26.32	0.0509	ns	No
	ANOVA table	SS (Type III)	DF	MS	F (DFn, DFd)	P value
	Interaction (gender x genotype)	1.807e-05	1	1.807e-05	F (1, 12) = 0.1809	P=0.6781
	Row Factor (gender)	5.797e-05	1	5.797e-05	F (1, 12) = 0.5804	P=0.4609
	Column Factor (genotype)	0.0004697	1	0.0004697	F (1, 12) = 4.703	P=0.0509
	Residual	0.001199	12	9.989e-05
Supplementary Figure 9h
mean ± s.e.m	Unpaired t test
and individual values	P value	0.5406
cell density in the cortex, right panel	P value summary	ns
J-20, n=9 mice (3M, 6F)	Significantly different (P < 0.05)?	No
J-20;GT, n=7 mice (3M, 4F)	One- or two-tailed P value?	Two-tailed
	t, df	t=0.6273, df=14
Supplementary Figure 9h	Two-way ANOVA with Tukey's post-hoc test
Effect of gender (data not shown)	Source of Variation	% of total variation	P value	P value summary	Significant?
cell density in the cortex, right panel	Interaction (gender x genotype)	2.558	0.5338	ns	No
J-20, n=9 mice (3M, 6F)	Row Factor (gender)	20.98	0.0914	ns	No
J-20;GT, n=7 mice (3M, 4F)	Column Factor (genotype)	2.667	0.5254	ns	No
	ANOVA table	SS (Type III)	DF	MS	F (DFn, DFd)	P value
	Interaction (gender x genotype)	9.354e-06	1	9.354e-06	F (1, 12) = 0.4104	P=0.5338
	Row Factor (gender)	7.672e-05	1	7.672e-05	F (1, 12) = 3.366	P=0.0914
	Column Factor (genotype)	9.75e-06	1	9.75e-06	F (1, 12) = 0.4278	P=0.5254
	Residual	0.0002735	12	2.279e-05
Supplementary Figure 9j
mean ± s.e.m	Unpaired t test
and individual values	P value	0.0209
cell density in the CA1, left panel	P value summary	*
J-20, n=4 mice (females)	Significantly different (P < 0.05)?	Yes
J-20;cKO, n=4 mice (females)	One- or two-tailed P value?	Two-tailed
	t, df	t=3.108, df=6
Supplementary Figure 9j
mean ± s.e.m	Unpaired t test
and individual values	P value	0.0082
cell density in the CA3, middle panel	P value summary	**
J-20, n=4 mice (females)	Significantly different (P < 0.05)?	Yes
J-20;cKO, n=4 mice (females)	One- or two-tailed P value?	Two-tailed
	t, df	t=3.878, df=6
Supplementary Figure 9j
mean ± s.e.m	Unpaired t test
and individual values	P value	0.5467
cell density in the cortex, right panel	P value summary	ns
J-20, n=4 mice (females)	Significantly different (P < 0.05)?	No
J-20;cKO, n=4 mice (females)	One- or two-tailed P value?	Two-tailed
	t, df	t=0.6385, df=6
Supplementary Figure 10a	Two-way ANOVA with Tukey's post-hoc test
mean ± s.e.m	Source of Variation	% of total variation	P value	P value summary	Significant?
Distance travelled in the open field (mm)	Interaction (AD pathology x REST genotype)	2.92718	0.214631	ns	No
WT, n=17 mice (10M, 7F)	Row Factor (REST genotype)	0.223277	0.729985	ns	No
cHET, n=11 mice (4M, 7F)	Column Factor (AD pathology)	3.34652	0.185034	ns	No
3xTg, n=16 mice (8M, 8F)
3xTg;cHET, n=11 mice (7M, 4F)	ANOVA table	SS (Type III)	DF	MS	F (DFn, DFd)	P value
	Interaction (AD pathology x REST genotype)	1.87043e+08	1	1.87043e+08	F (1, 51) = 1.57899037719672	P=0.214631
	Row Factor (REST genotype)	1.42671e+07	1	1.42671e+07	F (1, 51) = 0.120440763761921	P=0.729985
	Column Factor (AD pathology)	2.13838e+08	1	2.13838e+08	F (1, 51) = 1.80519371244515	P=0.185034
	Residual	6.04132e+09	51	1.18457e+08
	Difference between column means
	Predicted (LS) mean of WT mice	16735.6
	Predicted (LS) mean of 3xTg mice	20761.2
	Difference between predicted means	-4025.65
	SE of difference	2996.22
	95% CI of difference	-10040.8086865886 to 1989.51640049237
	Tukey's multiple comparisons test	Predicted (LS) mean diff.	95.00% CI of diff.	Below threshold?	Summary	Adjusted P Value
	REST WT:WT mice vs. REST WT:3xTg mice	-260.66	-10328.8163871520 to 9807.49726950496	No	ns	0.999882
	REST WT:WT mice vs. REST cHET:WT mice	4804.81	-6380.17967082397 to 15989.8037349951	No	ns	0.666237
	REST WT:WT mice vs. REST cHET:3xTg mice	-2985.82	-14170.8123980967 to 8199.17100772236	No	ns	0.893088
	REST WT:3xTg mice vs. REST cHET:WT mice	5065.47	-6256.00315231329 to 16386.9463341315	No	ns	0.636959
	REST WT:3xTg mice vs. REST cHET:3xTg mice	-2725.16	-14046.6358795860 to 8596.31360685874	No	ns	0.918779
	REST cHET:WT mice vs. REST cHET:3xTg mice	-7790.63	-20115.8932858070 to 4534.62783126151	No	ns	0.345311
	because two-way ANOVA uncovered no significant interaction between AD pathology x REST genotype, we also conducted a one-way ANOVA:
	ANOVA summary
	F	0.980778
	P value	0.409174
	P value summary	ns
	Significant diff. among means (P < 0.05)?	No
	R squared	0.0545459
	Tukey's multiple comparisons test	Mean Diff.	95.00% CI of diff.	Below threshold?	Summary	Adjusted P Value
	WT vs. cHET	4804.81	-6380.17967082397 to 15989.8037349951	No	ns	0.666237
	WT vs. 3xTg	-260.66	-10328.8163871520 to 9807.49726950496	No	ns	0.999882
	WT vs. 3xTg;cHET	-2985.82	-14170.8123980967 to 8199.17100772237	No	ns	0.893088
	cHET vs. 3xTg	-5065.47	-16386.9463341315 to 6256.00315231329	No	ns	0.636959
	cHET vs. 3xTg;cHET	-7790.63	-20115.8932858070 to 4534.62783126151	No	ns	0.345311
	3xTg vs. 3xTg;cHET	-2725.16	-14046.6358795860 to 8596.31360685874	No	ns	0.918779
Supplementary Figure 10b	Two-way ANOVA with Tukey's post-hoc test
mean ± s.e.m	Source of Variation	% of total variation	P value	P value summary	Significant?
Swim speed in Morris water maze (mm/s)	Interaction (AD pathology x REST genotype)	0.719793	0.534151	ns	No
WT, n=17 mice (10M, 7F)	Row Factor (REST genotype)	0.00145848	0.977632	ns	No
cHET, n=11 mice (4M, 7F)	Column Factor (AD pathology)	4.60576	0.119527	ns	No
3xTg, n=16 mice (8M, 8F)
3xTg;cHET, n=11 mice (7M, 4F)	ANOVA table	SS (Type III)	DF	MS	F (DFn, DFd)	P value
	Interaction (AD pathology x REST genotype)	395.89	1	395.89	F (1, 51) = 0.391790450188144	P=0.534151
	Row Factor (REST genotype)	0.802174	1	0.802174	F (1, 51) = 0.000793866778715400	P=0.977632
	Column Factor (AD pathology)	2533.19	1	2533.19	F (1, 51) = 2.50696113272127	P=0.119527
	Residual	51533.6	51	1010.46
	Difference between column means
	Predicted (LS) mean of WT mice	151.415
	Predicted (LS) mean of 3xTg mice	137.559
	Difference between predicted means	13.8557
	SE of difference	8.75091
	95% CI of difference	-3.71253121870588 to 31.4238380368877
	Tukey's multiple comparisons test	Predicted (LS) mean diff.	95.00% CI of diff.	Below threshold?	Summary	Adjusted P Value
	REST WT:WT mice vs. REST WT:3xTg mice	19.3331	-10.0724374833668 to 48.7386874833668	No	ns	0.311077
	REST WT:WT mice vs. REST cHET:WT mice	5.23091	-27.4365371958260 to 37.8983553776441	No	ns	0.973897
	REST WT:WT mice vs. REST cHET:3xTg mice	13.6091	-19.0583553776442 to 46.2765371958259	No	ns	0.687275
	REST WT:3xTg mice vs. REST cHET:WT mice	-14.1022	-47.1682813908059 to 18.9638495726240	No	ns	0.671269
	REST WT:3xTg mice vs. REST cHET:3xTg mice	-5.72403	-38.7900995726240 to 27.3420313908058	No	ns	0.967408
	REST cHET:WT mice vs. REST cHET:3xTg mice	8.37818	-27.6195907292216 to 44.3759543655852	No	ns	0.925831
	because two-way ANOVA uncovered no significant interaction between AD pathology x REST genotype, we also conducted a one-way ANOVA:
	ANOVA summary
	F	1.14365
	P value	0.340389
	P value summary	ns
	Significant diff. among means (P < 0.05)?	No
	R squared	0.0630333
	Tukey's multiple comparisons test	Mean Diff.	95.00% CI of diff.	Below threshold?	Summary	Adjusted P Value
	WT vs. cHET	5.23091	-27.4365371958259 to 37.8983553776442	No	ns	0.973897
	WT vs. 3xTg	19.3331	-10.0724374833668 to 48.7386874833668	No	ns	0.311077
	WT vs. 3xTg;cHET	13.6091	-19.0583553776442 to 46.2765371958259	No	ns	0.687275
	cHET vs. 3xTg	14.1022	-18.9638495726240 to 47.1682813908058	No	ns	0.671269
	cHET vs. 3xTg;cHET	8.37818	-27.6195907292216 to 44.3759543655852	No	ns	0.925831
	3xTg vs. 3xTg;cHET	-5.72403	-38.7900995726240 to 27.3420313908058	No	ns	0.967408
Supplementary Figure 10c	Two-way ANOVA with Tukey's post-hoc test
mean ± s.e.m	Source of Variation	% of total variation	P value	P value summary	Significant?
visible platform, latency to platform (sec)	Interaction (AD pathology x REST genotype)	0.263012	0.710109	ns	No
WT, n=17 mice (10M, 7F)	Row Factor (REST genotype)	0.019698	0.918924	ns	No
[truncated: 281 more rows]
