# Supplementary material for: A neurodegeneration checkpoint mediated by REST protects against the onset of Alzheimer’s disease
Source: Nat Commun. 2023 Nov 2;14:7030. doi: 10.1038/s41467-023-42704-6 (PMC10622455; doi:10.1038/s41467-023-42704-6)
Supplement: Supplementary file 5 — Supplementary Data 2 [file 41467_2023_42704_MOESM5_ESM.xlsx]

## Sheet: Sheet1
Supplementary Data 2. Summary of the ChIP-seq experiment.
Library	Total number of reads	Uniquely mapped reads	Percent mapped
WT1	34997447	29617751	84.6283
WT2	34194252	30580605	89.432
WT3	56816401	39804708	70.0585
WT4	57719162	35499449	61.5037
3xTG1	40411238	29311107	72.5321
3xTG2	38112874	34632528	90.8683
3xTG3	88820465	66478164	74.8455
3xTG4	76406437	57625441	75.4196
WT, input	41113812	38365336	93.315
3xTg, input	44515229	41062626	92.244
