# Supplementary material for: A neurodegeneration checkpoint mediated by REST protects against the onset of Alzheimer’s disease
Source: Nat Commun. 2023 Nov 2;14:7030. doi: 10.1038/s41467-023-42704-6 (PMC10622455; doi:10.1038/s41467-023-42704-6)
Supplement: Supplementary file 6 — Supplementary Data 3 [file 41467_2023_42704_MOESM6_ESM.xlsx]

## Sheet: Sheet1
Supplementary Data 3. List of ChIP-seq peaks in WT (A) and 3xTg (B) mouse cortex.
A. Peaks in WT					B. Peaks in 3xTG
Chromosome	Start	End			Chromosome	Start	End
chr1	25228042	25229201			chr1	39901400	39903910
chr1	165108975	165109593			chr1	25226529	25229902
chr1	39902042	39903492			chr1	165108750	165109981
chr1	35935120	35935794			chr1	35934990	35936062
chr1	72243620	72245023			chr1	72243131	72245106
chr1	39977108	39978057			chr1	75478113	75480352
chr1	92180214	92180940			chr1	39977002	39978564
chr1	20905413	20906666			chr1	20905314	20906961
chr1	75479128	75479986			chr1	92180178	92181439
chr1	36683972	36684488			chr1	53823307	53824622
chr1	64118739	64119836			chr1	171666004	171666813
chr1	53823488	53824425			chr1	36683684	36684741
chr1	159517521	159518148			chr1	124804365	124805845
chr1	129180242	129180770			chr1	64117857	64121431
chr1	66815553	66817334			chr1	175462031	175463004
chr1	182302413	182302967			chr1	195371597	195372026
chr1	174521936	174522981			chr1	182302312	182303304
chr1	170730761	170731316			chr1	153052920	153054084
chr1	79439727	79440348			chr1	170730713	170731516
chr1	183549915	183550260			chr1	34005234	34007370
chr1	124804601	124805822			chr1	64463508	64464511
chr1	175462375	175462831			chr1	133024882	133025932
chr1	135615557	135616528			chr1	66815749	66817328
chr1	155307011	155307551			chr1	175625340	175626258
chr1	64463755	64464435			chr1	181393289	181394478
chr1	51458125	51458681			chr1	72236264	72237631
chr1	75317030	75318059			chr1	129180145	129180793
chr1	153053326	153053795			chr1	159516989	159518337
chr1	72254626	72255511			chr1	13659159	13661023
chr1	181393642	181394416			chr1	168549622	168550631
chr1	34005283	34006797			chr1	51457998	51458746
chr1	64119925	64121453			chr1	43051888	43052556
chr1	86059151	86059799			chr1	75316645	75318368
chr1	74858052	74858915			chr1	174521820	174523096
chr1	75738574	75739034			chr1	75738552	75739172
chr1	146494359	146496066			chr1	44118368	44119460
chr1	159523445	159524502			chr1	131794541	131795404
chr1	175625427	175626174			chr1	132721829	132722773
chr1	50962235	50962795			chr1	135615390	135616649
chr1	171666204	171666722			chr1	183154399	183156014
chr1	181535503	181536035			chr1	157334580	157335556
chr1	9545022	9545658			chr1	72254023	72255980
chr1	162313391	162314298			chr1	36444423	36446171
chr1	131794536	131795075			chr1	42874210	42874800
chr1	5022631	5023249			chr1	63483220	63484392
chr1	110589715	110590147			chr1	155306698	155308043
chr1	131827720	131829219			chr1	165605513	165606430
chr1	151103634	151104009			chr1	79438608	79440328
chr1	169531239	169531860			chr1	171101361	171103609
chr1	13659261	13660808			chr1	159523063	159525064
chr1	168550031	168550453			chr1	131827496	131829575
chr1	78425839	78426352			chr1	74857353	74858939
chr1	75653680	75654259			chr1	24226078	24227574
chr1	3094676	3095256			chr1	86058784	86059995
chr1	63483583	63484141			chr1	169531175	169532587
chr1	43051963	43052365			chr1	34439110	34440108
chr1	163779129	163779674			chr1	183549799	183550367
chr1	42850606	42851490			chr1	55748174	55749312
chr1	152902829	152903989			chr1	192421165	192422353
chr1	125435624	125436093			chr1	157220317	157221014
chr1	179854179	179854882			chr1	5022652	5023474
chr1	192421185	192421663			chr1	110589676	110590256
chr1	19388817	19389402			chr1	63176057	63177723
chr1	25179967	25180372			chr1	154111976	154113003
chr1	36445207	36445743			chr1	91249674	91250500
chr1	34439183	34439858			chr1	3094637	3095396
chr1	131526955	131528036			chr1	66777743	66778594
chr1	15483568	15484131			chr1	146494171	146496691
chr1	128009733	128010168			chr1	97886981	97887806
chr1	133024892	133025717			chr1	193227679	193228052
chr1	39942461	39943390			chr1	99788468	99789067
chr1	72536825	72537388			chr1	127159804	127160691
chr1	132721898	132722484			chr1	162313430	162314121
chr1	172364570	172365457			chr1	182020455	182022334
chr1	180195468	180196499			chr1	185203040	185204679
chr1	181144023	181144671			chr1	35534820	35536569
chr1	8123073	8123470			chr1	39941683	39944752
chr1	24226581	24226993			chr1	75653225	75654439
chr1	148656941	148657310			chr1	153764102	153764719
chr1	165605787	165606307			chr1	106588982	106589691
chr1	194972068	194972655			chr1	144406655	144407305
chr1	63176456	63177352			chr1	171036546	171038905
chr1	151236154	151236868			chr1	50961832	50963114
chr1	42874283	42874857			chr1	163926625	163927127
chr1	174676498	174677062			chr1	194971893	194972562
chr1	151343583	151344802			chr1	75591380	75592005
chr1	185203162	185204302			chr1	85928187	85929205
chr1	181997521	181998075			chr1	53894770	53895507
chr1	50927177	50927889			chr1	172364623	172365691
chr1	8336238	8336573			chr1	164755502	164756380
chr1	29261122	29261850			chr1	29261074	29261899
chr1	66279620	66279994			chr1	131378235	131379254
chr1	66777821	66778509			chr1	78425700	78426655
chr1	160330852	160331225			chr1	9544878	9545736
chr1	7170833	7171257			chr1	98006044	98006450
chr1	44118539	44119404			chr1	38876822	38877524
chr1	106013844	106014234			chr1	78590453	78591510
chr1	154112405	154113131			chr1	178317052	178320946
chr1	164755608	164756370			chr1	86931322	86932168
chr1	184958734	184959257			chr1	7170557	7171327
chr1	151754875	151755380			chr1	66467316	66469076
chr1	191575606	191576351			chr1	131526784	131528323
chr1	124002724	124003131			chr1	180195662	180196512
chr1	182020580	182021887			chr1	181535057	181536133
chr1	183397475	183397924			chr1	171033231	171035881
chr1	191396893	191397990			chr1	154156435	154157328
chr1	16656693	16657272			chr1	16564672	16565357
chr1	58424042	58424473			chr1	42850607	42851560
chr1	16564743	16565195			chr1	52844441	52845290
chr1	55748398	55749005			chr1	90775477	90776079
chr1	72236696	72237388			chr1	152955684	152956973
chr1	98006124	98006395			chr1	3405642	3406665
chr1	138587936	138588471			chr1	19388689	19389610
chr1	171101668	171103622			chr1	25179336	25180985
chr1	75591456	75591798			chr1	166209109	166210040
chr1	51597040	51597439			chr1	127788112	127789509
chr1	59987403	59988022			chr1	165934542	165935784
chr1	114546925	114547497			chr1	183150895	183152112
chr1	125560358	125561254			chr1	16656358	16657890
chr1	144406765	144407166			chr1	184958725	184959561
chr1	153764227	153764498			chr1	15483457	15484159
chr1	160693179	160693463			chr1	59987237	59988136
chr1	184090338	184090876			chr1	138595649	138596927
chr1	187221682	187221967			chr1	183397333	183398052
chr1	171280946	171281833			chr1	191382165	191383092
chr1	92044055	92044349			chr1	106013527	106014365
chr1	98925001	98925381			chr1	132374850	132375785
chr1	157334599	157335401			chr1	35682536	35683184
chr1	163926723	163927083			chr1	114546905	114548034
chr1	171036656	171037561			chr1	128009701	128010448
chr1	179003502	179003833			chr1	192840965	192841591
chr1	194049717	194050353			chr1	174676572	174677083
chr1	131378395	131378871			chr1	181433065	181433848
chr1	128592418	128593462			chr1	134955504	134956411
chr1	171033980	171034700			chr1	171044126	171045284
chr1	17145027	17145867			chr1	181997199	181998174
chr1	39010692	39011119			chr1	74287111	74287989
chr1	144003615	144004452			chr1	125560111	125561280
chr1	152955805	152956628			chr1	162410269	162411129
chr1	23239717	23239989			chr1	58746799	58747521
chr1	54250235	54250842			chr1	66279299	66280057
chr1	60180191	60180557			chr1	97769553	97770884
chr1	72307006	72307722			chr1	181484624	181485142
chr1	77109888	77110205			chr1	78745373	78746320
chr1	78590551	78590983			chr1	179854145	179855052
chr1	86434496	86435151			chr1	133180738	133182126
chr1	123318770	123319087			chr1	98924772	98925568
chr1	127160046	127160653			chr1	157036672	157037354
chr1	171502718	171503106			chr1	163778990	163779901
chr1	178405395	178406123			chr1	64066241	64067449
chr1	157220310	157220943			chr1	90283473	90284971
chr1	132374880	132375665			chr1	194049589	194050444
chr1	186860940	186861400			chr1	161875872	161877409
chr1	32632664	32633061			chr1	171280828	171281942
chr1	154156503	154156916			chr1	42690752	42691928
chr1	183155433	183155798			chr1	92043914	92044442
chr1	3406024	3406647			chr1	93086903	93087778
chr1	24107881	24108270			chr1	124002399	124003406
chr1	42691178	42691565			chr1	177488184	177488902
chr1	58746964	58747306			chr1	181143840	181144678
chr1	97769833	97770686			chr1	75263080	75264802
chr1	97887165	97887682			chr1	8336176	8336597
chr1	99788638	99788937			chr1	44820984	44821939
chr1	133854315	133854704			chr1	115931796	115932697
chr1	138595677	138596613			chr1	151102832	151104218
chr1	178318063	178319987			chr1	192784459	192785513
chr1	86931260	86931976			chr1	92538898	92539589
chr1	53894935	53895267			chr1	133033229	133034505
chr1	74287291	74287969			chr1	179003168	179004034
chr1	90680708	90681005			chr1	133896229	133897272
chr1	75263131	75263835			chr1	157182165	157183889
chr1	127424869	127425374			chr1	134899832	134900331
chr1	131548443	131549047			chr1	151236053	151236942
chr1	155183161	155183531			chr1	185185409	185185881
chr1	166209157	166209939			chr1	20823654	20824622
chr1	170385295	170385728			chr1	116243814	116244609
chr1	134078638	134079327			chr1	14484562	14484959
chr1	85928166	85928936			chr1	170401577	170403073
chr1	35535269	35535785			chr1	191438270	191439066
chr1	157036764	157037240			chr1	26773685	26774305
chr1	30949756	30950505			chr1	47051068	47051619
chr1	127933611	127934123			chr1	152902827	152905003
chr1	131471543	131471840			chr1	175214829	175215423
chr1	24172716	24173441			chr1	106199380	106200253
chr1	86922933	86923524			chr1	86358621	86360141
chr1	131406822	131407279			chr1	128592232	128593714
chr1	160286321	160286935			chr1	193086422	193087754
chr1	164454623	164455592			chr1	133130027	133132521
chr1	168383854	168384539			chr1	153909856	153912040
chr1	168418865	168419214			chr1	186860747	186861490
chr1	36691273	36691782			chr1	132727286	132728121
chr1	58973064	58973969			chr1	182027574	182028066
chr1	11177762	11178069			chr1	55087287	55088676
chr1	106588974	106589706			chr1	127773354	127774910
chr1	150392394	150393334			chr1	39010645	39011337
chr1	165460257	165461396			chr1	125434859	125436379
chr1	84695730	84696557			chr1	138587904	138588543
chr1	160194851	160195297			chr1	17145015	17145879
chr1	172632616	172633431			chr1	50924513	50928180
chr1	51820074	51820590			chr1	63185383	63185888
chr1	55087932	55088434			chr1	74332046	74332887
chr1	64918706	64919648			chr1	137427935	137428602
chr1	133033506	133034382			chr1	32632570	32633258
chr1	138619565	138620302			chr1	59236633	59237648
chr1	184957915	184958336			chr1	171502531	171503863
chr1	186631849	186632162			chr1	175692195	175693448
chr1	118459073	118459968			chr1	187221521	187222129
chr1	128102509	128103287			chr1	127424823	127425430
chr1	155557923	155558621			chr1	186631828	186632234
chr1	178368932	178369337			chr1	11177634	11178285
chr1	24499999	24500226			chr1	36919786	36920697
chr1	50926647	50926949			chr1	39367107	39368659
chr1	53986455	53987414			chr1	64121538	64123003
chr1	55130633	55131361			chr1	86433546	86434359
chr1	55161084	55161749			chr1	161273285	161274032
chr1	75124608	75125382			chr1	191230159	191231053
chr1	79775894	79776473			chr1	30755286	30756234
chr1	127204830	127205376			chr1	51596662	51597420
chr1	131483570	131484008			chr1	59535350	59536067
chr1	131770570	131771083			chr1	63994666	63995911
chr1	152386384	152386874			chr1	79437528	79438055
chr1	175214837	175215174			chr1	57406221	57407052
chr1	177014392	177014863			chr1	10014403	10014800
chr1	181484645	181485066			chr1	86524813	86527672
chr1	35879562	35880047			chr1	14234037	14234600
chr1	44821173	44821539			chr1	24107329	24108570
chr1	59236908	59237731			chr1	34779367	34779941
chr1	69145075	69145425			chr1	88623442	88623921
chr1	122396169	122396692			chr1	90680607	90681081
chr1	155146432	155146954			chr1	173361626	173362086
chr1	161999968	162000475			chr1	58423273	58424524
chr1	165091646	165091953			chr1	72582649	72584072
chr1	173361731	173362111			chr1	134098786	134099779
chr1	194630478	194630911			chr1	191396800	191398324
chr1	180604737	180605154			chr1	143903980	143904415
chr10	81570515	81572274			chr1	136613155	136614213
chr10	81600462	81601738			chr1	40270443	40270776
chr10	80929554	80930673			chr1	59795189	59795761
chr10	119952899	119953784			chr1	60180089	60180635
chr10	72297060	72297459			chr1	81864529	81865046
chr10	7589392	7590414			chr1	154149198	154150670
chr10	126527941	126528894			chr1	155494286	155494908
chr10	80148751	80149991			chr1	158355809	158356768
chr10	8242176	8242824			chr1	175142911	175143636
chr10	91181184	91182345			chr1	92099651	92100987
chr10	81320076	81321338			chr1	165459836	165461473
chr10	40128481	40129046			chr1	34837956	34838625
chr10	81605613	81606651			chr1	184969383	184970316
chr10	87467542	87469778			chr1	24784910	24785284
chr10	7725518	7726271			chr1	131770504	131771076
chr10	72613143	72613974			chr1	153912311	153913051
chr10	60194966	60195419			chr1	26909823	26910807
chr10	128302803	128303931			chr1	158463672	158464587
chr10	29146559	29147696			chr1	171382965	171383435
chr10	60445144	60445654			chr1	72225822	72226997
chr10	12019061	12019871			chr1	51450932	51451371
chr10	17860746	17861502			chr1	53986415	53987469
chr10	117718498	117718871			chr1	79775759	79776467
chr10	67185267	67186281			chr1	128102311	128104056
chr10	81037073	81037895			chr1	131548324	131549501
chr10	40107682	40108398			chr1	134909279	134910362
chr10	12997074	12997442			chr1	162273247	162274387
chr10	111031279	111032078			chr1	164799003	164799809
chr10	60202746	60203440			chr1	164812102	164812438
chr10	40348372	40349436			chr1	165921616	165922298
chr10	108727384	108727950			chr1	185493595	185494033
chr10	128695821	128696873			chr1	171222101	171223004
chr10	40257355	40259233			chr1	77109803	77110716
chr10	79717519	79718424			chr1	13018327	13018915
chr10	16589303	16589925			chr1	42539457	42540705
chr10	39520195	39520698			chr1	54249888	54251074
chr10	81996538	81997637			chr1	54467286	54467943
chr10	88451036	88451621			chr1	64080036	64081265
chr10	5824836	5825388			chr1	65185560	65186911
chr10	42153250	42153828			chr1	84695481	84697570
chr10	123076399	123077012			chr1	93506685	93507483
chr10	81863439	81864542			chr1	131406760	131407428
chr10	3706236	3706885			chr1	148656642	148657398
chr10	17841953	17842393			chr1	155391003	155391544
chr10	70648844	70649255			chr1	160330855	160331303
chr10	89872394	89872841			chr1	172342575	172343190
chr10	9901938	9902391			chr1	175491284	175492978
chr10	70417926	70418586			chr1	64918735	64920117
chr10	58382978	58384343			chr1	132537793	132538263
chr10	40445486	40447053			chr1	85937221	85937649
chr10	42042899	42043500			chr1	135555764	135556332
chr10	80748538	80749129			chr1	97827416	97828030
chr10	86992088	86992589			chr1	7088348	7089605
chr10	69611616	69612334			chr1	34578776	34580461
chr10	80248660	80249682			chr1	51333749	51334908
chr10	81704414	81705365			chr1	66115289	66115811
chr10	61559453	61560196			chr1	141813561	141814082
chr10	123919034	123919610			chr1	155146524	155147023
chr10	60282552	60283411			chr1	192966272	192966790
chr10	80224844	80225234			chr1	88543471	88544021
chr10	49969968	49970203			chr1	136414601	136415809
chr10	20311844	20312793			chr1	181995628	181996444
chr10	70597878	70600103			chr1	155280799	155281889
chr10	89055842	89056211			chr1	25490216	25490977
chr10	111010603	111011429			chr1	66552202	66553148
chr10	28340049	28340433			chr1	69144958	69145485
chr10	44267816	44268624			chr1	159924226	159924817
chr10	121472575	121473401			chr1	189015167	189015702
chr10	52401908	52402567			chr1	74361778	74362650
chr10	81350415	81351153			chr1	184033276	184034732
chr10	128270140	128270855			chr1	176939924	176940454
chr10	108201282	108202247			chr1	160211558	160213905
chr10	17721634	17723490			chr1	39312346	39313007
chr10	59382241	59383087			chr1	50060777	50061105
chr10	14705363	14705712			chr1	54734956	54735382
chr10	53596773	53597054			chr1	98002504	98003348
chr10	62792221	62792888			chr1	127292193	127292624
chr10	95323690	95324517			chr1	164248208	164249363
chr10	21994130	21995053			chr1	164453663	164457228
chr10	6916339	6917210			chr1	171110685	171111821
chr10	30678093	30678610			chr1	100231448	100232136
chr10	40406639	40407126			chr1	63478651	63479520
chr10	40444028	40444444			chr1	170385124	170385802
chr10	41809476	41810173			chr1	167308051	167309080
chr10	67549087	67549783			chr1	23239604	23240043
chr10	70419362	70419933			chr1	41133940	41134460
chr10	85161827	85162245			chr1	59488915	59489316
chr10	89686088	89686836			chr1	63784825	63785452
chr10	128525914	128526541			chr1	86915989	86916827
chr10	77544876	77545400			chr1	155557310	155559079
chr10	77591456	77592030			chr1	175307521	175308089
chr10	113385611	113385838			chr1	184957831	184958543
chr10	128548875	128549563			chr1	86434482	86435894
chr10	93266386	93266871			chr1	64409089	64409778
chr10	122096921	122097711			chr1	67031294	67032040
chr10	63382288	63383185			chr1	131293641	131294417
chr10	89252634	89253034			chr1	150392392	150393714
chr10	105288105	105288967			chr1	23867213	23868222
chr10	60002464	60003180			chr1	36708989	36710448
chr10	75701386	75701702			chr1	37037539	37038035
chr10	80433729	80434188			chr1	37725636	37726322
chr10	14216238	14216740			chr1	46829815	46830567
chr10	42277213	42278254			chr1	69686613	69687301
chr10	5190875	5191254			chr1	116155248	116155992
chr10	34418505	34418861			chr1	133854201	133855312
chr10	40879961	40880980			chr1	168383865	168384780
chr10	43279726	43280170			chr1	174501290	174502585
chr10	128344857	128345271			chr1	183127112	183127820
chr10	75872722	75873245			chr1	46853283	46854803
chr10	70799180	70799729			chr1	128086709	128087255
chr10	79984938	79985419			chr1	155166013	155166484
chr10	82663294	82663715			chr1	156442695	156443303
chr10	88204967	88205233			chr1	161130579	161131962
chr10	99265205	99265902			chr1	163403256	163404286
chr10	122717922	122718596			chr1	36939412	36940630
chr10	9491520	9491942			chr1	72810246	72810668
chr10	39870737	39871064			chr1	74849741	74850986
chr10	56893126	56893565			chr1	79657301	79657928
chr10	78244640	78244973			chr1	155183011	155183593
chr10	80263867	80264930			chr1	159274160	159274766
chr10	82858486	82859371			chr1	166752994	166753378
chr10	117810402	117810922			chr1	168418648	168419532
chr10	62651090	62651520			chr1	170898480	170898920
chr10	9892453	9892784			chr1	172216731	172217641
chr10	43221039	43221722			chr1	180041920	180042800
chr10	128458049	128458793			chr1	184090224	184091067
chr10	29177941	29178411			chr1	74386644	74387447
chr10	40516377	40516746			chr1	15444480	15445010
chr10	11280694	11281267			chr1	43818950	43819481
chr10	15300173	15300693			chr1	55130534	55132024
chr10	18409359	18409705			chr1	69157350	69157756
chr10	39639717	39640125			chr1	101273219	101273940
chr10	80172911	80173419			chr1	111863913	111865328
chr10	88392326	88392821			chr1	118388672	118390155
chr10	121964166	121964482			chr1	118480781	118482198
chr10	122912750	122913631			chr1	136345742	136347048
chr10	127070138	127070424			chr1	160692965	160693628
chr10	9896728	9897359			chr1	171193707	171195402
chr10	15760229	15760702			chr1	181993214	181994090
chr10	34299414	34299852			chr1	54713140	54714142
chr10	40372215	40372866			chr1	79580712	79581865
chr10	85916899	85917256			chr1	127933280	127934354
chr10	98608121	98608475			chr1	180604504	180605208
chr10	106254194	106254595			chr1	9547418	9548183
chr10	109005168	109005849			chr1	12623161	12623693
chr10	111694359	111694662			chr1	66205580	66206039
chr10	127924974	127925477			chr1	68955534	68955968
chr10	75517711	75518146			chr1	81287096	81287490
chr10	108852845	108853244			chr1	131521463	131522079
chr10	128337495	128337808			chr1	174513321	174513845
chr10	17930312	17930805			chr1	177175133	177175995
chr10	46483687	46484029			chr1	195016422	195018611
chr10	63023369	63024741			chr10	81570234	81572908
chr10	70778672	70779054			chr10	81599976	81601822
chr10	116487058	116487621			chr10	119952540	119954186
chr10	8761732	8762044			chr10	7589294	7591123
chr10	70684642	70685043			chr10	126527829	126528866
chr10	80928530	80929193			chr10	80928409	80930971
chr10	93255644	93256160			chr10	80148655	80150226
chr10	94829476	94830115			chr10	40128357	40129572
chr10	99706599	99707143			chr10	91181003	91182657
chr10	106632108	106632564			chr10	8242101	8243022
chr10	109746979	109747310			chr10	81319843	81321785
chr10	116017863	116018265			chr10	128302878	128304317
chr11	69772030	69772935			chr10	81604860	81607052
chr11	120304680	120305907			chr10	67185165	67187347
chr11	118584366	118585636			chr10	81036885	81037986
chr11	96866809	96867576			chr10	40107465	40108605
chr11	55607029	55608185			chr10	87467490	87469835
chr11	46214588	46215826			chr10	29146027	29148601
chr11	107558457	107559177			chr10	72297058	72297459
chr11	87422560	87423764			chr10	5823690	5825340
chr11	121236408	121237613			chr10	130594331	130595079
chr11	103920323	103921174			chr10	60194618	60195520
chr11	62280318	62281466			chr10	69611556	69612626
chr11	87426313	87427521			chr10	7725319	7726305
chr11	102392993	102393957			chr10	72612467	72614134
chr11	54112415	54113387			chr10	128695736	128697167
chr11	69036785	69038169			chr10	108727309	108728185
chr11	69094427	69095937			chr10	60444990	60445772
chr11	75460549	75461806			chr10	106631894	106633208
chr11	120232586	120233046			chr10	39520041	39521149
chr11	6178456	6178993			chr10	17860821	17861847
chr11	79459798	79460699			chr10	60202437	60204158
chr11	87461896	87462878			chr10	17841761	17842486
chr11	69062140	69063799			chr10	16589060	16590167
chr11	87442826	87443971			chr10	40256651	40259286
chr11	101732128	101733216			chr10	12018713	12020075
chr11	12025528	12026355			chr10	3705846	3706943
chr11	94233291	94233825			chr10	88450627	88451878
chr11	76462414	76463070			chr10	89252349	89253192
chr11	41652411	41653137			chr10	123076222	123077631
chr11	96943756	96944376			chr10	75872647	75874003
chr11	75172597	75174223			chr10	70597779	70600147
chr11	101551830	101553241			chr10	70417836	70418773
chr11	33932849	33933446			chr10	30677920	30678778
chr11	87448235	87449266			chr10	40445099	40447318
chr11	87470943	87471704			chr10	9901284	9902484
chr11	21374111	21374667			chr10	58382628	58384433
chr11	83371053	83371835			chr10	99264090	99266123
chr11	69369858	69370472			chr10	111030953	111032211
chr11	55468550	55469775			chr10	60281705	60283537
chr11	101626969	101628014			chr10	61559306	61560339
chr11	78831529	78832078			chr10	80224761	80225295
chr11	22971845	22973086			chr10	122096464	122097810
chr11	17211219	17212727			chr10	80248663	80249745
chr11	60352518	60353483			chr10	40880043	40881119
chr11	116029578	116030757			chr10	81996559	81997651
chr11	74619147	74619497			chr10	17721575	17723875
chr11	108377793	108378503			chr10	42153235	42153881
chr11	95310025	95310703			chr10	86992017	86992765
chr11	43216955	43217536			chr10	93593754	93594982
chr11	76439361	76440047			chr10	99706592	99707343
chr11	121420911	121421907			chr10	117717761	117718995
chr11	103965894	103966950			chr10	127924789	127925516
chr11	109611317	109612248			chr10	77544877	77545629
chr11	101657606	101658776			chr10	40348236	40350063
chr11	31846734	31847443			chr10	12997005	12997445
chr11	76194310	76194927			chr10	122912548	122913806
chr11	97289506	97290513			chr10	79717025	79719038
chr11	8446070	8446643			chr10	99260849	99263710
chr11	32676702	32677345			chr10	81863463	81864601
chr11	20400391	20401160			chr10	82858396	82860662
chr11	69109923	69111305			chr10	62791983	62793465
chr11	83382703	83383476			chr10	40406393	40407111
chr11	94327472	94328043			chr10	121472365	121473372
chr11	97840573	97841575			chr10	85161559	85162378
chr11	103132682	103133378			chr10	80748509	80749569
chr11	75431368	75431695			chr10	127162359	127163216
chr11	61760432	61761244			chr10	89872206	89872904
chr11	101641194	101642447			chr10	40443605	40444550
chr11	120824331	120824842			chr10	79766890	79768864
chr11	98786628	98787471			chr10	34418307	34419340
chr11	95041013	95042577			chr10	81704371	81705412
chr11	59226238	59227037			chr10	19591203	19592485
chr11	101645159	101646140			chr10	5186060	5186733
chr11	69011590	69012554			chr10	108201180	108202410
chr11	101992505	101992924			chr10	122717424	122718701
chr11	118248641	118249157			chr10	98608023	98608696
chr11	119602606	119603537			chr10	107291162	107292405
chr11	98809017	98809593			chr10	111010368	111011991
chr11	115672807	115673382			chr10	96160824	96161691
chr11	90548272	90549083			chr10	84916556	84918137
chr11	101672940	101673380			chr10	14044608	14045650
chr11	106788129	106789437			chr10	59382330	59383456
chr11	62602441	62604049			chr10	128270040	128271207
chr11	106463899	106464358			chr10	44079095	44079589
chr11	43681263	43681962			chr10	111694084	111694913
chr11	81492300	81492608			chr10	9892053	9892849
chr11	56789751	56790155			chr10	45500361	45500824
chr11	83421185	83422414			chr10	89685699	89687476
chr11	38844388	38844709			chr10	21635977	21637587
chr11	78697410	78698330			chr10	123918818	123920271
chr11	79503796	79504245			chr10	44444014	44445029
chr11	30025753	30026464			chr10	75703907	75705221
chr11	48854704	48857063			chr10	88392122	88392945
chr11	5009775	5010109			chr10	79984302	79986188
chr11	5098705	5099836			chr10	67285356	67286046
chr11	5339545	5340112			chr10	93168078	93169026
chr11	42609308	42609903			chr10	101373953	101374468
chr11	85738431	85738955			chr10	128625902	128627323
chr11	121228838	121229393			chr10	82661699	82663850
chr11	98773570	98775512			chr10	84621796	84623115
chr11	3734811	3735135			chr10	81292227	81293859
chr11	30676202	30676626			chr10	70418989	70420091
chr11	30953419	30954089			chr10	80263776	80265482
chr11	51539572	51540005			chr10	70686247	70687082
chr11	83416740	83417717			chr10	117810230	117810932
chr11	21090805	21091482			chr10	10107102	10107797
chr11	23007344	23008606			chr10	40301821	40303131
chr11	48817109	48819029			chr10	80433587	80434303
chr11	83271364	83271899			chr10	28340083	28340469
chr11	74831227	74832793			chr10	106254045	106254622
chr11	77981439	77982654			chr10	128525541	128526761
chr11	94548691	94549740			chr10	77590982	77591993
chr11	68176793	68177092			chr10	28345320	28345873
chr11	89609789	89610205			chr10	121964124	121964710
chr11	97987443	97989438			chr10	40372071	40372921
chr11	70561939	70562505			chr10	46483328	46484113
chr11	58954481	58956571			chr10	70648597	70649834
chr11	84042975	84043643			chr10	89055608	89056341
chr11	5114856	5115229			chr10	90824359	90825287
chr11	5244958	5245456			chr10	109746765	109747487
chr11	53891809	53892134			chr10	128457442	128459081
chr11	62431190	62431886			chr10	9491378	9491998
chr11	69662195	69663214			chr10	77517090	77517508
chr11	97187824	97188493			chr10	122755081	122755518
chr11	31815769	31816408			chr10	94829182	94830447
chr11	104249007	104249363			chr10	44873512	44874489
chr11	86757431	86758073			chr10	41809280	41811874
chr11	106007668	106008219			chr10	108545765	108546341
chr11	28584002	28584658			chr10	14216080	14216734
chr11	3330493	3331000			chr10	17930101	17930950
chr11	49203249	49203714			chr10	75516569	75518273
chr11	93968132	93968841			chr10	79668773	79669974
chr11	106065656	106066292			chr10	8761298	8762652
chr11	69096898	69097408			chr10	44434676	44435303
chr11	35798756	35799294			chr10	67549038	67549971
chr11	107867442	107867884			chr10	75211554	75212672
chr11	115276619	115277590			chr10	130287086	130287575
chr11	50887430	50888132			chr10	128337354	128339491
chr11	75531274	75532213			chr10	60285602	60287343
chr11	88690083	88690474			chr10	119691473	119692423
chr11	69039469	69041919			chr10	86032085	86033217
chr11	120796311	120796582			chr10	57528091	57528746
chr11	58302123	58302960			chr10	5190691	5191676
chr11	69323690	69324129			chr10	56892982	56893746
chr11	76099126	76099669			chr10	73086549	73087017
chr11	77930616	77931212			chr10	82763874	82764379
chr11	94117564	94118042			chr10	21991081	21993691
chr11	95413481	95413886			chr10	108852716	108853397
chr11	97744868	97745517			chr10	111566595	111567476
chr11	102874662	102875409			chr10	83648382	83648952
chr11	116024186	116025071			chr10	105288001	105289372
chr11	50377051	50378669			chr10	80140718	80141852
chr11	90417829	90418214			chr10	12207071	12207759
chr11	29714753	29715276			chr10	42042730	42043674
chr11	31671838	31672252			chr10	95514324	95515430
chr11	52000395	52000998			chr10	128498440	128499401
chr11	69123688	69125598			chr10	80900450	80901669
chr11	74649168	74649693			chr10	128546436	128549977
chr11	75397338	75398204			chr10	3819372	3819785
chr11	99385808	99386592			chr10	6916451	6917402
chr11	108030980	108031426			chr10	10111009	10111551
chr11	109425651	109426507			chr10	14704894	14705843
chr11	100939540	100940036			chr10	20951675	20953274
chr11	115813850	115814376			chr10	27556074	27556573
chr11	108221227	108221757			chr10	44267646	44269035
chr11	4949166	4949777			chr10	54069135	54069607
chr11	62549730	62551881			chr10	89224523	89224939
chr11	69837917	69838758			chr10	109004221	109006267
chr11	70220654	70221898			chr10	111816182	111816664
chr11	77685719	77686341			chr10	116017830	116018448
chr11	85352332	85353473			chr10	40516070	40516929
chr11	119490961	119491654			chr10	123131550	123132161
chr11	34447902	34448266			chr10	84411908	84413195
chr11	97315114	97315999			chr10	59011254	59012155
chr11	16508081	16508733			chr10	85221023	85222003
chr11	29428274	29429122			chr10	60350672	60351369
chr11	29924152	29924709			chr10	119414969	119415820
chr11	31675534	31675957			chr10	5923134	5923790
chr11	51635669	51636289			chr10	26772194	26773253
chr11	60293883	60294773			chr10	59577764	59578631
chr11	60351441	60351787			chr10	70778609	70779270
chr11	79339187	79339617			chr10	91384244	91384808
chr11	86995159	86995950			chr10	41934445	41935459
chr11	101687145	101688217			chr10	53749986	53750960
chr11	106272676	106273347			chr10	81378085	81379453
chr11	108150398	108150686			chr10	59878823	59880635
chr11	101095410	101095748			chr10	93265808	93267000
chr11	106503219	106503709			chr10	70684631	70685420
chr11	98003357	98003780			chr10	15841286	15841798
chr11	69900853	69901864			chr10	25538952	25540058
chr11	120231472	120232048			chr10	70484503	70485672
chr11	22287018	22287708			chr10	112619672	112620121
chr11	70409884	70410345			chr10	128344690	128345455
chr11	98718048	98718347			chr10	18861475	18861858
chr11	3331909	3332603			chr10	27103708	27104296
chr11	42390641	42390932			chr10	42276402	42278379
chr11	54776471	54777212			chr10	94530075	94530391
chr11	54823462	54823803			chr10	119673266	119673846
chr11	70432085	70432877			chr10	119778956	119779705
chr11	76911686	76912253			chr10	20311762	20313429
chr11	94321471	94322531			chr10	50425927	50427117
chr11	97781992	97782629			chr10	90993724	90994366
chr11	113683674	113684488			chr10	93452705	93453917
chr11	54748788	54749197			chr10	70097479	70099226
chr11	76406600	76407117			chr10	84437841	84439104
chr11	80549904	80550345			chr10	8227853	8228519
chr11	69672296	69673066			chr10	29539204	29540063
chr11	78183260	78183698			chr10	67197002	67198260
chr11	80382942	80383963			chr10	73097659	73098332
chr11	102880984	102881459			chr10	116362283	116362747
chr11	107011971	107013108			chr10	127069536	127071102
chr11	30243571	30243895			chr10	11148859	11149820
chr11	53300374	53301023			chr10	42417304	42418207
chr11	78245439	78246364			chr10	53629891	53630458
chr11	5955231	5956017			chr10	63022463	63024874
chr11	19020423	19020797			chr10	79907726	79909475
chr11	43059430	43059949			chr10	5805287	5806307
chr11	45926757	45927199			chr10	41716416	41717006
chr11	48853283	48853945			chr10	70766135	70767186
chr11	69579257	69580531			chr10	76468626	76469313
chr11	69580887	69582001			chr10	86684983	86685784
chr11	69632175	69632897			chr10	107975458	107975901
chr11	98862958	98863935			chr10	81350289	81350991
chr11	106216286	106217203			chr10	70798977	70800263
chr11	111913950	111914230			chr10	9428706	9429433
chr11	114103935	114104337			chr10	32182733	32183475
chr11	54845793	54846396			chr10	32870699	32871371
chr11	88047145	88047766			chr10	39870657	39871543
chr11	50209810	50211296			chr10	56114459	56115587
chr11	12843508	12844045			chr10	59322946	59324241
chr11	35834164	35834689			chr10	90576189	90578757
chr11	83472466	83473144			chr10	98349318	98349989
chr11	36508406	36508900			chr10	29177756	29178460
chr11	43095819	43096374			chr10	30566332	30566996
chr11	48833660	48834498			chr10	77608901	77609861
chr11	62005385	62005952			chr10	42762500	42763046
chr11	62305749	62306519			chr10	5236739	5237089
chr11	68691330	68692339			chr10	5906881	5907678
chr11	87270916	87271486			chr10	13283300	13283744
chr11	101783181	101783507			chr10	41790050	41790679
chr11	95384236	95384941			chr10	41882822	41883389
chr11	4001688	4001994			chr10	45983612	45984047
chr11	117114597	117116108			chr10	53596755	53597245
chr11	5707649	5708041			chr10	57847044	57847421
chr11	36243870	36244275			chr10	126905546	126906352
chr11	59947614	59948289			chr10	67135045	67135538
chr11	69980172	69980915			chr10	117223982	117224935
chr11	77489958	77490278			chr10	127159927	127160502
chr11	78152211	78152680			chr10	18409123	18410043
chr11	78679728	78680053			chr10	43279724	43280386
chr11	95442836	95443066			chr10	52185715	52186333
chr11	100319594	100320659			chr10	67056227	67057011
chr11	102408054	102408992			chr10	93255369	93256209
chr11	104412263	104412897			chr10	94516139	94517106
chr11	117848954	117849334			chr10	111164258	111166422
chr12	54718414	54719886			chr10	126978094	126978994
chr12	54729053	54730657			chr10	90753054	90753594
chr12	109630129	109631205			chr10	95323344	95324428
chr12	78852231	78852976			chr10	9896408	9897548
chr12	113424203	113425660			chr10	20724629	20725635
chr12	54709623	54711537			chr10	58404084	58405287
chr12	4219236	4221895			chr10	69741991	69742662
chr12	43826805	43827697			chr10	81136500	81137887
chr12	71747683	71749325			chr10	110995414	110995723
chr12	54737392	54739167			chr10	126490738	126491248
chr12	24424917	24425529			chr11	69771597	69773427
chr12	52602933	52605285			chr11	118584141	118585719
chr12	111410658	111411175			chr11	120303648	120306065
chr12	59722353	59723240			chr11	107558346	107559593
chr12	98046625	98047434			chr11	87422117	87424360
chr12	103425505	103426445			chr11	46214366	46216275
chr12	55599769	55600815			chr11	96866659	96867703
chr12	54713957	54715526			chr11	87426101	87427886
chr12	54733404	54735035			chr11	55606709	55608545
chr12	31950031	31951182			chr11	101551644	101553485
chr12	12249445	12249959			chr11	79459338	79461291
chr12	100641026	100641707			chr11	62279829	62281568
chr12	85869463	85870057			chr11	102392823	102394307
chr12	73907512	73908201			chr11	54112405	54113666
chr12	83631765	83632375			chr11	121235851	121237901
chr12	84772524	84773543			chr11	76461934	76463315
chr12	31730119	31730869			chr11	75460012	75463489
chr12	108994459	108995125			chr11	94232813	94234138
chr12	31885579	31886551			chr11	103920035	103921263
chr12	42972777	42973184			chr11	69093758	69095979
chr12	84450643	84451780			chr11	60351257	60354121
chr12	80340847	80341496			chr11	75171378	75174536
chr12	87265828	87267043			chr11	101626776	101628532
chr12	90915859	90916565			chr11	69036757	69038631
chr12	54695029	54697692			chr11	33932204	33933683
chr12	116244543	116244902			chr11	69062023	69064229
chr12	49467898	49468372			chr11	83370901	83371979
chr12	71953790	71954779			chr11	69369704	69370661
chr12	76954745	76955503			chr11	120232326	120233744
chr12	86983530	86984592			chr11	21373754	21374679
chr12	79507293	79507911			chr11	101640858	101642638
chr12	119219395	119219926			chr11	17211160	17212737
chr12	113288582	113288947			chr11	41652264	41653354
chr12	8452965	8453873			chr11	101645242	101646637
chr12	100724873	100725691			chr11	6178335	6179905
chr12	34495720	34496472			chr11	76439116	76440309
chr12	40445411	40446613			chr11	116029392	116031176
chr12	85866679	85867236			chr11	87442314	87444042
chr12	71544382	71544959			chr11	55468361	55469940
chr12	82104159	82104727			chr11	87470893	87472293
chr12	95693808	95695122			chr11	96943487	96944551
chr12	10866892	10867315			chr11	101657207	101659341
chr12	108179408	108179847			chr11	104412169	104413157
chr12	16591468	16591995			chr11	31846480	31847706
chr12	65259021	65259481			chr11	22971665	22973159
chr12	70261884	70262668			chr11	97289325	97290595
chr12	45402434	45402985			chr11	121420826	121422118
chr12	55446592	55447258			chr11	20400308	20401229
chr12	111666031	111666760			chr11	69109948	69111795
chr12	55154433	55155638			chr11	87448165	87449445
chr12	5506144	5506833			chr11	101732018	101733437
chr12	102554630	102555752			chr11	121982243	121982610
chr12	80790010	80790575			chr11	78831322	78832688
chr12	86213012	86213468			chr11	98785438	98787497
chr12	88709269	88709680			chr11	87461805	87462907
chr12	110696051	110696810			chr11	83270844	83272387
chr12	117512909	117513453			chr11	8445913	8446793
chr12	108248423	108248885			chr11	44044211	44044799
chr12	78205925	78206474			chr11	95309244	95310869
chr12	102250177	102250671			chr11	103132055	103134238
chr12	108794720	108795523			chr11	103965570	103967243
chr12	55835492	55836657			chr11	12025175	12026374
chr12	89977571	89977931			chr11	108377592	108378665
chr12	15990798	15991321			chr11	94548246	94550115
chr12	81484670	81485409			chr11	5243735	5245667
chr12	84698438	84698864			chr11	54748636	54749260
chr12	116485425	116485876			chr11	32676385	32678977
chr12	119062558	119063153			chr11	98808804	98810540
chr12	101029195	101029729			chr11	97840368	97842018
chr12	113287832	113288192			chr11	28533145	28533820
chr12	71830918	71832041			chr11	69011388	69012729
chr12	80844279	80844692			chr11	121228584	121229720
chr12	81775966	81776615			chr11	115672696	115673844
chr12	9029681	9030502			chr11	3329603	3332743
chr12	54560126	54560763			chr11	5009388	5010655
chr12	104067491	104067918			chr11	35587015	35587725
chr12	117078834	117079328			chr11	83382308	83383618
chr12	31876799	31877212			chr11	43216796	43217926
chr12	55398450	55398972			chr11	3366791	3367520
chr12	70968419	70969405			chr11	23007211	23008715
chr12	71311493	71311991			chr11	87270671	87271660
chr12	91132408	91132719			chr11	94326495	94328102
chr12	29571663	29572097			chr11	98003141	98003854
chr12	95315202	95315915			chr11	75431308	75431799
chr12	5219834	5220515			chr11	76099043	76099823
chr12	100267991	100268294			chr11	101992508	101993094
chr12	34497633	34498570			chr11	100440075	100441146
chr12	52699427	52700489			chr11	43681128	43682207
chr12	67123876	67124414			chr11	106007283	106008330
chr12	85366185	85366578			chr11	61760412	61762629
chr12	4433330	4433705			chr11	118247182	118249408
chr12	4599702	4600006			chr11	115377932	115378906
chr12	15814778	15815160			chr11	29714481	29715861
chr12	110909952	110910358			chr11	38844292	38844765
chr12	75444057	75444535			chr11	74618959	74619506
chr12	69360990	69361625			chr11	108030907	108031578
chr12	100109915	100110257			chr11	120824259	120825271
chr12	12225693	12226138			chr11	109611175	109612479
chr12	13164786	13165244			chr11	56373262	56374444
chr12	70347612	70348468			chr11	56789453	56790220
chr12	79016246	79016583			chr11	5339469	5340477
chr12	81227905	81228390			chr11	85738264	85739135
chr12	89897339	89897757			chr11	56169231	56170225
chr12	82044808	82045073			chr11	28583656	28584855
chr12	44268438	44269067			chr11	42609090	42610180
chr12	11435671	11436809			chr11	95413216	95415327
chr12	71015291	71016267			chr11	95040451	95042667
chr12	89572918	89573472			chr11	118796840	118798043
chr12	91551731	91552597			chr11	94117503	94118114
chr12	110889013	110889862			chr11	106463693	106464785
chr12	111671880	111672577			chr11	84043082	84043887
chr12	24401632	24401928			chr11	108056906	108057854
chr12	82312197	82312638			chr11	86757075	86758716
chr12	3806168	3806601			chr11	98762600	98763897
chr12	13212785	13213218			chr11	106503117	106503639
chr12	28675473	28675786			chr11	87590841	87592802
chr12	87388145	87388864			chr11	95858258	95859880
chr12	100201798	100202498			chr11	77930613	77932331
chr12	103128842	103129197			chr11	59225969	59227185
chr12	21373278	21374021			chr11	79502542	79504519
chr12	26370017	26370398			chr11	31815629	31816577
chr12	31511424	31511801			chr11	62431168	62432129
chr12	40414695	40415302			chr11	75396648	75398478
chr12	52499317	52499740			chr11	88689583	88690873
chr12	90274633	90274952			chr11	104248883	104249990
chr12	91588268	91588761			chr11	108221069	108221934
chr12	100361466	100361837			chr11	69757748	69760038
chr12	100711039	100711623			chr11	83416149	83417956
chr12	100723009	100723486			chr11	102408145	102408962
chr13	112707213	112708535			chr11	97987127	97989572
chr13	54749840	54751802			chr11	22286390	22287978
chr13	36285659	36286344			chr11	101604742	101605258
chr13	82507978	82508819			chr11	76194212	76195126
chr13	110967586	110968701			chr11	99385715	99386693
chr13	97204890	97205879			chr11	87687384	87688366
chr13	21279249	21280295			chr11	48852854	48857179
chr13	56601947	56602603			chr11	83419017	83422520
chr13	91638314	91639040			chr11	21090687	21091546
chr13	84448954	84450015			chr11	42390347	42391381
chr13	82974261	82974983			chr11	89609724	89610477
chr13	21505915	21506837			chr11	116445927	116446458
chr13	48609026	48609687			chr11	120189667	120190535
chr13	21259681	21260450			chr11	84306175	84306892
chr13	83741286	83742254			chr11	119490993	119491731
chr13	120321315	120321704			chr11	100758829	100760300
chr13	98867830	98868479			chr11	97473735	97474266
chr13	88098011	88098344			chr11	115276312	115278185
chr13	12460208	12461512			chr11	8215514	8215974
chr13	23518961	23519985			chr11	80508239	80509415
chr13	36129155	36129768			chr11	101095225	101096184
chr13	42593141	42593629			chr11	16507949	16508965
chr13	98729083	98729954			chr11	51996093	51996519
chr13	96613913	96614579			chr11	53891548	53892294
chr13	23562874	23563544			chr11	68176556	68177183
chr13	26009048	26009529			chr11	69631936	69632975
chr13	51846384	51846880			chr11	68967478	68968496
chr13	83065110	83065752			chr11	121274105	121274851
chr13	110279915	110280441			chr11	32019554	32020640
chr13	55327763	55328114			chr11	102874577	102875308
chr13	43515588	43516426			chr11	107867090	107868018
chr13	41670298	41670865			chr11	112071492	112072371
chr13	25678024	25678707			chr11	28734371	28735398
chr13	31926387	31926972			chr11	30953377	30954125
chr13	42402983	42403701			chr11	43777489	43778212
chr13	54371380	54372067			chr11	103697028	103698441
chr13	21322645	21323124			chr11	29428125	29429299
chr13	88722926	88723374			chr11	35798482	35799544
chr13	23450492	23451012			chr11	5354656	5355858
chr13	76258872	76259290			chr11	120315683	120317039
chr13	21172668	21173563			chr11	31907230	31908234
chr13	91223444	91224071			chr11	115627656	115628609
chr13	80881711	80882142			chr11	120572541	120573879
chr13	81786066	81786427			chr11	120139087	120139724
chr13	21248994	21249403			chr11	31671765	31672435
chr13	54970906	54971390			chr11	31900553	31901904
chr13	36578029	36579439			chr11	62549359	62552121
chr13	57831198	57831885			chr11	72606663	72608914
chr13	64497869	64498354			chr11	108312198	108313257
chr13	30665141	30665771			chr11	74829510	74833386
chr13	103014503	103014925			chr11	101587682	101588400
chr13	31955092	31955424			chr11	69794896	69795783
chr13	10235235	10235779			chr11	31675431	31676028
chr13	104816496	104817336			chr11	83298197	83299453
chr13	109440346	109441165			chr11	88607847	88608483
chr13	65240925	65241573			chr11	20200477	20202153
chr13	21167153	21168416			chr11	78151998	78153259
chr13	95324501	95325502			chr11	103054272	103055119
chr13	38633971	38634779			chr11	104195587	104196233
chr13	54100849	54101587			chr11	54521645	54523077
chr13	5060111	5060856			chr11	54724117	54724912
chr13	22035211	22036187			chr11	6199808	6201069
chr13	31962793	31963151			chr11	106192493	106194361
chr13	6626346	6626993			chr11	49243179	49244772
chr13	43478714	43479113			chr11	115813409	115815251
chr13	63146764	63147137			chr11	57010645	57012919
chr13	83656814	83657441			chr11	70431983	70433173
chr13	99829748	99830696			chr11	86994716	86996051
chr13	14063111	14063709			chr11	98728961	98729828
chr13	54693616	54694778			chr11	120136869	120137829
chr13	119656920	119657575			chr11	84827994	84829514
chr13	4771327	4771701			chr11	52085924	52086966
chr13	6618111	6618600			chr11	30676140	30676687
chr13	38654416	38654715			chr11	117114419	117116249
chr13	80884898	80886350			chr11	75347895	75349053
chr13	91661188	91661703			chr11	32705050	32705551
chr13	99890083	99890559			chr11	61543027	61544106
chr13	92639059	92639525			chr11	96977009	96978999
chr13	59088661	59089496			chr11	30025569	30026672
chr13	107449544	107450154			chr11	6160336	6161195
chr13	35905825	35906472			chr11	76844704	76846286
chr13	81783239	81784144			chr11	77805952	77806915
chr13	99284182	99284841			chr11	119040649	119041612
chr13	112927279	112927830			chr11	25318329	25319220
chr13	35241671	35241996			chr11	53299463	53301412
chr13	92610604	92611185			chr11	69580951	69582117
chr13	3538499	3539318			chr11	98400075	98400908
chr13	21855710	21856284			chr11	50377000	50378635
chr13	23756818	23757471			chr11	81492141	81492972
chr13	82304105	82304755			chr11	117017574	117018874
chr13	98262846	98263404			chr11	20332543	20333768
chr13	25268975	25269879			chr11	67595752	67598222
chr13	17900766	17901379			chr11	69323157	69324494
chr13	21832664	21834288			chr11	101783049	101783954
chr13	23449126	23449793			chr11	108149959	108151223
chr13	44100362	44101084			chr11	69900635	69901859
chr13	84696803	84697246			chr11	69096381	69097950
chr13	100892201	100892981			chr11	86683024	86684433
chr13	112165967	112166572			chr11	3902747	3903658
chr13	19395077	19396318			chr11	69920940	69922677
chr13	22043938	22044577			chr11	97314774	97316311
chr13	23285587	23285968			chr11	90548348	90549357
chr13	46335834	46336293			chr11	106272747	106273875
chr13	63431543	63432272			chr11	114103916	114104343
chr13	75988040	75988400			chr11	69394846	69396619
chr13	92530006	92530432			chr11	107011611	107013331
chr13	84348005	84348578			chr11	115052251	115052593
chr13	41249349	41250061			chr11	69038806	69042267
chr13	47142489	47143176			chr11	86944464	86945394
chr13	91460465	91460885			chr11	77981047	77983174
chr13	92237721	92238318			chr11	3982858	3983584
chr13	23298856	23299462			chr11	11175193	11175748
chr13	25838013	25838462			chr11	17215415	17216136
chr13	43171182	43171986			chr11	36508104	36508903
chr13	63335825	63336863			chr11	61221771	61222433
chr13	23445552	23446602			chr11	76911312	76912442
chr13	21274928	21276486			chr11	106065616	106066709
chr13	34077680	34078224			chr11	4174219	4175144
chr13	54788862	54789516			chr11	53430197	53431468
chr13	23432635	23433391			chr11	97187768	97188793
chr13	29503555	29503898			chr11	70668003	70670221
chr13	42050795	42051745			chr11	17083691	17084286
chr13	85310830	85311254			chr11	43095386	43096691
chr13	98815296	98815970			chr11	60536774	60538393
chr13	22042139	22042974			chr11	54776350	54777459
chr13	24800382	24801502			chr11	62005110	62006072
chr13	36396870	36397254			chr11	95442755	95443159
chr13	75839585	75839927			chr11	70237289	70238850
chr13	89595228	89595479			chr11	52129388	52129996
chr13	102790530	102791003			chr11	60454104	60454835
chr13	114387793	114388285			chr11	59661639	59662510
chr13	117603892	117604652			chr11	69578910	69580756
chr13	119800940	119801202			chr11	85352333	85353914
chr14	63681282	63682620			chr11	6016191	6016734
chr14	63713021	63713599			chr11	98772113	98775745
chr14	124801460	124802273			chr11	29692161	29693350
chr14	54516947	54518728			chr11	43059437	43060384
chr14	32321103	32322223			chr11	49705203	49705861
chr14	55559529	55561085			chr11	51539439	51540054
chr14	67715210	67716101			chr11	54845854	54846457
chr14	30056796	30057492			chr11	83941434	83942407
chr14	73474090	73475103			chr11	94043567	94046737
chr14	55671300	55672799			chr11	100319066	100321069
chr14	65403923	65404728			chr11	108162026	108162718
chr14	79481577	79482161			chr11	96075090	96076641
chr14	68219913	68220571			chr11	23254866	23256640
chr14	51089032	51090006			chr11	70219874	70222117
chr14	57115811	57116240			chr11	5114642	5115371
chr14	31780339	31782262			chr11	101667689	101668774
chr14	30548228	30549239			chr11	19006160	19006623
chr14	20928793	20929646			chr11	44519623	44521003
chr14	62836918	62837649			chr11	78696946	78698553
chr14	37015913	37016356			chr11	83385382	83386143
chr14	120476979	120478310			chr11	94039643	94040607
chr14	16392434	16392978			chr11	54833436	54834450
chr14	27596316	27596655			chr11	109649049	109651172
chr14	76255033	76255685			chr11	72440869	72441498
chr14	66387591	66388051			chr11	60045842	60047047
chr14	13022645	13023111			chr11	75398997	75399704
chr14	66124672	66125334			chr11	75402180	75402880
chr14	100960866	100961440			chr11	80549820	80550810
chr14	21032086	21032505			chr11	29373218	29374842
chr14	27444848	27445647			chr11	29448722	29449221
chr14	120307947	120308490			chr11	50291831	50292975
chr14	18062020	18062729			chr11	60293686	60295018
chr14	69336809	69337479			chr11	78113381	78114211
chr14	32597137	32597877			chr11	78679563	78680554
chr14	73199096	73199606			chr11	83291462	83291948
chr14	100170780	100171435			chr11	83392616	83393589
chr14	63922180	63923240			chr11	86596076	86596571
chr14	30870141	30870768			chr11	111913702	111914345
chr14	79769735	79770269			chr11	116432509	116433085
chr14	37066613	37067044			chr11	69122479	69126105
chr14	73524717	73525505			chr11	95384106	95385096
chr14	12172033	12172599			chr11	103887514	103888174
chr14	26637665	26638275			chr11	5787997	5789040
chr14	62761236	62762067			chr11	6005586	6007055
chr14	62879583	62880471			chr11	22017255	22017929
chr14	69555084	69555738			chr11	51619406	51620493
chr14	73384705	73386009			chr11	77370946	77371666
chr14	111485607	111486110			chr11	86357835	86358657
chr14	118858311	118859020			chr11	93884608	93886630
chr14	8309663	8310618			chr11	94321231	94322713
chr14	17659077	17659585			chr11	100939273	100940420
chr14	17927406	17927887			chr11	116167930	116168573
chr14	102902726	102903337			chr11	30367157	30367781
chr14	21075604	21076416			chr11	97568735	97570136
chr14	67135125	67136198			chr11	101672595	101673669
chr14	60264657	60265668			chr11	118653849	118654501
chr14	75844729	75845345			chr11	10843705	10844317
chr14	20618305	20619766			chr11	21360148	21360975
chr14	52103499	52104798			chr11	48823119	48823994
chr14	78984352	78984746			chr11	62398403	62399604
chr14	103663028	103663424			chr11	72795346	72796475
chr14	33230616	33231022			chr11	98862837	98864218
chr14	103086967	103087342			chr11	102155907	102156693
chr14	118881314	118881798			chr11	107189081	107189901
chr14	79657990	79658769			chr11	69364606	69367382
chr14	20388635	20389207			chr11	34447917	34448482
chr14	31664342	31664926			chr11	70561825	70563374
chr14	103440385	103440764			chr11	74770252	74771335
chr14	47525918	47526341			chr11	97159753	97161269
chr14	69369466	69370142			chr11	11014072	11014769
chr14	37134699	37135989			chr11	40551623	40552485
chr14	50924532	50925080			chr11	54703333	54703771
chr14	12102864	12103199			chr11	62076399	62077413
chr14	19961807	19962478			chr11	79338827	79339751
chr14	21500393	21501176			chr11	98323905	98324487
chr14	33689057	33689350			chr11	69990607	69992302
chr14	61853329	61853730			chr11	59162971	59164002
chr14	79587042	79588038			chr11	119299692	119300581
chr14	61439914	61440360			chr11	6443628	6445168
chr14	69587712	69588285			chr11	58329340	58330996
chr14	31660135	31660921			chr11	59947507	59948717
chr14	20294344	20294713			chr11	62305572	62306384
chr14	20914382	20914768			chr11	79427239	79427996
chr14	57571190	57571954			chr11	103114838	103117364
chr14	75754450	75754908			chr11	75313570	75314242
chr14	103346681	103347167			chr11	115412049	115414085
chr14	103654572	103655051			chr11	12843591	12844024
chr14	120275142	120276083			chr11	36424852	36425407
chr14	122533993	122534569			chr11	48833383	48834621
chr14	18284608	18285090			chr11	49451731	49452349
chr14	19748524	19748943			chr11	50130571	50131562
chr14	68151132	68151518			chr11	56285648	56286413
chr14	40962866	40963175			chr11	97175510	97175923
chr14	18237801	18239094			chr11	100603953	100604799
chr14	41013588	41014481			chr11	101039876	101040470
chr14	17722697	17723091			chr11	106177782	106178496
chr14	17868231	17868614			chr11	4636664	4637928
chr14	30962585	30962988			chr11	6756847	6757868
chr14	34332574	34332907			chr11	61929853	61931237
chr14	64219961	64220404			chr11	67888439	67888870
chr14	66868258	66869391			chr11	70944737	70946256
chr14	101640174	101640972			chr11	85696753	85697310
chr14	118089210	118089707			chr11	102296789	102298428
chr14	118151858	118152192			chr11	17386796	17387240
chr14	118571673	118572419			chr11	32267014	32267980
chr14	51324057	51324337			chr11	108424448	108425361
chr14	100198166	100198769			chr11	23770067	23771029
chr14	27754467	27754768			chr11	24097201	24097938
chr14	36905783	36906544			chr11	29125096	29125764
chr14	40967041	40967634			chr11	32517019	32517816
chr14	48131049	48131489			chr11	37735602	37736372
chr14	52019966	52020484			chr11	42592255	42592915
chr14	54617938	54618410			chr11	68657548	68658270
chr14	58543387	58543765			chr11	103027894	103029321
chr14	62332038	62332374			chr11	104230922	104232021
chr15	78119260	78121080			chr12	54718047	54720452
chr15	72568035	72569237			chr12	109629959	109631281
chr15	84829114	84830317			chr12	54728887	54730898
chr15	74075693	74076796			chr12	78852062	78853151
chr15	89246919	89247764			chr12	113423296	113426217
chr15	81590750	81591408			chr12	54709583	54711611
chr15	76659517	76660656			chr12	120028538	120029091
chr15	74902400	74903365			chr12	59721944	59723482
chr15	59054327	59055168			chr12	4219190	4222196
chr15	77366654	77368538			chr12	54737161	54739363
chr15	76520835	76523469			chr12	111410217	111411441
chr15	100866651	100867606			chr12	54713618	54715642
chr15	30647780	30648893			chr12	43826788	43827852
chr15	38300521	38301552			chr12	24424555	24425720
chr15	89453324	89454403			chr12	80340615	80342009
chr15	102672840	102674321			chr12	54733131	54735449
chr15	72689757	72690265			chr12	55599723	55601019
chr15	81985070	81985813			chr12	103425353	103426608
chr15	57975761	57976729			chr12	98046442	98047518
chr15	88563135	88563624			chr12	71747565	71749361
chr15	48546807	48547415			chr12	83631304	83632502
chr15	73060947	73061497			chr12	31949869	31951451
chr15	83417270	83418057			chr12	95692979	95695736
chr15	78610992	78611358			chr12	73907293	73908406
chr15	97646756	97647548			chr12	85868972	85870290
chr15	80239838	80242469			chr12	54695066	54697802
chr15	4264438	4265161			chr12	100640587	100641838
chr15	78066298	78066863			chr12	87265892	87267255
chr15	25773420	25775419			chr12	90915618	90916784
chr15	34064685	34065002			chr12	12248501	12250154
chr15	96331179	96331838			chr12	49467750	49468491
chr15	11981340	11982145			chr12	52602919	52605583
chr15	8659566	8660675			chr12	8452852	8454996
chr15	55385466	55385905			chr12	84772254	84773717
chr15	36780590	36781377			chr12	55835487	55836918
chr15	98567309	98568230			chr12	102250085	102251449
chr15	102656753	102657978			chr12	31884880	31886773
chr15	93414401	93414848			chr12	31729879	31730925
chr15	57892159	57893001			chr12	40445162	40447083
chr15	75048775	75049149			chr12	71953953	71955174
chr15	102404713	102406278			chr12	100724573	100725869
chr15	10981142	10982146			chr12	82311714	82312752
chr15	43609862	43610277			chr12	84450507	84451897
chr15	81309306	81310214			chr12	79507173	79508149
chr15	81810164	81812282			chr12	116244374	116245079
chr15	76721833	76722674			chr12	108248261	108249285
chr15	13092072	13092480			chr12	16591258	16592245
chr15	103214055	103214533			chr12	86983252	86984866
chr15	36726783	36728367			chr12	34495553	34496713
chr15	25372928	25373483			chr12	42972708	42973246
chr15	78173695	78174519			chr12	70261852	70262671
chr15	94072775	94073179			chr12	76954332	76955943
chr15	98985429	98986118			chr12	78205821	78206503
chr15	99251564	99252703			chr12	45402367	45403012
chr15	80650492	80650768			chr12	116485365	116486212
chr15	73067338	73067916			chr12	5506114	5506904
chr15	73440352	73441199			chr12	108994442	108995238
chr15	102517453	102518855			chr12	117078755	117079762
chr15	37428042	37428516			chr12	5219619	5220746
chr15	83434988	83435606			chr12	119219331	119219988
chr15	85403013	85403492			chr12	43831549	43832723
chr15	95906904	95907658			chr12	54560089	54560785
chr15	77970565	77971274			chr12	84698418	84698899
chr15	39829592	39830340			chr12	15990679	15991421
chr15	68257881	68259299			chr12	75444015	75444660
chr15	81399610	81400412			chr12	88709278	88709721
chr15	84854002	84854795			chr12	90281085	90281630
chr15	95762910	95763249			chr12	86212925	86213880
chr15	96426812	96427245			chr12	10866899	10867456
chr15	98971106	98971810			chr12	81781222	81782140
chr15	99223077	99223718			chr12	80844025	80844796
chr15	76511628	76512371			chr12	91551779	91552603
chr15	84965583	84965966			chr12	32757322	32758212
chr15	34237554	34238526			chr12	76403422	76404647
chr15	51991674	51992119			chr12	55154015	55156217
chr15	59389276	59389748			chr12	65259013	65259734
chr15	96709439	96710262			chr12	70345452	70350794
chr15	81879815	81880482			chr12	111849791	111850777
chr15	43585674	43586158			chr12	102550242	102550925
chr15	39199009	39199703			chr12	72759852	72761181
chr15	59480243	59480877			chr12	85365875	85366860
chr15	30570244	30570847			chr12	108794528	108796255
chr15	34442899	34443933			chr12	4172361	4173159
chr15	36179281	36179876			chr12	13164756	13165343
chr15	40339609	40340075			chr12	82338778	82341147
chr15	66172409	66173045			chr12	55229066	55231364
chr15	93538734	93539150			chr12	87333720	87334458
chr15	100494640	100495528			chr12	12225353	12226266
chr15	98533686	98534321			chr12	82103712	82105155
chr15	80255034	80256084			chr12	68562750	68563344
chr15	103272089	103273114			chr12	31876666	31877237
chr15	25942829	25943183			chr12	52499148	52500010
chr15	38519338	38520208			chr12	53614846	53615460
chr15	41612080	41612702			chr12	81775659	81776984
chr15	74997832	74998185			chr12	119062435	119063325
chr15	76671165	76671843			chr12	100265407	100268523
chr15	83840892	83841177			chr12	102553549	102556183
chr15	99704941	99705371			chr12	29788820	29789857
chr15	82376640	82377128			chr12	67123793	67124559
chr15	11974974	11975290			chr12	71543977	71545306
chr15	37424677	37425135			chr12	91132309	91132846
chr15	41643088	41643707			chr12	111665468	111666955
chr15	66238957	66239559			chr12	69158535	69160003
chr15	91613859	91614983			chr12	55446057	55447491
chr15	25801960	25802561			chr12	71830319	71832665
chr15	58770018	58770735			chr12	39648907	39649398
chr15	59647405	59648320			chr12	52488020	52488814
chr15	81871680	81872819			chr12	81227803	81228483
chr15	89195926	89196969			chr12	111504184	111505421
chr15	75615776	75616179			chr12	82230975	82231919
chr15	37007387	37007915			chr12	51117679	51119185
chr15	39156327	39156626			chr12	29290321	29291724
chr15	54335567	54335857			chr12	75668911	75670767
chr15	57911953	57912638			chr12	100201435	100203596
chr15	62193786	62194140			chr12	74848762	74849560
chr15	65419778	65420228			chr12	83596846	83597802
chr15	79690278	79691118			chr12	4599572	4600016
chr15	82338449	82339022			chr12	24571846	24572352
chr15	98181121	98181740			chr12	81788520	81789173
chr15	17889087	17889635			chr12	95315158	95315976
chr15	9070832	9071363			chr12	113288561	113288973
chr15	31601508	31602500			chr12	101029054	101029808
chr15	92281071	92281421			chr12	86815700	86816947
chr15	95804184	95804585			chr12	4685298	4686138
chr15	101246162	101246745			chr12	80789997	80791001
chr15	25321291	25322005			chr12	85866416	85867210
chr15	34240869	34241194			chr12	86000561	86001425
chr15	36609012	36610045			chr12	110909154	110910662
chr15	39735050	39735536			chr12	3980876	3982235
chr15	39770970	39771276			chr12	35047602	35048370
chr15	77251570	77252259			chr12	50454563	50455183
chr15	82047308	82047936			chr12	79016186	79016714
chr15	93479516	93480004			chr12	97047653	97048363
chr16	29621843	29622663			chr12	108893720	108894581
chr16	74174150	74175264			chr12	70968296	70970291
chr16	31103606	31104417			chr12	79725623	79726579
chr16	91614712	91615334			chr12	97218361	97218925
chr16	95093765	95094352			chr12	102443601	102444202
chr16	33734513	33735215			chr12	28690827	28691404
chr16	21204314	21204954			chr12	44209482	44210613
chr16	32853572	32854487			chr12	100109560	100110346
chr16	5480788	5481461			chr12	31499179	31500435
chr16	42874906	42875873			chr12	36511482	36511929
chr16	37539381	37540711			chr12	50929639	50930111
chr16	9919101	9919720			chr12	89747688	89748768
chr16	16559563	16560620			chr12	85350313	85351468
chr16	91011143	91011781			chr12	70282984	70283732
chr16	65029735	65030237			chr12	34497640	34499595
chr16	21187491	21188028			chr12	91766130	91767061
chr16	78452251	78452593			chr12	78860751	78862539
chr16	27395437	27396077			chr12	100127910	100128623
chr16	89877799	89879402			chr12	29733310	29733948
chr16	8938512	8939065			chr12	71136399	71137482
chr16	38592296	38592826			chr12	82198120	82198905
chr16	21182068	21182489			chr12	86086482	86087172
chr16	28685954	28686538			chr12	104852000	104852503
chr16	62753001	62753487			chr12	74062124	74062911
chr16	31316510	31316938			chr12	4233699	4234817
chr16	96144963	96145471			chr12	29367956	29368733
chr16	85800831	85801809			chr12	71014329	71016531
chr16	6352295	6352813			chr12	83049383	83049814
chr16	30009040	30009890			chr12	81235491	81236283
chr16	35363617	35364093			chr12	99957839	99958717
chr16	67087003	67087421			chr12	4675761	4676282
chr16	5991777	5992369			chr12	55224224	55224753
chr16	50610459	50610891			chr12	85373301	85375561
chr16	22428840	22429542			chr12	50979624	50980450
chr16	37384611	37385243			chr12	85483090	85483665
chr16	95772204	95772615			chr12	52875969	52876405
chr16	18421376	18421733			chr12	13212057	13213520
chr16	33428157	33428491			chr12	82013819	82014265
chr16	33700232	33700982			chr12	82168738	82172308
chr16	94959382	94960043			chr12	89977121	89978068
chr16	91646014	91648084			chr12	34550096	34550748
chr16	22844447	22844957			chr12	110844494	110845858
chr16	9652362	9653104			chr12	102201362	102201896
chr16	10066833	10067138			chr12	82044643	82045203
chr16	21854595	21855154			chr12	4433083	4434569
chr16	38950017	38950537			chr12	10390540	10391217
chr16	39361489	39362378			chr12	28635552	28636429
chr16	89774313	89774825			chr12	66092841	66093235
chr16	37871011	37871632			chr12	69744016	69745299
chr16	46290244	46290625			chr12	71311381	71312048
chr16	31429439	31429922			chr12	75496294	75496851
chr16	11423415	11424361			chr12	79295996	79297439
chr16	26309441	26309822			chr12	82393794	82394551
chr16	31364462	31364888			chr12	76837041	76838212
chr16	41786566	41787127			chr12	86074597	86075111
chr16	91815006	91815400			chr12	40391258	40391751
chr16	4316114	4316451			chr12	53519465	53519952
chr16	91056510	91056851			chr12	55149205	55149689
chr16	32868291	32868699			chr12	56004264	56005001
chr16	30599243	30600019			chr12	69485535	69486357
chr16	90712201	90712727			chr12	70307888	70308381
chr16	7282049	7282666			chr12	82148095	82148714
chr16	96846138	96846727			chr12	102949709	102950560
chr16	20237332	20237853			chr12	110695682	110696730
chr16	41968793	41969653			chr12	72084977	72086856
chr16	25522491	25522913			chr12	105684947	105685777
chr16	26581552	26582847			chr12	52359994	52360669
chr16	56096492	56096901			chr12	102757043	102758434
chr16	75090500	75091151			chr12	110888558	110889945
chr16	91728407	91729539			chr12	37880004	37882141
chr16	4592892	4593339			chr12	82303708	82304849
chr16	31080323	31080976			chr12	85865497	85866042
chr16	38946259	38946868			chr12	15814286	15817441
chr16	30064997	30065505			chr12	78332157	78332758
chr16	86578339	86578704			chr12	98524437	98525259
chr16	25058692	25060002			chr12	100408151	100408637
chr16	37654378	37654746			chr12	40414387	40415420
chr16	33055793	33056929			chr12	53587462	53587951
chr16	19883675	19884456			chr12	73241293	73241834
chr16	58481618	58482012			chr12	100722557	100724494
chr16	11254114	11254700			chr12	103128786	103129431
chr16	33061807	33063140			chr12	21373326	21374463
chr16	4558576	4559352			chr12	26369820	26370710
chr16	20823980	20824763			chr12	7217063	7217903
chr16	35604196	35604474			chr12	8495831	8497086
chr16	41935597	41936112			chr12	11435468	11437076
chr16	60043854	60044194			chr12	36765439	36766166
chr16	64873423	64874129			chr12	42051628	42052137
chr16	33215850	33216663			chr12	49396917	49398412
chr16	9670876	9671339			chr12	64198129	64198887
chr16	13902698	13903846			chr12	67011193	67012087
chr16	20097271	20097811			chr12	108179063	108180630
chr16	20535056	20536131			chr12	111467251	111467622
chr16	24542894	24543519			chr12	3285370	3286283
chr16	30587327	30588231			chr12	12265009	12266468
chr16	32430643	32431002			chr12	29882683	29883441
chr16	41297740	41298192			chr12	32848053	32848623
chr16	49855105	49855566			chr12	49945341	49946213
chr16	56064285	56064668			chr12	50986993	50987717
chr16	91931421	91931947			chr12	91877710	91878443
chr16	95774123	95774437			chr12	99123702	99124293
chr16	21478668	21479020			chr12	117210472	117210967
chr16	28562875	28563190			chr12	4665117	4666134
chr16	32608533	32609022			chr12	34528754	34529704
chr16	37271949	37272360			chr12	51276024	51276499
chr16	37495083	37495417			chr12	71867173	71868239
chr16	94417767	94418119			chr12	87146900	87148249
chr17	56241092	56242753			chr12	84532106	84532746
chr17	63285186	63285866			chr12	16083203	16083559
chr17	32353594	32354148			chr12	16150888	16151724
chr17	35752147	35752928			chr12	40399937	40400431
chr17	12915395	12916551			chr12	44397768	44398358
chr17	56078694	56079708			chr12	110908262	110908817
chr17	24165843	24166622			chr12	76280421	76281023
chr17	91092462	91093741			chr13	112707097	112708668
chr17	10839673	10840606			chr13	110967436	110968907
chr17	12718134	12718723			chr13	82507805	82509095
chr17	28580381	28580796			chr13	54749856	54753186
chr17	56476436	56476829			chr13	97204641	97206125
chr17	15704190	15704868			chr13	21279066	21280422
chr17	70598641	70599285			chr13	36285389	36286646
chr17	43666797	43667454			chr13	83741059	83742474
chr17	72602711	72603760			chr13	82973869	82975178
chr17	25015414	25016506			chr13	56601410	56603110
chr17	6489834	6491023			chr13	84448583	84450174
chr17	25813194	25813964			chr13	21258843	21260826
chr17	35879371	35880256			chr13	98867748	98868613
chr17	6256294	6257206			chr13	21505634	21507101
chr17	84510181	84510927			chr13	91638269	91639116
chr17	35917696	35919764			chr13	23516910	23520164
chr17	65884793	65885775			chr13	12460131	12462329
chr17	23924477	23924941			chr13	43515620	43516643
chr17	27839448	27840205			chr13	120321313	120321704
chr17	28991967	28992459			chr13	96613873	96614573
chr17	33254722	33255764			chr13	48608779	48609698
chr17	46153353	46153885			chr13	25677741	25678896
chr17	79765143	79765781			chr13	23450216	23451417
chr17	84942704	84943257			chr13	98728881	98730112
chr17	90628299	90629380			chr13	42592962	42594159
chr17	80633664	80634617			chr13	26008770	26009711
chr17	47053753	47054288			chr13	110278852	110281421
chr17	33288926	33289956			chr13	36128924	36129956
chr17	86150732	86151413			chr13	6625984	6627168
chr17	27922248	27922739			chr13	54970662	54971574
chr17	35269923	35270350			chr13	21248831	21249588
chr17	6321296	6322196			chr13	23534740	23536077
chr17	49624206	49624881			chr13	36577932	36579540
chr17	25239526	25240467			chr13	44100287	44101399
chr17	14975696	14976512			chr13	41670032	41671143
chr17	17592554	17593257			chr13	54371156	54372301
chr17	35164756	35165693			chr13	23298803	23300167
chr17	26715310	26715784			chr13	23542944	23545734
chr17	5783084	5783471			chr13	55327457	55328198
chr17	84957206	84958217			chr13	31926235	31927110
chr17	55878505	55879325			chr13	38633115	38635479
chr17	15009263	15010947			chr13	30664857	30666261
chr17	48409910	48410663			chr13	57831313	57832426
chr17	3557043	3558354			chr13	83654818	83657976
chr17	80840867	80841244			chr13	76258516	76259473
chr17	86535848	86536502			chr13	8762131	8763123
chr17	56609525	56610185			chr13	99829810	99830713
chr17	55891797	55892584			chr13	81785760	81786960
chr17	70629825	70630321			chr13	23448744	23450118
chr17	87377714	87378045			chr13	107449082	107450503
chr17	87726414	87727096			chr13	109440215	109441327
chr17	26508594	26509131			chr13	83064908	83066306
chr17	17624062	17625592			chr13	44730527	44731586
chr17	24414136	24414767			chr13	111869781	111870472
chr17	15007064	15007699			chr13	51846260	51847645
chr17	15038414	15039069			chr13	88098000	88098430
chr17	21801522	21801849			chr13	21171594	21173841
chr17	35837983	35838609			chr13	23561068	23563673
chr17	57059808	57060782			chr13	22035027	22036382
chr17	63660629	63661666			chr13	63431486	63432226
chr17	64836742	64837356			chr13	91661113	91661779
chr17	69439076	69439622			chr13	95034326	95035496
chr17	46137142	46137607			chr13	80881709	80882612
chr17	11271786	11272284			chr13	95324395	95326125
chr17	31060711	31061302			chr13	42402939	42404026
chr17	70989695	70990998			chr13	42767007	42767784
chr17	9879179	9879840			chr13	104816205	104817441
chr17	5440074	5440785			chr13	5059738	5060866
chr17	29007643	29008458			chr13	21855674	21856482
chr17	50650229	50651088			chr13	23431347	23433286
chr17	51178142	51178803			chr13	35241616	35242180
chr17	72838835	72839372			chr13	89595118	89595694
chr17	78915878	78916816			chr13	4771078	4771790
chr17	50019228	50019619			chr13	8995871	8997027
chr17	72835954	72836451			chr13	63335633	63337112
chr17	34603992	34604780			chr13	112926848	112928159
chr17	24073338	24073882			chr13	44770899	44771454
chr17	30116240	30116858			chr13	88722830	88723536
chr17	33865266	33865621			chr13	34993568	34995076
chr17	40934446	40934973			chr13	92529868	92531546
chr17	42879066	42879420			chr13	3568212	3568778
chr17	46855250	46856024			chr13	81782747	81784398
chr17	28522556	28523666			chr13	112165896	112167046
chr17	26939018	26939861			chr13	23756655	23757854
chr17	56276730	56277232			chr13	78099885	78100993
chr17	87798396	87798884			chr13	99889952	99890687
chr17	10097773	10098258			chr13	102790415	102790945
chr17	34118677	34121515			chr13	23683223	23685728
chr17	51111142	51111693			chr13	119656761	119657758
chr17	56036254	56037050			chr13	119800714	119801245
chr17	80311839	80312151			chr13	17694938	17696066
chr17	56255627	56256946			chr13	31954880	31955629
chr17	32018145	32018515			chr13	8870665	8872453
chr17	56462083	56462764			chr13	103014614	103015005
chr17	6961064	6962008			chr13	21808544	21812395
chr17	24549558	24550142			chr13	102745031	102746084
chr17	24550427	24551468			chr13	3537206	3539213
chr17	30004169	30004909			chr13	30865489	30866095
chr17	46751928	46752655			chr13	31962583	31963201
chr17	80834696	80835083			chr13	80884525	80886824
chr17	32350425	32351095			chr13	10235213	10235717
chr17	33930768	33931241			chr13	21322107	21323640
chr17	5105763	5106313			chr13	99283974	99284958
chr17	26709144	26709709			chr13	21166493	21170587
chr17	25566144	25566524			chr13	92638954	92639595
chr17	56494314	56494735			chr13	29985726	29987101
chr17	33955478	33956252			chr13	19394986	19396310
chr17	17600857	17601483			chr13	84758272	84759017
chr17	23451732	23451943			chr13	91223139	91224861
chr17	34587056	34587576			chr13	43478370	43479859
chr17	34981228	34982349			chr13	21715654	21718056
chr17	67290819	67291182			chr13	23738478	23740511
chr17	90653210	90653583			chr13	40859296	40860266
chr17	55958840	55959450			chr13	84696810	84697403
chr17	30084207	30084684			chr13	100743479	100745047
chr17	43277215	43277658			chr13	5860585	5862169
chr17	72817533	72818034			chr13	46335806	46336339
chr17	74507961	74508304			chr13	76429299	76429890
chr18	76243522	76245014			chr13	104789535	104790162
chr18	25667647	25668941			chr13	117659394	117660240
chr18	47413008	47413780			chr13	65240528	65241676
chr18	82551302	82551861			chr13	21160295	21161877
chr18	90602086	90602668			chr13	21750091	21750983
chr18	49832062	49832770			chr13	23751036	23751661
chr18	37217516	37218514			chr13	104048765	104049410
chr18	37851948	37852706			chr13	17900433	17901381
chr18	60848356	60849300			chr13	43442396	43442888
chr18	44393432	44393803			chr13	14424802	14425383
chr18	82418764	82419212			chr13	20116976	20117899
chr18	10655175	10655950			chr13	34232890	34233379
chr18	67559862	67560623			chr13	47183582	47184797
chr18	38935823	38936619			chr13	96652792	96653464
chr18	34356243	34356940			chr13	113723045	113723621
chr18	40219143	40219799			chr13	23533438	23534463
chr18	32220835	32221406			chr13	18914521	18915418
chr18	38914929	38915436			chr13	82304097	82304858
chr18	24020317	24021918			chr13	42725194	42726353
chr18	64769782	64770288			chr13	92751387	92752251
chr18	69424701	69426116			chr13	54101009	54101768
chr18	33213863	33214197			chr13	60756824	60757374
chr18	69015803	69016377			chr13	9450061	9451062
chr18	36559314	36560789			chr13	21221687	21222911
chr18	69666651	69667826			chr13	54877681	54878197
chr18	10613080	10613562			chr13	63146675	63147287
chr18	12925758	12926180			chr13	68258021	68258599
chr18	22734877	22735442			chr13	21734221	21735572
chr18	80069121	80069558			chr13	38654037	38654850
chr18	33104663	33105091			chr13	35905710	35906514
chr18	65050555	65051077			chr13	59572623	59573102
chr18	3280734	3281445			chr13	23285047	23287122
chr18	84086372	84086946			chr13	111904824	111905426
chr18	80151753	80152246			chr13	98815144	98816320
chr18	25752533	25753517			chr13	20306197	20306793
chr18	64886950	64887407			chr13	89394575	89395283
chr18	10609845	10610466			chr13	107890036	107891761
chr18	39137418	39138082			chr13	119661609	119662323
chr18	4591073	4591816			chr13	54788807	54789768
chr18	39581764	39582502			chr13	73328029	73328907
chr18	67497642	67498922			chr13	36497242	36498021
chr18	35165631	35166013			chr13	91206727	91207112
chr18	42275051	42275538			chr13	21786765	21788273
chr18	36801459	36802101			chr13	102599795	102600374
chr18	23542445	23542885			chr13	57619123	57619908
chr18	42678165	42678814			chr13	21855089	21855491
chr18	53744469	53745389			chr13	22042118	22044708
chr18	15128652	15129042			chr13	41266983	41267705
chr18	43117376	43118215			chr13	45962439	45963117
chr18	49755433	49756014			chr13	47042873	47043945
chr18	60500751	60501279			chr13	56895426	56895907
chr18	69592217	69592717			chr13	100892021	100893345
chr18	38216826	38217450			chr13	58183213	58183902
chr18	38992640	38993217			chr13	23760453	23763926
chr18	3337419	3337880			chr13	8829675	8830861
chr18	43727082	43727393			chr13	15543855	15544564
chr18	49322786	49323425			chr13	17429229	17429670
chr18	56136481	56136955			chr13	21274820	21276595
chr18	65585407	65585843			chr13	23435795	23438962
chr18	69596988	69597760			chr13	43011514	43012363
chr18	12814245	12814891			chr13	54418567	54419353
chr18	73872323	73872649			chr13	104645734	104646457
chr18	21300091	21300487			chr13	6617957	6619022
chr18	83543558	83544372			chr13	25837800	25838699
chr18	7562981	7563590			chr13	43481489	43482473
chr18	29632639	29633088			chr13	63548991	63549792
chr18	45896565	45897596			chr13	6630041	6631313
chr18	68020278	68021080			chr13	59089055	59089743
chr18	77773331	77774208			chr13	93399571	93400144
chr18	73498897	73499265			chr13	23521723	23522172
chr18	35189085	35189424			chr13	24830534	24832011
chr18	35344473	35344751			chr13	25680566	25681223
chr18	53160877	53161186			chr13	35309196	35309559
chr18	57887211	57887786			chr13	42757783	42758897
chr18	59433288	59433622			chr13	43398189	43399152
chr18	69507766	69508187			chr13	47142404	47143162
chr18	70564495	70564794			chr13	51651462	51652378
chr18	70587856	70588359			chr13	75987979	75988676
chr18	35454978	35455333			chr13	82721600	82722426
chr18	6715469	6715836			chr13	83110564	83111209
chr18	24127001	24127396			chr13	113782781	113783338
chr18	35214656	35216018			chr13	23500601	23501247
chr18	69679278	69679813			chr13	54159230	54159724
chr18	74065060	74066304			chr13	116192776	116193109
chr18	31447060	31447682			chr13	18743534	18744373
chr18	34409129	34410360			chr13	21372743	21373254
chr18	68211691	68212264			chr13	30893808	30894614
chr18	25061576	25061927			chr13	37225839	37226361
chr18	30530052	30530572			chr13	42027082	42027786
chr18	53796914	53797261			chr13	63094836	63095428
chr18	65801928	65802361			chr13	83541901	83543044
chr18	67449956	67450237			chr13	83720804	83722592
chr18	10404890	10405560			chr13	83732090	83733112
chr18	10435622	10435987			chr13	94316776	94317486
chr18	21179484	21180119			chr13	101128985	101129938
chr18	30266994	30267689			chr13	105010806	105011842
chr18	38056400	38056680			chr13	41000700	41001496
chr18	55015105	55016126			chr13	5899102	5899689
chr18	64516294	64517515			chr13	44731746	44733515
chr18	67464555	67465352			chr13	69037055	69037528
chr18	67577655	67578440			chr13	89453823	89454277
chr18	67610964	67611840			chr13	36316050	36316586
chr19	14597902	14599139			chr13	45599288	45599673
chr19	4987792	4990115			chr13	12008922	12009608
chr19	4230383	4232145			chr13	41609651	41610319
chr19	5087297	5088939			chr13	45391387	45392378
chr19	53165099	53166342			chr13	46347115	46347648
chr19	12010743	12012491			chr13	67060652	67061425
chr19	42255853	42256541			chr13	83540378	83541184
chr19	46152053	46152931			chr13	111044230	111045065
chr19	10402717	10403735			chr13	67332336	67333056
chr19	61331165	61331593			chr13	98316755	98317602
chr19	46619986	46620853			chr13	14432479	14432987
chr19	40369939	40370696			chr13	23445189	23447110
chr19	12004894	12006313			chr13	42616920	42617684
chr19	9963925	9964650			chr13	42649819	42650832
chr19	47016301	47017007			chr13	109647630	109648097
chr19	27972906	27973525			chr13	109922079	109922587
chr19	10182592	10184022			chr13	113672874	113673448
chr19	37032173	37032716			chr13	113947543	113948120
chr19	4755511	4756735			chr13	114119386	114120125
chr19	6975575	6976167			chr14	63680430	63682585
chr19	37907822	37908545			chr14	124801440	124802273
chr19	29024025	29024972			chr14	54516663	54518873
chr19	56076160	56076641			chr14	31779887	31782386
chr19	32755319	32756197			chr14	32320679	32322557
chr19	38273595	38274081			chr14	63712737	63713716
chr19	46908746	46909872			chr14	55671413	55672871
chr19	38223380	38224571			chr14	30056044	30057696
chr19	58424216	58424581			chr14	16392350	16393061
chr19	23142605	23143250			chr14	79480871	79482960
chr19	8953429	8954113			chr14	55558979	55561261
chr19	37246699	37247377			chr14	51088185	51091053
chr19	46689592	46690375			chr14	67715154	67716592
chr19	37283145	37283727			chr14	65403885	65405088
chr19	5366455	5367143			chr14	68219639	68220848
chr19	6128024	6128882			chr14	73473907	73475741
chr19	46326892	46327465			chr14	30548186	30549676
chr19	53008062	53008508			chr14	100960705	100961541
chr19	53353822	53354565			chr14	69336534	69338033
chr19	4012671	4013175			chr14	62836905	62838564
chr19	16167227	16167641			chr14	21031919	21032576
chr19	45412926	45413493			chr14	69554784	69556208
chr19	60463820	60464543			chr14	76254779	76255819
chr19	34526710	34527622			chr14	27596249	27596856
chr19	41829099	41829997			chr14	102902656	102903512
chr19	23140686	23141431			chr14	8309492	8310780
chr19	24280740	24281286			chr14	73382398	73386509
chr19	53943956	53944689			chr14	69994588	69995731
chr19	5975608	5976075			chr14	57115708	57116361
chr19	7582008	7582457			chr14	20928522	20930169
chr19	27904432	27905224			chr14	37015741	37016509
chr19	6362893	6364230			chr14	37066387	37067075
chr19	14558915	14559375			chr14	86198863	86199259
chr19	36629389	36629834			chr14	62760247	62762591
chr19	60580676	60581481			chr14	120476739	120478317
chr19	29902375	29902703			chr14	21075303	21076421
chr19	7039841	7040900			chr14	13022385	13023301
chr19	5487897	5488598			chr14	27444906	27445763
chr19	8966635	8967333			chr14	67134902	67136292
chr19	8837215	8837679			chr14	69586329	69588717
chr19	21525809	21526233			chr14	103440029	103440897
chr19	54305793	54306109			chr14	111485346	111486138
chr19	8801811	8802909			chr14	63921960	63923390
chr19	29100961	29101484			chr14	66387371	66388181
chr19	36477060	36477379			chr14	33296612	33297438
chr19	45813456	45814061			chr14	17658847	17662168
chr19	10952015	10952584			chr14	18302945	18304409
chr19	24089643	24089922			chr14	61853277	61853846
chr19	31082640	31083216			chr14	69368483	69370478
chr19	53243894	53244378			chr14	24232452	24233476
chr19	9836670	9837204			chr14	79769223	79770851
chr19	34193214	34193505			chr14	68150982	68151601
chr19	42139948	42140402			chr14	66124607	66125369
chr19	5845314	5846449			chr14	103086895	103087622
chr19	58829626	58830179			chr14	30870021	30871336
chr19	23133974	23135245			chr14	100170718	100171552
chr19	42429378	42429764			chr14	20618865	20619960
chr19	57782349	57782763			chr14	69364324	69365029
chr19	5490032	5490544			chr14	19961588	19962945
chr19	12009472	12009931			chr14	31659182	31661202
chr19	16163654	16164110			chr14	120307608	120308602
chr19	16204531	16205053			chr14	79657915	79658912
chr19	26680653	26681015			chr14	21051775	21053217
chr19	33391824	33392315			chr14	20388277	20389276
chr19	40391583	40392030			chr14	17927237	17928259
chr19	4992458	4993228			chr14	25460060	25462261
chr19	36677166	36678232			chr14	32597090	32598219
chr19	37072715	37073373			chr14	52103245	52104959
chr19	58255469	58255755			chr14	70021137	70021819
chr2	157912753	157914511			chr14	118151756	118152220
chr2	153032136	153032784			chr14	61680636	61683679
chr2	155038939	155039577			chr14	8159886	8161083
chr2	136713459	136714865			chr14	118858105	118859328
chr2	141587045	141587800			chr14	50924074	50925589
chr2	90982982	90983934			chr14	69582564	69583285
chr2	118779274	118780191			chr14	122912075	122913369
chr2	38417849	38418581			chr14	18061921	18062819
chr2	26902693	26903363			chr14	60264649	60265883
chr2	39806696	39807410			chr14	122870633	122871756
chr2	137707579	137708211			chr14	17722340	17723294
chr2	26208023	26208717			chr14	54617763	54618760
chr2	132781381	132782157			chr14	73687666	73688828
chr2	26964246	26964959			chr14	31661310	31662992
chr2	128709138	128709668			chr14	76169703	76170334
chr2	31687810	31688908			chr14	20294222	20295003
chr2	151730744	151731354			chr14	75891961	75892992
chr2	33018014	33018574			chr14	47010998	47011738
chr2	164966996	164969216			chr14	73524422	73525632
chr2	127584400	127585069			chr14	65068477	65069594
chr2	30269987	30270678			chr14	12102874	12103242
chr2	90964478	90966125			chr14	20914322	20914880
chr2	180104527	180104986			chr14	27367016	27367701
chr2	182012674	182013287			chr14	20478260	20480355
chr2	104385471	104386213			chr14	31767921	31769751
chr2	167188755	167189645			chr14	118881273	118881848
chr2	94245277	94245824			chr14	31664119	31665124
chr2	122375114	122376303			chr14	37134406	37136273
chr2	30807317	30808411			chr14	57571182	57572169
chr2	134929440	134929998			chr14	61439715	61440715
chr2	167004352	167004816			chr14	86748368	86749350
chr2	103073243	103074432			chr14	20673422	20674894
chr2	129925510	129926272			chr14	69372656	69373843
chr2	21366989	21368104			chr14	85934865	85935608
chr2	50128317	50129074			chr14	66823695	66826040
chr2	166031146	166031721			chr14	33230492	33231158
chr2	22985983	22986695			chr14	69590862	69592093
chr2	52984945	52985731			chr14	112366399	112367036
chr2	129197410	129199160			chr14	34331576	34332853
chr2	158900257	158900712			chr14	64300935	64301789
chr2	73693109	73693719			chr14	73199039	73199934
chr2	102649195	102649691			chr14	78747385	78747962
chr2	23291093	23291635			chr14	12171745	12172684
chr2	23034613	23035037			chr14	21366520	21367893
chr2	101620213	101620734			chr14	99520222	99520790
chr2	174584425	174585275			chr14	27623044	27624416
chr2	34090576	34090965			chr14	45581307	45581978
chr2	7067798	7068554			chr14	103662816	103663523
chr2	102635336	102636555			chr14	69161879	69162231
chr2	114091335	114091953			chr14	67950186	67950727
chr2	117685721	117686241			chr14	78428568	78429018
chr2	147012678	147013881			chr14	41013365	41015152
chr2	3668589	3669132			chr14	122533652	122535179
chr2	122605616	122606159			chr14	78984239	78984832
chr2	172241054	172241416			chr14	103088500	103089037
chr2	25318239	25319538			chr14	39079050	39080006
chr2	50296239	50297218			chr14	51323947	51324386
chr2	58052775	58053293			chr14	62879193	62880814
chr2	30133241	30134066			chr14	23651639	23652091
chr2	91070057	91070760			chr14	48462434	48462824
chr2	84506111	84506508			chr14	41053408	41054147
chr2	181100222	181100689			chr14	76778358	76779234
chr2	143450692	143451297			chr14	8935118	8935578
chr2	68416980	68417466			chr14	75473121	75473714
chr2	31365654	31366143			chr14	76503141	76508214
chr2	110718892	110719609			chr14	78282323	78283072
chr2	179193720	179194062			chr14	99964454	99965026
chr2	73386640	73387296			chr14	101640179	101641214
chr2	114654551	114655409			chr14	67325941	67326351
chr2	155826558	155827045			chr14	10978552	10979029
chr2	140670383	140671800			chr14	29722157	29723700
chr2	144479336	144479748			chr14	18237578	18239869
chr2	28417961	28418442			chr14	54893140	54894179
chr2	167634263	167635107			chr14	48052002	48052902
chr2	102745303	102745944			chr14	29967854	29968970
chr2	17546282	17546750			chr14	33689023	33689571
chr2	158570417	158570789			chr14	66990491	66991425
chr2	160788620	160789395			chr14	77579708	77581535
chr2	26337260	26337755			chr14	32002857	32003404
chr2	91649463	91650521			chr14	74065796	74066131
chr2	70108843	70109382			chr14	100458871	100459829
chr2	125135590	125136235			chr14	122104441	122105311
chr2	178691494	178691867			chr14	13037156	13038146
chr2	132846246	132846864			chr14	79106594	79107433
chr2	91921186	91922135			chr14	36883635	36884289
chr2	178698536	178699113			chr14	40966107	40968051
chr2	148672159	148673103			chr14	103456018	103456605
chr2	70661223	70661684			chr14	20696414	20697672
chr2	104444622	104445426			chr14	30479138	30480211
chr2	180257030	180257564			chr14	26636818	26638819
chr2	7999564	7999931			chr14	20956127	20956586
chr2	49625672	49626317			chr14	52368864	52369524
chr2	83728135	83728722			chr14	69283909	69285755
chr2	31119479	31120185			chr14	75754045	75754963
chr2	25574455	25575288			chr14	78244769	78245191
chr2	118861809	118862250			chr14	103654282	103655145
chr2	42458417	42458914			chr14	24234427	24234883
chr2	90878703	90879004			chr14	30564310	30564719
chr2	120862571	120863319			chr14	70658334	70659594
chr2	129129192	129129814			chr14	69991589	69992302
chr2	6619798	6620436			chr14	21499869	21501836
chr2	25180434	25180809			chr14	27801364	27801875
chr2	71598149	71598710			chr14	27937789	27938442
chr2	105382998	105383608			chr14	52019161	52021045
chr2	143776560	143776843			chr14	59517569	59518331
chr2	33130665	33131419			chr14	77478469	77479169
chr2	26205121	26205550			chr14	116415432	116415987
chr2	33365505	33365999			chr14	124514916	124515363
chr2	29563956	29564416			chr14	79836627	79837020
chr2	72602055	72602499			chr14	34867294	34867628
chr2	74854556	74854927			chr14	43618031	43618943
chr2	91710459	91711103			chr14	47376502	47377052
chr2	96401113	96401708			chr14	59478464	59479378
chr2	96564704	96564923			chr14	118571659	118572445
chr2	30265677	30267102			chr14	47513391	47514041
chr2	151605356	151606125			chr14	55590582	55591985
chr2	31066943	31067541			chr14	12337762	12338646
chr2	49074248	49074609			chr14	36905728	36906732
chr2	60910710	60911126			chr14	38495037	38495547
chr2	92374819	92375524			chr14	66566481	66567087
chr2	104283589	104283986			chr14	66634983	66636594
chr2	112308806	112309492			chr14	105588217	105589138
chr2	148421670	148422038			chr14	30196007	30196779
chr2	152081885	152082572			chr14	64708312	64708999
chr2	165885275	165886705			chr14	20511902	20512443
chr2	167063051	167063808			chr14	59736634	59737689
chr2	32756906	32757355			chr14	65342907	65344695
chr2	27539429	27540662			chr14	68034395	68034986
chr2	66146593	66146997			chr14	116501928	116502411
chr2	91152029	91152368			chr14	75845773	75846277
chr2	93071719	93072113			chr14	31695674	31696184
chr2	152226264	152227054			chr14	42391078	42391950
chr2	24048277	24048860			chr14	51063006	51065583
chr2	57181468	57182467			chr14	55242659	55243077
chr2	77662078	77662683			chr14	56886370	56886897
chr2	131909471	131910624			chr14	59513773	59514501
chr2	156233278	156234185			chr14	62331937	62332482
chr2	164785006	164785858			chr14	63872297	63873199
chr2	172440197	172440723			chr14	79586875	79587943
chr2	180755908	180756230			chr14	80144655	80145247
chr2	57221868	57222844			chr14	101653541	101654135
chr2	152819955	152820709			chr15	78118724	78121329
chr2	165356210	165356713			chr15	84828401	84830766
chr2	26445113	26446479			chr15	72567844	72569313
chr2	131344283	131344962			chr15	74075576	74077169
chr2	152830873	152831837			chr15	59054256	59055536
chr2	26639917	26640433			chr15	74900825	74903558
chr2	5249864	5250422			chr15	89246819	89247920
chr2	26236682	26237618			chr15	81590602	81591480
chr2	31068244	31068991			chr15	76519403	76524332
chr2	62311763	62312086			chr15	76659510	76660896
chr2	73521704	73522111			chr15	77365707	77368743
chr2	84826704	84827210			chr15	30647079	30649573
chr2	103020587	103021116			chr15	102672203	102674368
chr2	104119549	104120316			chr15	81984930	81986035
chr2	121594964	121595336			chr15	48546567	48547591
chr2	7269994	7270724			chr15	100866613	100867724
chr2	73596322	73597225			chr15	25773315	25775536
chr2	103761088	103761811			chr15	57975526	57977025
chr2	166044999	166045505			chr15	97646292	97647984
chr2	125033187	125033478			chr15	38299468	38301906
chr2	154211980	154212354			chr15	89452808	89454411
chr2	48949050	48949523			chr15	55385346	55386046
chr2	158794398	158795081			chr15	88563075	88563682
chr2	72016065	72016421			chr15	36780782	36781944
chr2	102759360	102760075			chr15	80239832	80242496
chr2	143056561	143057000			chr15	83416938	83418288
chr2	25557623	25558103			chr15	78610409	78611750
chr2	140170397	140170866			chr15	72689531	72690361
chr2	29670781	29671296			chr15	12113136	12113980
chr2	32451388	32452259			chr15	81309229	81310281
chr2	155381643	155382252			chr15	36726617	36728469
chr2	156179966	156180521			chr15	75048519	75049383
chr2	158624806	158625161			chr15	10981110	10982240
chr2	161109024	161109307			chr15	57891883	57893096
chr2	181519667	181520938			chr15	8659129	8660837
chr2	49784851	49785225			chr15	78066251	78067239
chr2	66439628	66440335			chr15	84965394	84967208
chr2	80616940	80617503			chr15	76700386	76702539
chr2	97466321	97467167			chr15	84853582	84854868
chr2	104205319	104206004			chr15	25372567	25373811
chr2	119593829	119594671			chr15	96330783	96331905
chr2	120606156	120606536			chr15	43609775	43610411
chr2	128686945	128687660			chr15	102656674	102658434
chr2	130469564	130469914			chr15	4264349	4265480
chr2	136372006	136372487			chr15	93414032	93414952
chr2	151574417	151574784			chr15	83434982	83436160
chr2	77589229	77589746			chr15	55876156	55877049
chr2	136242026	136242355			chr15	58769973	58770899
chr2	102620394	102621132			chr15	41744296	41745265
chr2	150663635	150664266			chr15	11980663	11982758
chr2	38111858	38112124			chr15	59389172	59389682
chr2	63049925	63050257			chr15	43585376	43586194
chr2	69887278	69887563			chr15	66172356	66173185
chr2	119208416	119209253			chr15	81879043	81880717
chr2	119477641	119478313			chr15	100959821	100961996
chr2	121621516	121622176			chr15	74997734	74998311
chr2	132686772	132687776			chr15	103214010	103215761
chr2	144155758	144156295			chr15	102669772	102672076
chr2	145501506	145501981			chr15	11974925	11975342
chr2	152405860	152406413			chr15	12640678	12641252
chr2	19657115	19657729			chr15	65419473	65420494
chr2	30205292	30206071			chr15	65592957	65594017
chr2	59881785	59883013			chr15	98985028	98986505
chr2	129561832	129562170			chr15	76721829	76724724
chr2	164878404	164879026			chr15	39198140	39199658
chr2	6367046	6367723			chr15	102404773	102406376
chr2	28916043	28916449			chr15	88861408	88862658
chr2	32430854	32431693			chr15	93479220	93480218
chr2	39190539	39191209			chr15	99074480	99075240
chr2	50091383	50091899			chr15	95906253	95907658
chr2	69109828	69110174			chr15	73060776	73061767
chr2	85047664	85048156			chr15	98567302	98568270
chr2	94122058	94122714			chr15	75893921	75894739
chr2	96319217	96320212			chr15	41611704	41612953
chr2	120860643	120861050			chr15	59480125	59481418
chr2	130840300	130841330			chr15	30740637	30742102
chr2	143261919	143262279			chr15	38932343	38933283
chr2	163675149	163675805			chr15	96426673	96427420
chr2	165866418	165866806			chr15	86053881	86054474
chr2	179976816	179977401			chr15	92482052	92482810
chr2	5693170	5693426			chr15	38197139	38198067
chr2	8645406	8645796			chr15	100920917	100921544
chr2	29965201	29965464			chr15	13092101	13092605
chr2	49846825	49847237			chr15	95804076	95804665
chr2	66256359	66257260			chr15	36141522	36142315
chr2	67564839	67565564			chr15	77970019	77971298
chr2	73659961	73660736			chr15	64078247	64079587
chr2	98286754	98287185			chr15	97759940	97760709
chr2	105730715	105731198			chr15	101803146	101803831
chr2	110134882	110135317			chr15	62193729	62194297
chr2	112261762	112262153			chr15	86672968	86673720
chr2	122118152	122118721			chr15	78085473	78086154
chr2	127290762	127291138			chr15	41332105	41333294
chr2	129801235	129801686			chr15	8176353	8176848
chr2	141434584	141435162			chr15	33038053	33038510
chr2	143914874	143915512			chr15	91613861	91615168
chr2	153345329	153345863			chr15	98969676	98972126
chr2	157367480	157367847			chr15	44427612	44428773
chr3	15112020	15112982			chr15	8697454	8697940
chr3	50272072	50272942			chr15	23581789	23582352
chr3	32923876	32924840			chr15	89195841	89197034
chr3	97327079	97327652			chr15	12284654	12285455
chr3	89764214	89764795			chr15	70339386	70340020
chr3	69003849	69005003			chr15	76780838	76781749
chr3	95433715	95435055			chr15	39156208	39156855
chr3	136725067	136725789			chr15	54335497	54335890
chr3	104058966	104059844			chr15	79689994	79691774
chr3	95217231	95218432			chr15	92172729	92173676
chr3	104680631	104681109			chr15	93234307	93234659
chr3	75686995	75687747			chr15	68257854	68259366
chr3	65441417	65442674			chr15	73440429	73441426
chr3	107744671	107745091			chr15	80650469	80650989
chr3	65974050	65975291			chr15	81959770	81961092
chr3	55520389	55521137			chr15	86058044	86058704
chr3	118431355	118431728			chr15	25801912	25802658
chr3	37420605	37421212			chr15	80533162	80533845
chr3	75704927	75705667			chr15	37427580	37428546
chr3	68531880	68532557			chr15	44673546	44674218
chr3	107686269	107687110			chr15	51991708	51992366
chr3	94953539	94954220			chr15	54241905	54242482
chr3	65262187	65263131			chr15	73222564	73223619
chr3	96451386	96451866			chr15	102516627	102519061
chr3	96497444	96498287			chr15	25942477	25943284
chr3	31287172	31287711			chr15	81810043	81812557
chr3	146756225	146757099			chr15	99251361	99253290
chr3	96245057	96246658			chr15	30569621	30571090
chr3	94309583	94310510			chr15	65342450	65342855
chr3	55442040	55442735			chr15	93538401	93539260
chr3	135859200	135860071			chr15	80254430	80256413
chr3	152821202	152821651			chr15	82376494	82377158
chr3	65392415	65393010			chr15	6325868	6326575
chr3	85573773	85574303			chr15	36608336	36610366
chr3	50639982	50640452			chr15	39196158	39197140
chr3	19627825	19629345			chr15	85402773	85403910
chr3	95819310	95820243			chr15	94072669	94073234
chr3	121686208	121687021			chr15	95745111	95745979
chr3	146619974	146620869			chr15	96709444	96710706
chr3	89960077	89961083			chr15	98932950	98934567
chr3	60493737	60494324			chr15	48789625	48792220
chr3	153303230	153303864			chr15	76326785	76327821
chr3	15238051	15238847			chr15	77841802	77843276
chr3	103514076	103514392			chr15	34337656	34338116
chr3	115410904	115411450			chr15	63162825	63163335
chr3	138973056	138973470			chr15	99701909	99703046
chr3	88771162	88771852			chr15	39112207	39113460
chr3	96239176	96240952			chr15	99223043	99224711
chr3	146769598	146771080			chr15	102624806	102626286
chr3	55413762	55414154			chr15	37457740	37459565
chr3	58168579	58169030			chr15	19093877	19094423
chr3	88830799	88831919			chr15	59646204	59649013
chr3	136872091	136872803			chr15	92280977	92281545
chr3	138495099	138495394			chr15	38517420	38518604
chr3	107150555	107150948			chr15	78044711	78046372
chr3	52983591	52984180			chr15	71843056	71844130
chr3	55447367	55448387			chr15	103272287	103273142
chr3	96557427	96558185			chr15	21161025	21161582
chr3	113090963	113091256			chr15	36179163	36179941
chr3	96499273	96501819			chr15	42535783	42536328
chr3	108305963	108306596			chr15	79577472	79578517
chr3	88981277	88982132			chr15	96654066	96654464
chr3	126997745	126998637			chr15	99818492	99819396
chr3	156560322	156561155			chr15	27923358	27924375
chr3	156561354	156561729			chr15	11408419	11408888
chr3	100921884	100922414			chr15	39173377	39174660
chr3	107690075	107690975			chr15	59018943	59019429
chr3	114949535	114949873			chr15	27808474	27809426
chr3	121291330	121292614			chr15	34237470	34238457
chr3	157924809	157925438			chr15	38518963	38520038
chr3	53863714	53864393			chr15	68363162	68363993
chr3	8971606	8972041			chr15	81989521	81990038
chr3	32131770	32132256			chr15	78876244	78877882
chr3	54692554	54693051			chr15	76511299	76512608
chr3	55342311	55342910			chr15	82920727	82921487
chr3	65527608	65528299			chr15	68215174	68215731
chr3	86872912	86873737			chr15	80474365	80474814
chr3	88501158	88501556			chr15	88468095	88468699
chr3	108061409	108061741			chr15	96398217	96399026
chr3	152402658	152403037			chr15	25761600	25762848
chr3	153728426	153728881			chr15	100614168	100616674
chr3	145923660	145924503			chr15	103239167	103241338
chr3	19162877	19163424			chr15	19112803	19113426
chr3	88716565	88717080			chr15	32778547	32779134
chr3	107761707	107762123			chr15	41838443	41838948
chr3	152529402	152529737			chr15	82047114	82048017
chr3	37259561	37260089			chr15	92221338	92222599
chr3	61441570	61441862			chr15	96698116	96700418
chr3	93597135	93597803			chr15	5115831	5117162
chr3	122343329	122343891			chr15	95289345	95289928
chr3	126384839	126385434			chr15	34442854	34444213
chr3	146902525	146903236			chr15	40368879	40369523
chr3	56962496	56962894			chr15	67977358	67977930
chr3	79567884	79568467			chr15	71824486	71825006
chr3	84220260	84221021			chr15	98871798	98872955
chr3	105029075	105030204			chr15	81061736	81062486
chr3	108295339	108295810			chr15	82146589	82149373
chr3	141653859	141654214			chr15	87682076	87682903
chr3	146521158	146521783			chr15	52705189	52706240
chr3	36352015	36352563			chr15	55369932	55370413
chr3	99140988	99141824			chr15	92366296	92367048
chr3	55684910	55685392			chr15	98952759	98954064
chr3	111488643	111488986			chr15	81190206	81191894
chr3	159348131	159348450			chr15	76670992	76672298
chr3	63964419	63965198			chr15	34064481	34065027
chr3	8850594	8851236			chr15	64541835	64542496
chr3	55423994	55424392			chr15	78856819	78857355
chr3	57470276	57471286			chr15	100923258	100924126
chr3	58577194	58578104			chr15	81871287	81873211
chr3	88685524	88686579			chr15	93512163	93513243
chr3	95997461	95997781			chr15	38047178	38047702
chr3	97859318	97859922			chr15	74933660	74934447
chr3	107693883	107694634			chr15	77251647	77252515
chr3	122619862	122620974			chr15	64117364	64118246
chr3	146888550	146888949			chr15	73840640	73841404
chr3	35418357	35418810			chr15	9070648	9071433
chr3	144570263	144571314			chr15	35371055	35371731
chr3	105275216	105275580			chr15	36374911	36376037
chr3	65334862	65335242			chr15	76952071	76952857
chr3	80802553	80803353			chr15	98180579	98182051
chr3	81803814	81804207			chr15	8030572	8031298
chr3	89159093	89159754			chr15	59006660	59007358
chr3	90052381	90053527			chr15	80797714	80799562
chr3	95864676	95865462			chr15	101874355	101874881
chr3	107694745	107695707			chr15	32708683	32709226
chr3	129536076	129536503			chr15	26838433	26838859
chr3	138949064	138949528			chr15	43501715	43503562
chr3	108591134	108591637			chr15	48244598	48244905
chr3	108134511	108135094			chr15	67943019	67943371
chr3	19894456	19894931			chr15	76745067	76745591
chr3	53113764	53114159			chr15	102202515	102203742
chr3	55523721	55524085			chr16	29621782	29622796
chr3	68487723	68488006			chr16	74174044	74175334
chr3	109584608	109584914			chr16	31103590	31104456
chr3	131154664	131155149			chr16	91614604	91615467
chr3	135437609	135438740			chr16	33734260	33735179
chr3	135731343	135732014			chr16	42874458	42875943
chr3	138645498	138645837			chr16	95093104	95094439
chr3	140452551	140452993			chr16	9918855	9919906
chr3	144537118	144537594			chr16	5480203	5482064
chr3	31139003	31139296			chr16	37538844	37540860
chr3	30792538	30793302			chr16	21204146	21205023
chr3	57493076	57493391			chr16	16558524	16560624
chr3	59343577	59344248			chr16	27395141	27396127
chr3	60527420	60528269			chr16	32853560	32854574
chr3	80893358	80893762			chr16	67086942	67087538
chr3	95227842	95229380			chr16	89877837	89879549
chr3	96551189	96551564			chr16	95773920	95774585
chr3	97227793	97228085			chr16	38592031	38592884
chr3	127019007	127019745			chr16	30008319	30010095
chr3	137918148	137918747			chr16	7281859	7282926
chr3	145118341	145118812			chr16	75090011	75092099
chr3	152193715	152194386			chr16	37869732	37872182
chr4	72200297	72201881			chr16	22428655	22429745
chr4	140258559	140259987			chr16	24542724	24543513
chr4	151604207	151605540			chr16	21187080	21188247
chr4	117189315	117190792			chr16	28685753	28686655
chr4	134720977	134721663			chr16	18421147	18421771
chr4	21712112	21712674			chr16	21181896	21182685
chr4	155859213	155859933			chr16	38940704	38941655
chr4	131114741	131115754			chr16	41786358	41787272
chr4	134020423	134021086			chr16	95772162	95772724
chr4	99200580	99201436			chr16	46290115	46290840
[truncated: 3,080 more rows]
