# Supplementary material for: A neurodegeneration checkpoint mediated by REST protects against the onset of Alzheimer’s disease
Source: Nat Commun. 2023 Nov 2;14:7030. doi: 10.1038/s41467-023-42704-6 (PMC10622455; doi:10.1038/s41467-023-42704-6)
Supplement: Supplementary file 7 — Supplementary Data 4 [file 41467_2023_42704_MOESM7_ESM.xlsx]

## Sheet: Sheet1
Supplementary Data 4. List of peaks common to WT and 3xTg mice (A) and gene ontology enrichments (B).
A. Common peaks in WT and 3xTg				B. Gene ontology enrichments: common REST targets in WT and 3xTg
Chromosome	Start	End		Category	Term	Count	Genes	P-value	FDR	-Log10(FDR)		GO Term	-Log10(FDR)
chr1	182302413	182302967		GOTERM_BP_ALL	GO:0007399~nervous system development	399	ITSN2, MIR30A, ITSN1, STMN4, RBPJ, CLDN1, PREX2, ZC3H12A, CREB3L2, CYP1B1, ADNP2, DLEU2, PRKACB, PRKCG, HES7, MEF2A, MBNL1, RBFOX1, UNC13A, RBFOX2, CSNK2A1, UNC5A, FNBP1, SERPINF1, PRKCA, UNC5C, SOX12, BHLHA15, GABRG2, RUFY3, FEZ1, TMEM126A, ATF4, NEDD4L, THY1, HIF1A, ABR, BLOC1S5, GRIN2A, FLRT2, FLRT3, MYO6, S100A10, FZD1, JUN, PBX4, L1CAM, PBX1, GSDME, GABRB2, ARF4, GABRB1, ARF1, HEXB, CHL1, NE…	4.47215e-34	3.94086e-30	29.4044		GO:0007399~nervous system development	29.4044
chr1	157334599	157335401		GOTERM_BP_ALL	GO:0016043~cellular component organization	818	USP6NL, ITSN2, NUP107, ITSN1, TESK2, GHITM, CLDN1, LIPA, PTPDC1, PREX2, SCAMP5, ZC3H12A, PWWP2A, MEF2A, GABARAPL2, RBFOX2, CSNK2A1, UNC5A, SETMAR, RFX3, UNC5C, BHLHA15, OPTC, RUFY3, FEZ1, TMEM126A, SPARCL1, SF1, ATF4, A, CDCA2, THY1, GRIN2A, MYO6, ATG5, JUN, BBIP1, L1CAM, EIF6, ARF4, ARF1, KCNC3, HEXB, KDM8, GPR22, SNX10, ARHGAP5, CFAP97D1, SMPD3, NEFM, DLGAP1, DLGAP3, IKBKE, KCND2, ACTL6B, IFT14…	2.08437e-33	9.18375e-30	29.037		GO:0016043~cellular component organization	29.037
chr1	151236154	151236868		GOTERM_BP_ALL	GO:0071840~cellular component organization or biogenesis	835	USP6NL, ITSN2, NUP107, ITSN1, TESK2, GHITM, CLDN1, LIPA, PTPDC1, PREX2, SCAMP5, ZC3H12A, PWWP2A, MEF2A, GABARAPL2, RBFOX2, CSNK2A1, UNC5A, SETMAR, RFX3, UNC5C, BHLHA15, OPTC, RUFY3, FEZ1, TMEM126A, SPARCL1, SF1, ATF4, A, CDCA2, THY1, GRIN2A, MYO6, ATG5, JUN, BBIP1, L1CAM, EIF6, ARF4, ARF1, KCNC3, HEXB, KDM8, GPR22, SNX10, ARHGAP5, CFAP97D1, SMPD3, NEFM, DLGAP1, DLGAP3, IKBKE, KCND2, ACTL6B, IFT14…	4.20653e-33	1.2356e-29	28.9081		GO:0007267~cell-cell signaling	18.0343
chr1	194049717	194050353		GOTERM_BP_ALL	GO:0048699~generation of neurons	296	ITSN2, ZMYND8, ITSN1, STMN4, RBPJ, HS6ST1, PREX2, GOLGA4, CREB3L2, ADNP2, SOX8, DLEU2, KIFAP3, EPHB3, EPHA5, HES7, MEF2A, SRRM4, UNC13A, RBFOX2, UNC5A, SERPINF1, PAQR3, OMG, UNC5C, PRKCA, BHLHA15, ANK3, ACSL3, MAPK8IP2, TIAM1, AFG3L2, SFRP1, RUFY3, FEZ1, XRN2, KCNQ2, KCNQ3, ATF4, NRN1, NEDD4L, THY1, HIF1A, BLOC1S5, SNX1, INPP5F, FLRT2, FLRT3, MAP2, MYO6, APOD, STXBP5, MAP4, GPM6B, S100A10, FZD1, …	6.04761e-30	1.33229e-26	25.8754		GO:0050808~synapse organization	13.7563
chr1	44821173	44821539		GOTERM_BP_ALL	GO:0030182~neuron differentiation	268	ITSN2, ZMYND8, ITSN1, STMN4, RBPJ, HS6ST1, PREX2, GOLGA4, CREB3L2, ADNP2, SOX8, DLEU2, EPHB3, EPHA5, MEF2A, SRRM4, UNC13A, RBFOX2, UNC5A, SERPINF1, PAQR3, OMG, UNC5C, PRKCA, BHLHA15, ANK3, ACSL3, MAPK8IP2, TIAM1, AFG3L2, SFRP1, RUFY3, FEZ1, XRN2, KCNQ2, KCNQ3, ATF4, NRN1, NEDD4L, THY1, HIF1A, BLOC1S5, SNX1, INPP5F, FLRT2, FLRT3, MAP2, MYO6, APOD, STXBP5, MAP4, GPM6B, FZD1, JUN, DCLK2, PBX4, L1CAM…	1.30882e-28	2.30667e-25	24.637		GO:0046907~intracellular transport	12.8727
chr1	165108975	165109593		GOTERM_BP_ALL	GO:0022008~neurogenesis	302	ITSN2, ZMYND8, ITSN1, STMN4, RBPJ, HS6ST1, PREX2, GOLGA4, CREB3L2, ADNP2, SOX8, DLEU2, KIFAP3, EPHB3, EPHA5, HES7, MEF2A, SRRM4, UNC13A, RBFOX2, UNC5A, SERPINF1, PAQR3, OMG, UNC5C, PRKCA, BHLHA15, ANK3, ACSL3, MAPK8IP2, TIAM1, AFG3L2, SFRP1, RUFY3, FEZ1, XRN2, KCNQ2, KCNQ3, ATF4, NRN1, NEDD4L, THY1, HIF1A, BLOC1S5, SNX1, GRIN2A, INPP5F, FLRT2, FLRT3, MAP2, MYO6, APOD, STXBP5, MAP4, GPM6B, S100A10…	9.88629e-27	1.45197e-23	22.838		GO:0050804~modulation of synaptic transmission	11.6668
chr1	85928187	85928936		GOTERM_BP_ALL	GO:0048666~neuron development	220	ITSN2, ZMYND8, ITSN1, STMN4, HS6ST1, PREX2, GOLGA4, CREB3L2, DLEU2, EPHB3, EPHA5, MEF2A, SRRM4, UNC13A, RBFOX2, UNC5A, SERPINF1, PAQR3, OMG, UNC5C, PRKCA, BHLHA15, ANK3, MAPK8IP2, TIAM1, AFG3L2, RUFY3, FEZ1, KCNQ3, NRN1, NEDD4L, THY1, BLOC1S5, SNX1, INPP5F, FLRT2, FLRT3, MAP2, MYO6, APOD, STXBP5, MAP4, GPM6B, FZD1, JUN, DCLK2, PBX4, L1CAM, PBX1, PTK2, DCLK1, ROBO2, GABRB2, ARF4, TOP2B, GABRB1, AR…	7.97922e-24	1.00447e-20	19.9981		GO:0044237~cellular metabolic process	10.254
chr1	55748398	55749005		GOTERM_BP_ALL	GO:0031175~neuron projection development	193	ITSN2, ZMYND8, ITSN1, STMN4, PREX2, GOLGA4, CREB3L2, DLEU2, EPHB3, EPHA5, MEF2A, UNC13A, RBFOX2, UNC5A, SERPINF1, PAQR3, OMG, UNC5C, PRKCA, BHLHA15, ANK3, MAPK8IP2, TIAM1, AFG3L2, RUFY3, FEZ1, NRN1, NEDD4L, THY1, BLOC1S5, SNX1, INPP5F, FLRT2, FLRT3, MAP2, MYO6, APOD, STXBP5, MAP4, GPM6B, FZD1, JUN, L1CAM, PTK2, DCLK1, ROBO2, ARF4, TOP2B, ARF1, TENM2, PTPRS, TENM3, PTPRM, BICDL1, PTPRK, PTPRG, PPP…	9.74219e-23	9.68254e-20	19.014
chr1	186631849	186632162		GOTERM_BP_ALL	GO:0051179~localization	741	USP6NL, ITSN2, NUP107, RNH1, WIPF1, ITSN1, ABCA16, GHITM, SLC4A3, FNBP1L, CLDN1, LIPA, BACH2, SCAMP5, EPS8, ZC3H12A, CREB3L2, CYP1B1, ANKS1B, PRIMA1, PRKCG, RSPH6A, MEF2A, GABARAPL2, STARD4, UNC13A, RBFOX2, CSNK2A1, FNBP1, SERPINF1, ATG10, RFX3, PRKCA, IFT80, UNC5C, BHLHA15, ATG13, GABRG2, ARMC2, SLC5A8, ZFYVE16, IFT81, RUFY3, FEZ1, TXNIP, NUP98, ATF4, CDC42SE1, A, CTBP1, MRPL18, MEPCE, ABCB5, NE…	9.88911e-23	9.68254e-20	19.014		Cellular metabolic process	10.254
chr1	155557923	155558621		GOTERM_BP_ALL	GO:0007267~cell-cell signaling	256	MIR30A, OXTR, ZMYND8, ITSN1, RBPJ, FRAT1, PEG13, SLC12A6, BTRC, SOX7, ANKS1B, EPHA5, PRKCG, UNC13A, CSNK2A1, RFX3, ANK2, IFT80, PRKCA, BHLHA15, MAPK8IP2, TMEM170B, GABRG2, TIAM1, SFRP1, DAAM1, KCNQ2, KCNQ3, ATF4, NRN1, STXBP4, THY1, NLK, LYPD6, HIF1A, CYB5R4, GRIN2A, GALR1, MYO6, STXBP5, ZBED3, FZD1, DTNA, PTPRN2, MIR125B-1, MYO5A, SLC16A10, LNPEP, NR1D1, PTK2, CCDC88A, GJB2, PEX5L, GIPC1, PNOC, …	1.04853e-21	9.23963e-19	18.0343		Modulation of synaptic transmission	11.6668
chr1	78590551	78590983		GOTERM_BP_ALL	GO:0044763~single-organism cellular process	1186	ITSN2, MIR30A, ITSN1, ARAF, TESK2, GHITM, RBPJ, CLDN1, LIPA, PTPDC1, PREX2, SCAMP5, ZC3H12A, NKX1-1, PRKACB, HES7, MEF2A, GABARAPL2, STARD4, RBFOX1, RBFOX2, CSNK2A1, UNC5A, STARD7, SETMAR, RFX3, UNC5C, BHLHA15, PRKAB1, SLC5A8, OPTC, RUFY3, FEZ1, TXNIP, SPARCL1, PLBD2, SF1, ATF4, A, CDCA2, TARSL2, MEPCE, ABCB5, THY1, LYPD6, MTMR6, HACD4, HSD11B2, CYB5R4, GRIN2A, PRPSAP2, KCNMB1, MYO6, ATG5, GSTM4,…	2.65123e-21	2.12387e-18	17.6729		Intracellular transport	12.8727
chr1	125435624	125436093		GOTERM_BP_ALL	GO:0048468~cell development	363	ITSN2, ZMYND8, ITSN1, JMJD1C, STMN4, HS6ST1, CLDN1, PREX2, TIAL1, GOLGA4, CREB3L2, SOX8, DLEU2, KIFAP3, EPHB3, EPHA5, HES7, MEF2A, RSPH6A, PAQR8, SRRM4, UNC13A, RBFOX2, UNC5A, SERPINF1, PAQR3, OMG, RFX3, ANK2, UNC5C, PRKCA, BHLHA15, ANK3, MAPK8IP2, TIAM1, ARMC2, AFG3L2, SFRP1, RUFY3, FEZ1, KCNQ3, TRIB1, ZFPM1, ATF4, NRN1, EPAS1, NEDD4L, THY1, HIF1A, MIR214, BLOC1S5, SNX1, CYB5R4, INPP5F, FLRT2, F…	3.34511e-21	2.45642e-18	17.6097		Synapse organization	13.7563
chr1	124804601	124805822		GOTERM_BP_ALL	GO:0051641~cellular localization	402	USP6NL, NUP107, WIPF1, ITSN1, GHITM, FNBP1L, LIPA, BACH2, SCAMP5, ZC3H12A, CREB3L2, ANKS1B, PRIMA1, PRKCG, MEF2A, GABARAPL2, STARD4, UNC13A, CSNK2A1, PRKCA, IFT80, BHLHA15, ATG13, ZFYVE16, IFT81, RUFY3, FEZ1, TXNIP, NUP98, A, CTBP1, MEPCE, NEDD4L, THY1, HIF1A, OAZ2, ABR, BLOC1S5, GRIN2A, RAD21, MYO6, SRP54B, RRS1, PLCG1, ATG5, S100A10, NR1D1, BBIP1, EIF6, ARL2BP, GIPC1, PKIG, ARF4, ARF1, ARF2, KC…	1.91754e-20	1.2998e-17	16.8861		Cell-cell signaling	18.0343
chr1	63483583	63484141		GOTERM_BP_ALL	GO:0030030~cell projection organization	256	ITSN2, ZMYND8, ITSN1, STMN4, FNBP1L, PTPDC1, EPS8, PREX2, GOLGA4, CREB3L2, DLEU2, KIFAP3, EPHB3, EPHA5, MEF2A, RSPH6A, UNC13A, RBFOX2, UNC5A, SERPINF1, PAQR3, OMG, RFX3, IFT80, UNC5C, PRKCA, BHLHA15, ANK3, MAPK8IP2, TIAM1, ARMC2, AFG3L2, SFRP1, IFT81, RUFY3, FEZ1, NRN1, NEDD4L, THY1, CFAP126, BLOC1S5, SNX1, GRIN2A, SNX2, FXR2, INPP5F, FLRT2, FLRT3, MAP2, MYO6, APOD, STXBP5, MAP4, GPM6B, ATG5, FZD…	1.34592e-19	8.47158e-17	16.072		Cellular component organization	29.037
chr1	179854179	179854882		GOTERM_BP_ALL	GO:0099536~synaptic signaling	157	CHRM3, MIR30A, OXTR, ZMYND8, CHRM4, CTNND2, FAM107A, IL1RAP, NR3C1, SLC8A2, NR3C2, RIMS2, RPH3A, PEG13, CFL1, TNR, KPNA2, CAR7, SLC12A6, KCNH1, PPFIA2, SH3GL1, ANKS1B, PRKCG, CHRNB2, UNC13A, MIRLET7I, PRKCA, CARTPT, MAPK8IP2, GABRG2, NPAS4, KCNQ2, KCNQ3, DGKI, ATF4, GRIA1, GRIA2, NRN1, SLC1A3, CACNA1C, CPLX2, CPLX3, HRH1, GRIN2A, HRH3, MYO6, ABL1, STXBP5, NPTX2, SLC38A2, PTPRN2, DTNA, SYT1, HTR1F…	3.02998e-19	1.78001e-16	15.7496		Nervous system development	29.4044
chr1	86931322	86931976		GOTERM_BP_ALL	GO:0044707~single-multicellular organism process	780	ITSN2, MIR30A, NUP107, ITSN1, RBPJ, CLDN1, LIPA, PREX2, SCAMP5, ZC3H12A, PRKACB, HES7, MEF2A, RBFOX1, RBFOX2, CSNK2A1, UNC5A, STARD7, FNBP1, RFX3, UNC5C, BHLHA15, PRKAB1, OPTC, RUFY3, FEZ1, TMEM126A, TXNIP, SF1, ATF4, A, ABCB5, THY1, GRIN2A, PRPSAP2, KCNMB2, MYO6, ADAM6B, ATG5, JUN, PBX4, L1CAM, PBX1, EIF6, PRXL2A, ZFAT, FASN, SFXN1, ARF4, ARF1, HEXB, KDM8, WFIKKN2, SNX10, ARHGAP5, SMPD3, NEFM, I…	6.66907e-19	3.67299e-16	15.435
chr1	59236908	59237648		GOTERM_BP_ALL	GO:0051649~establishment of localization in cell	311	USP6NL, NUP107, AHCYL1, TMEM41B, TRAF3IP2, ARL6IP1, WIPF1, ITSN1, GHITM, FNBP1L, LIPA, BACH2, SCAMP5, FRAT1, CREB3L2, ZC3H12A, TRIM27, BSN, SCN1A, PRIMA1, PRKCG, STARD4, UNC13A, COG3, AP1B1, ANK2, IFT80, PRKCA, BHLHA15, ANK3, INPP4B, ZFYVE16, IFT81, RUFY3, FEZ1, KCNQ2, KCNQ3, TXNIP, NUP98, A, SLC22A5, NRN1, LMAN2L, CTBP1, STXBP4, PIK3R4, NEDD4L, PTTG1IP, THY1, HIF1A, OAZ2, ABR, BLOC1S5, SNX1, GRI…	1.42131e-18	7.36742e-16	15.1327
chr1	171502718	171503106		GOTERM_BP_ALL	GO:0006996~organelle organization	501	USP6NL, NUP107, RNH1, WIPF1, TESK2, STMN4, GHITM, MICOS13, FNBP1L, LIPA, PTPDC1, H2AC18, EPS8, H2AC11, H2AC12, PWWP2A, RSPH6A, MEF2A, GABARAPL2, UNC13A, SERPINF2, RFX3, SETMAR, PRKCA, IFT80, BHLHA15, ATG13, ARMC2, DAAM1, IFT81, RUFY3, FEZ1, TMEM126A, NUP98, ASF1A, SF1, A, CDCA2, ANAPC15, SRCAP, CTBP1, THY1, SLAIN1, HIF1A, ABR, BLOC1S5, RAD21, MYO6, RRS1, ATG5, S100A10, JUN, MAD2L1BP, BBIP1, INO80…	1.82588e-18	8.93869e-16	15.0487
chr1	164454623	164455592		GOTERM_BP_ALL	GO:0033036~macromolecule localization	392	USP6NL, NUP107, WIPF1, ITSN1, ABCA16, LIPA, SCAMP5, ZC3H12A, GABARAPL2, STARD4, CSNK2A1, ATG10, RFX3, IFT80, ATG13, SLC5A8, ZFYVE16, IFT81, RUFY3, TXNIP, NUP98, MRPL18, MEPCE, NEDD4L, THY1, HIF1A, OAZ2, CYB5R4, GRIN2A, GALR1, RAD21, MYO6, SRP54B, RRS1, PLCG1, PRELID3A, S100A10, CADM3, STARD10, NR1D1, BBIP1, EIF6, ARL2BP, GIPC1, HBP1, PKIG, ARF4, ARF1, ARF2, DENND1A, HEXB, CLTC, ARHGAP1, SNX10, FM…	3.109e-18	1.44192e-15	14.8411
chr1	98006124	98006395		GOTERM_BP_ALL	GO:0048731~system development	616	ITSN2, MIR30A, NUP107, RNH1, CLPB, ITSN1, H2-L, STMN4, RBPJ, CLDN1, LIPA, FGFRL1, ELK3, PREX2, ZC3H12A, CREB3L2, CYP1B1, ADNP2, DLEU2, PRKACB, PRKCG, HES7, MEF2A, MBNL1, RBFOX1, UNC13A, RBFOX2, CSNK2A1, UNC5A, STARD7, FNBP1, SERPINF1, SERPINF2, RFX3, PRKCA, IFT80, UNC5C, SOX12, BHLHA15, GABRG2, OPTC, RUFY3, FEZ1, HMBS, TMEM126A, TXNIP, PRR14, SF1, ATF4, ABCB5, NEDD4L, THY1, HIF1A, MTDH, MIR214, A…	5.09895e-18	2.2466e-15	14.6485
chr1	155307011	155307551		GOTERM_BP_ALL	GO:0008104~protein localization	350	USP6NL, NUP107, AHCYL1, TRAF3IP2, ARL6IP1, WIPF1, ZMYND8, ITSN1, SCAMP5, EFR3A, GOLGA4, FRAT1, ZC3H12A, KIFAP3, BSN, EPHA5, ARRDC4, GABARAPL2, CSNK2A1, COG6, PAQR3, ARRDC3, COG3, ATG10, AP1B1, RFX3, ANK2, IFT80, ANK3, ACSL3, ATG13, TIAM1, SFRP1, ZFYVE16, IFT81, RUFY3, KCNQ2, KCNQ3, TXNIP, NUP98, CUTA, LMAN2L, STXBP4, MEPCE, PIK3R4, NEDD4L, PTTG1IP, THY1, HIF1A, OAZ2, SNX1, CYB5R4, GRIN2A, SNX2, R…	5.99733e-18	2.51659e-15	14.5992
chr1	44118539	44119404		GOTERM_BP_ALL	GO:0099537~trans-synaptic signaling	151	CHRM3, MIR30A, OXTR, ZMYND8, CHRM4, CTNND2, FAM107A, IL1RAP, NR3C1, SLC8A2, NR3C2, RIMS2, RPH3A, PEG13, CFL1, TNR, CAR7, SLC12A6, KCNH1, PPFIA2, SH3GL1, ANKS1B, PRKCG, CHRNB2, UNC13A, MIRLET7I, PRKCA, CARTPT, MAPK8IP2, GABRG2, NPAS4, KCNQ2, KCNQ3, DGKI, ATF4, GRIA1, GRIA2, NRN1, SLC1A3, CACNA1C, CPLX2, CPLX3, HRH1, GRIN2A, HRH3, MYO6, ABL1, STXBP5, NPTX2, SLC38A2, PTPRN2, SYT1, HTR1F, MIR125B-1, …	6.64435e-18	2.66136e-15	14.5749
chr1	146494359	146496066		GOTERM_BP_ALL	GO:0007275~multicellular organism development	673	ITSN2, MIR30A, NUP107, RNH1, CLPB, ITSN1, H2-L, STMN4, ENO1, RBPJ, CLDN1, LIPA, FGFRL1, ELK3, PREX2, ZC3H12A, CREB3L2, CYP1B1, ADNP2, DLEU2, PRKACB, PRKCG, HES7, MEF2A, MBNL1, RBFOX1, UNC13A, RBFOX2, CSNK2A1, UNC5A, STARD7, FNBP1, SERPINF1, SERPINF2, RFX3, PRKCA, IFT80, UNC5C, SOX12, BHLHA15, PRKAB1, GABRG2, IFT81, OPTC, RUFY3, FEZ1, HMBS, TMEM126A, TXNIP, PRR14, SF1, ATF4, ABCB5, NEDD4L, THY1, H…	9.20369e-18	3.52621e-15	14.4527
chr1	151103634	151104009		GOTERM_BP_ALL	GO:0007268~chemical synaptic transmission	148	CHRM3, MIR30A, OXTR, ZMYND8, CHRM4, CTNND2, FAM107A, NR3C1, SLC8A2, NR3C2, RIMS2, RPH3A, PEG13, CFL1, TNR, CAR7, SLC12A6, KCNH1, PPFIA2, SH3GL1, ANKS1B, PRKCG, CHRNB2, UNC13A, MIRLET7I, PRKCA, CARTPT, MAPK8IP2, GABRG2, NPAS4, KCNQ2, KCNQ3, DGKI, ATF4, GRIA1, GRIA2, NRN1, SLC1A3, CACNA1C, CPLX2, CPLX3, HRH1, GRIN2A, HRH3, MYO6, ABL1, STXBP5, NPTX2, SLC38A2, PTPRN2, SYT1, HTR1F, MIR125B-1, MYO5A, L…	3.53516e-17	1.24607e-14	13.9045
chr1	173361731	173362086		GOTERM_BP_ALL	GO:0098916~anterograde trans-synaptic signaling	148	CHRM3, MIR30A, OXTR, ZMYND8, CHRM4, CTNND2, FAM107A, NR3C1, SLC8A2, NR3C2, RIMS2, RPH3A, PEG13, CFL1, TNR, CAR7, SLC12A6, KCNH1, PPFIA2, SH3GL1, ANKS1B, PRKCG, CHRNB2, UNC13A, MIRLET7I, PRKCA, CARTPT, MAPK8IP2, GABRG2, NPAS4, KCNQ2, KCNQ3, DGKI, ATF4, GRIA1, GRIA2, NRN1, SLC1A3, CACNA1C, CPLX2, CPLX3, HRH1, GRIN2A, HRH3, MYO6, ABL1, STXBP5, NPTX2, SLC38A2, PTPRN2, SYT1, HTR1F, MIR125B-1, MYO5A, L…	3.53516e-17	1.24607e-14	13.9045
chr1	34439183	34439858		GOTERM_BP_ALL	GO:0050808~synapse organization	91	GABRB2, OXTR, PTPRS, ZMYND8, CTNND2, ITSN1, PTEN, ICAM5, IL1RAP, SLC7A11, ELAVL2, SLC8A2, CDH6, RIMS2, LRRTM1, LRRTM2, CFL1, HMCN2, TNR, GET1, PLXNC1, ERC2, BSN, DLGAP3, SPG11, PPFIA2, EPHB3, DACT1, ACTR3, CHRNB2, KIRREL3, UNC13A, DSCAM, MAGI2, PRKCA, ANK3, YWHAZ, GABRG2, ETV5, NPAS4, TIAM1, AFG3L2, RAP2A, ADGRF1, ALS2, SPARCL1, MAPT, PDZRN3, GRIA1, C1QA, STAU1, CTTNBP2, STAU2, NRXN1, LRTM2, SEMA…	5.17093e-17	1.75255e-14	13.7563
chr1	181535503	181536035		GOTERM_BP_ALL	GO:0000902~cell morphogenesis	180	ITSN2, CTNND2, JMJD1C, UBE3A, LIPA, CELSR3, CDH6, EPS8, RIMS2, PREX2, GRIP1, GOLGA4, KIF5C, CFL1, MAEL, EP300, TNR, PLXNC1, EPHB3, PPFIA2, SLC39A3, EPHA5, MEF2A, KIRREL3, CHRNB2, UNC13A, TBCCD1, RBFOX2, UNC5A, DSCAM, APLP2, OMG, LMTK2, PRKCA, UNC5C, ANK3, MAPK8IP2, ERMN, TIAM1, AFG3L2, SFRP1, ADAM17, SMO, RUFY3, ZFPM1, VCL, ATF4, CDC42SE1, NRN1, SLC1A3, NEDD4L, THY1, RTN4, MYL12B, SNX1, SNX2, UBB…	1.95822e-16	6.39106e-14	13.1944
chr1	181484645	181485066		GOTERM_BP_ALL	GO:0051960~regulation of nervous system development	180	ITSN2, OXTR, CSF1, ZMYND8, ITSN1, UBE3A, ICAM5, IL1RAP, NR3C1, RIMS2, GRIP1, GOLGA4, CREB3L2, CFL1, EP300, TNR, SOX8, DLEU2, PLXNC1, KIFAP3, PRKACB, EPHB3, PPFIA2, HES7, CHRNB2, UNC13A, DSCAM, SERPINF1, PAQR3, MAGI2, OMG, PRKCA, UNC5C, TLE6, MYCL, DISP3, TIAM1, SFRP1, ADAM17, SMO, RUFY3, FEZ1, TOX, DLX2, NTM, NEDD4L, THY1, FOXO3, HIF1A, RTN4, SCRT2, INPP5F, FLRT2, FLRT3, MAP2, ABL1, MBP, LRRC4C, …	2.39995e-16	7.55298e-14	13.1219
chr1	54250235	54250842		GOTERM_BP_ALL	GO:0048856~anatomical structure development	725	ITSN2, MIR30A, NUP107, RNH1, CLPB, ITSN1, H2-L, STMN4, ENO1, RBPJ, CLDN1, LIPA, FGFRL1, ELK3, EPS8, PREX2, ZC3H12A, CREB3L2, CYP1B1, ADNP2, DLEU2, PRKACB, PRKCG, RSPH6A, HES7, MEF2A, MBNL1, RBFOX1, UNC13A, RBFOX2, CSNK2A1, UNC5A, STARD7, FNBP1, SERPINF1, SERPINF2, RFX3, PRKCA, IFT80, UNC5C, SOX12, BHLHA15, PRKAB1, GABRG2, ARMC2, IFT81, OPTC, RUFY3, FEZ1, HMBS, TMEM126A, TXNIP, SPARCL1, PRR14, ASF…	3.25119e-16	9.87913e-14	13.0053
chr1	110589715	110590147		GOTERM_BP_ALL	GO:0046907~intracellular transport	245	USP6NL, NUP107, AHCYL1, TMEM41B, TRAF3IP2, ARL6IP1, WIPF1, ITSN1, FNBP1L, LIPA, BACH2, SCAMP5, FRAT1, CREB3L2, ZC3H12A, TRIM27, BSN, PRKCG, STARD4, UNC13A, COG3, AP1B1, IFT80, PRKCA, ANK3, INPP4B, ZFYVE16, IFT81, RUFY3, KCNQ2, KCNQ3, TXNIP, NUP98, A, NRN1, LMAN2L, CTBP1, STXBP4, PIK3R4, PTTG1IP, HIF1A, OAZ2, BLOC1S5, SNX1, SNX2, MAP2, MYO6, SRP54B, RRS1, APOD, STXBP5, SEC31A, TBC1D8B, RABGAP1L, I…	4.56428e-16	1.34068e-13	12.8727
chr1	74858052	74858915		GOTERM_BP_ALL	GO:0023051~regulation of signaling	446	MIR30A, 2810408A11RIK, ITSN1, ARAF, ENO1, GHITM, RBPJ, LIPA, FGFRL1, EPS8, PREX2, ZC3H12A, CYP1B1, PRKACB, PRKCG, UNC13A, CSNK2A1, SERPINF2, RFX3, PRKCA, IFT80, IFT81, ATF4, CDC42SE1, THY1, PRDM11, LYPD6, HIF1A, MTDH, ABR, GRIN2A, GALR1, MYO6, RRS1, PLCG1, FZD1, JUN, STARD10, MIR125B-1, LNPEP, NR1D1, L1CAM, PPP5C, ARL2BP, GIPC1, CDK14, CDC42SE2, GSDME, ARF1, KCNC3, TGFB1I1, DENND1A, WFIKKN2, ING1…	5.21682e-16	1.48292e-13	12.8289
chr1	171101668	171103609		GOTERM_BP_ALL	GO:0051234~establishment of localization	562	USP6NL, ITSN2, NUP107, WIPF1, ITSN1, ABCA16, GHITM, SLC4A3, FNBP1L, CLDN1, LIPA, BACH2, SCAMP5, ZC3H12A, CREB3L2, PRIMA1, PRKCG, MEF2A, GABARAPL2, STARD4, UNC13A, FNBP1, ATG10, RFX3, PRKCA, IFT80, BHLHA15, GABRG2, SLC5A8, ZFYVE16, IFT81, RUFY3, FEZ1, TXNIP, NUP98, ATF4, CDC42SE1, A, CTBP1, MRPL18, ABCB5, NEDD4L, THY1, HIF1A, OAZ2, MTMR6, ABR, BLOC1S5, CYB5R4, GRIN2A, SLCO6D1, GALR1, KCNMB1, MYO6,…	6.71671e-16	1.84961e-13	12.7329
chr1	58746964	58747306		GOTERM_BP_ALL	GO:0032502~developmental process	769	ITSN2, MIR30A, NUP107, ITSN1, RBPJ, CLDN1, LIPA, PREX2, ZC3H12A, NKX1-1, PRKACB, HES7, MEF2A, RBFOX1, RBFOX2, CSNK2A1, UNC5A, STARD7, FNBP1, RFX3, UNC5C, BHLHA15, PRKAB1, OPTC, RUFY3, FEZ1, TMEM126A, TXNIP, SPARCL1, SF1, ATF4, ABCB5, THY1, CYB5R4, GRIN2A, PRPSAP2, KCNMB1, MYO6, ADAM6B, ATG5, JUN, PBX4, L1CAM, PBX1, EIF6, PRXL2A, ZFAT, FASN, SFXN1, ARF4, ARF1, HEXB, WFIKKN2, SNX10, ARHGAP5, OSBPL1…	8.72383e-16	2.32953e-13	12.6327
chr1	75479128	75479986		GOTERM_BP_ALL	GO:0010646~regulation of cell communication	441	MIR30A, 2810408A11RIK, ITSN1, ARAF, ENO1, GHITM, RBPJ, LIPA, FGFRL1, EPS8, ZC3H12A, CYP1B1, PRKACB, PRKCG, UNC13A, CSNK2A1, SERPINF2, RFX3, PRKCA, IFT80, IFT81, ATF4, CDC42SE1, THY1, PRDM11, LYPD6, HIF1A, MTDH, ABR, GRIN2A, GALR1, MYO6, RRS1, PLCG1, FZD1, JUN, STARD10, MIR125B-1, LNPEP, NR1D1, L1CAM, PPP5C, ARL2BP, GIPC1, CDK14, CDC42SE2, GSDME, ARF1, KCNC3, TGFB1I1, DENND1A, WFIKKN2, ING1, ING4,…	1.27529e-15	3.30525e-13	12.4808
chr1	58424042	58424473		GOTERM_BP_ALL	GO:0032879~regulation of localization	379	OXTR, AHCYL1, ARL6IP1, WIPF1, ZMYND8, ITSN1, GHITM, LDLRAD4, CLDN1, CCAR1, SCAMP5, FRAT1, ZC3H12A, CYP1B1, TRIM27, SCN1A, EPHA5, PRKCG, MEF2A, UNC13A, CSNK2A1, LIMCH1, KCNK12, SERPINF1, RFX3, ANK2, UNC5C, PRKCA, MIF, ANK3, ACSL3, MAPK8IP2, INPP4B, TIAM1, SFRP1, RUFY3, KCNQ2, SIK3, KCNQ3, RIN3, TRIB1, ATF4, NRN1, STXBP4, MEPCE, NEDD4L, THY1, HIF1A, OAZ2, ABR, GRIN2A, NKAIN3, INPP5F, FLRT2, MAP2, A…	1.71833e-15	4.32625e-13	12.3639
chr1	181393642	181394416		GOTERM_BP_ALL	GO:0044767~single-organism developmental process	761	ITSN2, MIR30A, NUP107, RNH1, CLPB, ITSN1, H2-L, STMN4, ENO1, RBPJ, CLDN1, LIPA, FGFRL1, ELK3, EPS8, PREX2, ZC3H12A, CREB3L2, NKX1-1, CYP1B1, ADNP2, DLEU2, PRKACB, PRKCG, RSPH6A, HES7, MEF2A, MBNL1, RBFOX1, UNC13A, RBFOX2, CSNK2A1, UNC5A, STARD7, FNBP1, SERPINF1, SERPINF2, RFX3, PRKCA, IFT80, UNC5C, SOX12, BHLHA15, PRKAB1, GABRG2, ARMC2, IFT81, OPTC, RUFY3, FEZ1, HMBS, TMEM126A, TXNIP, PRR14, ASF1…	1.98245e-15	4.8526e-13	12.314
chr1	114546925	114547497		GOTERM_BP_ALL	GO:0044085~cellular component biogenesis	409	USP6NL, NUP107, RNH1, TESK2, FNBP1L, CLDN1, PTPDC1, H2AC18, EPS8, H2AC11, H2AC12, ZC3H12A, PWWP2A, RSPH6A, MEF2A, GABARAPL2, MBNL1, UNC13A, SERPINF2, RFX3, MED9, PRKCA, IFT80, MED4, ATG13, GABRG2, ARMC2, IFT81, FEZ1, TMEM126A, PIH1D2, NUP98, ASF1A, CTBP1, NEDD4L, SNU13, THY1, SLAIN1, FLRT2, FLRT3, RAD21, MYO6, RRS1, ATG5, S100A10, FZD1, JUN, PNO1, BBIP1, INO80, GJB2, EIF6, FARSB, GABRB2, ARF1, KC…	2.08633e-15	4.96885e-13	12.3037
chr1	99788638	99788937		GOTERM_BP_ALL	GO:0022607~cellular component assembly	380	USP6NL, ISCA2, OXTR, NUP107, RNH1, TMEM41B, ARL6IP1, ZMYND8, TESK2, LDLRAD4, FNBP1L, CLDN1, PTPDC1, H2AC18, EPS8, H2AC11, H2AC12, SNRPD1, ZC3H12A, PWWP2A, H4C2, TRIM27, BSN, TNS3, EPHB3, MEF2A, RSPH6A, GABARAPL2, MBNL1, UNC13A, SCAF11, LIMCH1, SERPINF2, AP1B1, MED9, RFX3, ANK2, IFT80, PRKCA, MIF, ANK3, ACSL3, MED4, ATG13, GABRG2, TIAM1, ARMC2, AFG3L2, IFT81, SUB1, FEZ1, KCNQ2, TMEM126A, KCNQ3, PI…	2.38566e-15	5.53222e-13	12.2571
chr1	24226581	24226993		GOTERM_BP_ALL	GO:0050767~regulation of neurogenesis	162	ITSN2, CSF1, ZMYND8, ITSN1, UBE3A, NR3C1, RIMS2, GRIP1, GOLGA4, CREB3L2, CFL1, EP300, TNR, SOX8, DLEU2, PLXNC1, KIFAP3, EPHB3, PPFIA2, HES7, CHRNB2, UNC13A, DSCAM, SERPINF1, PAQR3, MAGI2, OMG, UNC5C, TLE6, MYCL, DISP3, TIAM1, SFRP1, ADAM17, SMO, RUFY3, FEZ1, TOX, DLX2, NTM, NEDD4L, THY1, FOXO3, HIF1A, RTN4, SCRT2, INPP5F, FLRT2, MAP2, ABL1, MBP, LRRC4C, SRGAP2, BRINP3, MARK1, S100A10, FZD1, SYT1,…	2.86744e-15	6.47895e-13	12.1885
chr1	90680708	90681005		GOTERM_BP_ALL	GO:0048858~cell projection morphogenesis	126	ITSN2, CTNND2, UBE3A, CELSR3, RIMS2, PREX2, GRIP1, GOLGA4, KIF5C, CFL1, EP300, TNR, PLXNC1, EPHB3, PPFIA2, EPHA5, MEF2A, KIRREL3, CHRNB2, UNC13A, RBFOX2, UNC5A, DSCAM, APLP2, OMG, LMTK2, PRKCA, UNC5C, ANK3, MAPK8IP2, TIAM1, AFG3L2, ADAM17, SMO, RUFY3, VCL, NRN1, NEDD4L, THY1, RTN4, SNX1, SNX2, UBB, FLRT2, FLRT3, MAP2, BTBD3, ABL1, PACSIN2, MBP, STXBP5, SRGAP2, CNTN5, AUTS2, SYT1, L1CAM, PTK2, DCL…	5.56105e-15	1.2251e-12	11.9118
chr1	180195662	180196499		GOTERM_BP_ALL	GO:0006810~transport	538	USP6NL, ITSN2, NUP107, WIPF1, ITSN1, ABCA16, GHITM, SLC4A3, FNBP1L, CLDN1, LIPA, BACH2, SCAMP5, ZC3H12A, CREB3L2, PRKCG, MEF2A, GABARAPL2, STARD4, UNC13A, FNBP1, ATG10, RFX3, PRKCA, IFT80, BHLHA15, GABRG2, SLC5A8, ZFYVE16, IFT81, RUFY3, TXNIP, NUP98, ATF4, CDC42SE1, A, CTBP1, MRPL18, ABCB5, NEDD4L, THY1, HIF1A, OAZ2, MTMR6, ABR, BLOC1S5, CYB5R4, GRIN2A, SLCO6D1, GALR1, KCNMB1, MYO6, KCNMB2, SRP54…	9.84585e-15	2.11614e-12	11.6745
chr1	178318063	178319987		GOTERM_BP_ALL	GO:0050804~modulation of synaptic transmission	126	MIR30A, OXTR, ZMYND8, CTNND2, FAM107A, UBE3A, NR3C1, SLC8A2, NR3C2, RIMS2, CFL1, TNR, CAR7, KCNH1, PPFIA2, SH3GL1, PRKCG, CHRNB2, UNC13A, MIRLET7I, PRKCA, MAPK8IP2, NPAS4, KCNQ2, KCNQ3, DGKI, ATF4, GRIA1, GRIA2, NRN1, SLC1A3, CPLX2, RTN4, CPLX3, ABR, HRH1, GRIN2A, MYO6, ABL1, PACSIN2, STXBP5, PLCG1, NPTX2, LRRC4C, SLC38A2, SYT1, MIR125B-1, MYO5A, LNPEP, L1CAM, PTK2, SYT7, IGSF11, FGF14, CDK5, PTP…	1.02644e-14	2.15358e-12	11.6668
chr1	64463755	64464435		GOTERM_BP_ALL	GO:0051128~regulation of cellular component organization	364	USP6NL, ITSN2, OXTR, RNH1, ARL6IP1, ZMYND8, ITSN1, STMN4, ICAM5, GHITM, LDLRAD4, ENO1, FNBP1L, CLDN1, EPS8, SCAMP5, GOLGA4, RPS6KA5, CREB3L2, CHORDC1, PWWP2A, ADNP2, DLEU2, TRIM27, CCNL1, EPHB3, EPHA5, PRKCG, UNC13A, CSNK2A1, LIMCH1, SERPINF1, PAQR3, SERPINF2, NSMCE2, OMG, MED9, SETMAR, PRKCA, ANK3, ACSL3, MED4, TIAM1, SFRP1, SUB1, RUFY3, FEZ1, SPARCL1, RIN3, CDC42SE1, ANAPC15, CDCA2, CTBP1, NEDD…	1.32463e-14	2.71458e-12	11.5663
chr1	128592418	128593462		GOTERM_BP_ALL	GO:0071702~organic substance transport	331	USP6NL, OXTR, NUP107, AHCYL1, TMEM41B, TRAF3IP2, ARL6IP1, WIPF1, SLC35B1, ITSN1, ABCA16, SLC4A3, LIPA, SCAMP5, GOLGA4, FRAT1, ZC3H12A, EPHA5, MEF2A, ARRDC4, GABARAPL2, STARD4, COG6, ARRDC3, COG3, ATG10, AP1B1, RFX3, ANK2, IFT80, PRKCA, MIF, ANK3, ACSL3, TIAM1, SLC5A8, SFRP1, ZFYVE16, IFT81, RUFY3, KCNQ2, KCNQ3, TXNIP, NUP98, SLC22A5, LMAN2L, SLC45A1, STXBP4, MRPL18, PIK3R4, PTTG1IP, HIF1A, OAZ2, …	2.1226e-14	4.25098e-12	11.3715
chr1	186860940	186861400		GOTERM_BP_ALL	GO:0048812~neuron projection morphogenesis	122	ITSN2, CTNND2, UBE3A, CELSR3, RIMS2, PREX2, GRIP1, GOLGA4, KIF5C, CFL1, EP300, TNR, PLXNC1, EPHB3, PPFIA2, EPHA5, MEF2A, KIRREL3, CHRNB2, UNC13A, RBFOX2, UNC5A, DSCAM, APLP2, OMG, LMTK2, PRKCA, UNC5C, ANK3, MAPK8IP2, TIAM1, AFG3L2, ADAM17, SMO, RUFY3, VCL, NRN1, NEDD4L, THY1, RTN4, UBB, FLRT2, FLRT3, MAP2, BTBD3, ABL1, MBP, STXBP5, SRGAP2, CNTN5, AUTS2, SYT1, L1CAM, PTK2, DCLK1, CDK5, LHX3, LHX2,…	2.50771e-14	4.83568e-12	11.3155
chr1	72254626	72255511		GOTERM_BP_ALL	GO:0032990~cell part morphogenesis	128	ITSN2, CTNND2, UBE3A, CELSR3, RIMS2, PREX2, GRIP1, GOLGA4, KIF5C, CFL1, EP300, TNR, PLXNC1, EPHB3, PPFIA2, EPHA5, MEF2A, KIRREL3, CHRNB2, UNC13A, RBFOX2, UNC5A, DSCAM, APLP2, OMG, LMTK2, PRKCA, UNC5C, ANK3, MAPK8IP2, TIAM1, AFG3L2, ADAM17, SMO, RUFY3, FEZ1, VCL, NRN1, NEDD4L, THY1, RTN4, SNX1, SNX2, UBB, FLRT2, FLRT3, MAP2, BTBD3, ABL1, PACSIN2, MBP, STXBP5, SRGAP2, CNTN5, AUTS2, SYT1, L1CAM, PTK…	2.5243e-14	4.83568e-12	11.3155
chr1	72243620	72245023		GOTERM_BP_ALL	GO:0060284~regulation of cell development	176	ITSN2, CSF1, ZMYND8, ITSN1, UBE3A, NR3C1, RIMS2, YY1, GRIP1, GOLGA4, CREB3L2, CFL1, EP300, TNR, SOX8, DLEU2, PLXNC1, KIFAP3, EPHB3, PPFIA2, HES7, CHRNB2, UNC13A, DSCAM, SERPINF1, PAQR3, MAGI2, OMG, RFX3, UNC5C, TLE6, MYCL, DISP3, TIAM1, SFRP1, ADAM17, SMO, RUFY3, FEZ1, TRIB1, TOX, VCL, DLX2, NTM, NEDD4L, THY1, FOXO3, BHLHE23, HIF1A, RTN4, SCRT2, INPP5F, FLRT2, MAP2, ABL1, MBP, LRRC4C, SRGAP2, BRI…	4.52967e-14	8.49265e-12	11.071
chr1	72236696	72237388		GOTERM_BP_ALL	GO:0097479~synaptic vesicle localization	60	SNAP25, ARF1, DENND1A, ITSN1, CLTC, PTEN, ATP2A2, NR3C2, RPH3A, RIMS2, SCAMP5, TRIM9, GRM7, KIF5C, ERC2, BSN, SPG11, AP2M1, PPFIA2, SH3GL1, KCNH1, CHRNB2, PRKCG, UNC13A, MAGI2, PRKCA, AP3B2, ADRA2A, DNAJC6, DGKI, PRKN, NRN1, CTBP1, NRXN1, NRXN3, CPLX2, CPLX3, AP3M2, AP3M1, BLOC1S5, MAP2, NPY, MYO6, FCHO2, AP2S1, STXBP5, CYTH1, SYT1, CADPS, SYT7, STXBP5L, FGF14, CDK5, SYT11, GIPC1, CALM3, CALM1, A…	4.8644e-14	8.93024e-12	11.0491
chr1	165460257	165461396		GOTERM_BP_ALL	GO:0032989~cellular component morphogenesis	186	ITSN2, CTNND2, JMJD1C, UBE3A, LIPA, CELSR3, CDH6, EPS8, RIMS2, PREX2, GRIP1, GOLGA4, KIF5C, CFL1, MAEL, EP300, TNR, PLXNC1, EPHB3, PPFIA2, SLC39A3, EPHA5, MEF2A, KIRREL3, CHRNB2, UNC13A, TBCCD1, RBFOX2, UNC5A, DSCAM, APLP2, OMG, LMTK2, PRKCA, ANK2, UNC5C, ANK3, MAPK8IP2, ERMN, TIAM1, AFG3L2, SFRP1, ADAM17, SMO, RUFY3, FEZ1, ZFPM1, VCL, ATF4, CDC42SE1, NRN1, SLC1A3, NEDD4L, THY1, RTN4, MYL12B, SNX…	6.08813e-14	1.09487e-11	10.9606
chr1	183155433	183155798		GOTERM_BP_ALL	GO:0051640~organelle localization	122	AHCYL1, ITSN1, CEP120, FNBP1L, NR3C2, RIMS2, RPH3A, SCAMP5, KIF5C, CFL1, BSN, BORCS7, BORCS6, AP2M1, KCNH1, PPFIA2, SH3GL1, PRKCG, MEF2A, CHRNB2, UNC13A, TBCCD1, FBXW11, MAGI2, PRKCA, BHLHA15, TLE6, FEZ1, NUP98, KPNB1, DGKI, A, NRN1, TMED10, CTBP1, CPLX2, HIF1A, CPLX3, BLOC1S5, UBB, MAP2, MYO6, RRS1, STXBP5, MAP4, ZBED3, MARK1, UVRAG, NLRP4F, SYT1, MYO5A, TRAPPC9, PTK2, SYT7, FGF14, CDK5, EIF6, G…	6.81145e-14	1.20045e-11	10.9207
chr1	84695730	84696557		GOTERM_BP_ALL	GO:0071705~nitrogen compound transport	285	USP6NL, OXTR, NUP107, AHCYL1, TRAF3IP2, ARL6IP1, WIPF1, SLC35B1, ITSN1, SCAMP5, GOLGA4, FRAT1, ZC3H12A, EPHA5, ARRDC4, GABARAPL2, COG6, ARRDC3, COG3, ATG10, AP1B1, RFX3, ANK2, IFT80, ANK3, ACSL3, TIAM1, SLC5A8, SFRP1, ZFYVE16, IFT81, RUFY3, KCNQ2, KCNQ3, TXNIP, NUP98, SLC22A5, LMAN2L, STXBP4, MRPL18, PIK3R4, PTTG1IP, HIF1A, OAZ2, SNX1, CYB5R4, SNX2, SEC14L1, MYO6, SRP54B, RRS1, APOD, STXBP5, PLCG…	7.6675e-14	1.32482e-11	10.8778
chr1	75317030	75318059		GOTERM_BP_ALL	GO:0061564~axon development	103	CELSR3, GOLGA4, KIF5C, EP300, TNR, PLXNC1, EPHB3, EPHA5, CHRNB2, UNC5A, DSCAM, APLP2, OMG, LMTK2, PRKCA, UNC5C, BHLHA15, ANK3, TIAM1, AFG3L2, ADAM17, SMO, RUFY3, VCL, NRN1, THY1, BHLHE23, RTN4, INPP5F, FLRT2, FLRT3, MAP2, ABL1, APOD, MBP, STXBP5, GPM6B, JUN, CNTN5, AUTS2, L1CAM, PTK2, DCLK1, CDK5, LHX3, LHX2, CNTN4, MAP3K13, ROBO2, TOP2B, TENM2, PTPRS, PTEN, PTPRM, GRM7, CHL1, CRTAC1, SIN3A, NEFM…	7.93925e-14	1.3454e-11	10.8711
chr1	124002724	124003131		GOTERM_BP_ALL	GO:0045184~establishment of protein localization	254	USP6NL, NUP107, AHCYL1, TRAF3IP2, ARL6IP1, WIPF1, ITSN1, SCAMP5, GOLGA4, FRAT1, ZC3H12A, EPHA5, ARRDC4, GABARAPL2, COG6, ARRDC3, COG3, ATG10, AP1B1, RFX3, ANK2, IFT80, ANK3, ACSL3, TIAM1, SFRP1, ZFYVE16, IFT81, RUFY3, KCNQ2, KCNQ3, TXNIP, NUP98, LMAN2L, STXBP4, PIK3R4, PTTG1IP, HIF1A, OAZ2, SNX1, CYB5R4, SNX2, MYO6, SRP54B, RRS1, APOD, STXBP5, PLCG1, GPM6B, SEC31A, TBC1D8B, RABGAP1L, PTPRN2, IRGM…	1.0172e-13	1.69124e-11	10.7718
chr1	164755608	164756370		GOTERM_BP_ALL	GO:0048667~cell morphogenesis involved in neuron differentiation	114	CTNND2, UBE3A, CELSR3, PREX2, GRIP1, GOLGA4, KIF5C, CFL1, EP300, TNR, PLXNC1, EPHB3, PPFIA2, EPHA5, MEF2A, CHRNB2, RBFOX2, UNC5A, DSCAM, APLP2, OMG, LMTK2, PRKCA, UNC5C, ANK3, MAPK8IP2, TIAM1, AFG3L2, ADAM17, SMO, RUFY3, VCL, NRN1, SLC1A3, THY1, RTN4, FLRT2, FLRT3, MAP2, BTBD3, ABL1, MBP, STXBP5, CNTN5, AUTS2, L1CAM, PTK2, DCLK1, CDK5, LHX3, LHX2, CNTN4, MAP3K13, ROBO2, TOP2B, TENM2, PTPRS, PTEN,…	1.09321e-13	1.78396e-11	10.7486
chr1	34005283	34006797		GOTERM_BP_ALL	GO:0000904~cell morphogenesis involved in differentiation	137	CTNND2, JMJD1C, UBE3A, CELSR3, PREX2, GRIP1, GOLGA4, KIF5C, CFL1, EP300, TNR, PLXNC1, EPHB3, PPFIA2, EPHA5, MEF2A, CHRNB2, RBFOX2, UNC5A, DSCAM, APLP2, OMG, LMTK2, PRKCA, UNC5C, ANK3, MAPK8IP2, TIAM1, AFG3L2, SFRP1, ADAM17, SMO, RUFY3, ZFPM1, VCL, ATF4, NRN1, SLC1A3, NEDD4L, THY1, RTN4, FLRT2, FLRT3, MAP2, BTBD3, ABL1, MBP, STXBP5, LRRC4C, SRGAP2, CNMD, S100A10, CNTN5, AUTS2, L1CAM, PTK2, DCLK1, …	1.13132e-13	1.81258e-11	10.7417
chr1	184090338	184090876		GOTERM_BP_ALL	GO:0015833~peptide transport	247	USP6NL, NUP107, AHCYL1, TRAF3IP2, ARL6IP1, WIPF1, ITSN1, SCAMP5, GOLGA4, FRAT1, ZC3H12A, EPHA5, ARRDC4, GABARAPL2, COG6, ARRDC3, COG3, ATG10, AP1B1, RFX3, ANK2, IFT80, ANK3, ACSL3, TIAM1, SFRP1, ZFYVE16, IFT81, RUFY3, KCNQ2, KCNQ3, TXNIP, NUP98, LMAN2L, STXBP4, PIK3R4, PTTG1IP, HIF1A, OAZ2, SNX1, CYB5R4, SNX2, MYO6, SRP54B, RRS1, APOD, STXBP5, PLCG1, GPM6B, SEC31A, TBC1D8B, RABGAP1L, PTPRN2, IRGM…	1.16208e-13	1.82861e-11	10.7379
chr1	63176456	63177352		GOTERM_BP_ALL	GO:0065008~regulation of biological quality	511	MIR30A, RNH1, ITSN1, GHITM, SLC4A3, CLDN1, LIPA, EPS8, ZC3H12A, CYP1B1, PRIMA1, PRKCG, STARD4, UNC13A, RBFOX2, STARD7, SERPINF1, SERPINF2, RFX3, PRKCA, BHLHA15, GABRG2, RUFY3, SPARCL1, ATF4, CDC42SE1, ABCB5, NEDD4L, THY1, HIF1A, HSD11B2, ABR, CYB5R4, GRIN2A, FLRT2, FLRT3, GALR1, KCNMB1, MYO6, KCNMB2, PLCG1, ATG5, FZD1, JUN, MIR125B-1, LNPEP, SLC16A10, NR1D2, NR1D1, INO80, L1CAM, MEX3C, XKR7, ARL2…	1.34237e-13	2.07525e-11	10.6829
chr1	16656693	16657272		GOTERM_BP_ALL	GO:0042886~amide transport	249	USP6NL, NUP107, AHCYL1, TRAF3IP2, ARL6IP1, WIPF1, ITSN1, SCAMP5, GOLGA4, FRAT1, ZC3H12A, EPHA5, ARRDC4, GABARAPL2, COG6, ARRDC3, COG3, ATG10, AP1B1, RFX3, ANK2, IFT80, ANK3, ACSL3, TIAM1, SFRP1, ZFYVE16, IFT81, RUFY3, KCNQ2, KCNQ3, TXNIP, NUP98, LMAN2L, STXBP4, PIK3R4, PTTG1IP, HIF1A, OAZ2, SNX1, CYB5R4, SNX2, MYO6, SRP54B, RRS1, APOD, STXBP5, PLCG1, GPM6B, SEC31A, TBC1D8B, RABGAP1L, PTPRN2, IRGM…	2.38394e-13	3.62194e-11	10.4411
chr1	181997521	181998075		GOTERM_BP_ALL	GO:0099003~vesicle-mediated transport in synapse	59	SNAP25, ARF1, DENND1A, ITSN1, CLTC, ATP2A2, NR3C2, RPH3A, RIMS2, SCAMP5, TRIM9, GRIP1, GRM7, KIF5C, ERC2, SPG11, AP2M1, PPFIA2, SH3GL1, KCNH1, CHRNB2, PRKCG, UNC13A, PRKCA, AP3B2, ADRA2A, DNAJC6, DGKI, PRKN, NRN1, CTBP1, NRXN3, CPLX2, CPLX3, AP3M2, AP3M1, BLOC1S5, MAP2, NPY, MYO6, FCHO2, AP2S1, STXBP5, CYTH1, SYT1, CADPS, SYT7, STXBP5L, SYT6, MAPK10, FGF14, CDK5, SYT11, GIPC1, CALM3, CALM1, APBA2…	3.03421e-13	4.53177e-11	10.3437
chr1	182020580	182021887		GOTERM_BP_ALL	GO:0044237~cellular metabolic process	1062	MIR30A, NUP107, 2810408A11RIK, ARAF, TESK2, RBPJ, LIPA, PTPDC1, ZC3H12C, PSMD7, ZC3H12A, NKX1-1, PSMD1, PWWP2A, PRKACB, HES7, MEF2A, GABARAPL2, STARD4, RBFOX1, RBFOX2, CSNK2A1, SETMAR, RFX3, BHLHA15, PRKAB1, ASPHD1, FEZ1, RFX5, TXNIP, FAR2, PLBD2, CGGBP1, SF1, ATF4, A, CDCA2, TARSL2, MRPL18, MEPCE, THY1, OAZ2, MTMR6, HACD4, HSD11B2, CYB5R4, GRIN2A, PRPSAP2, MYO6, PSMF1, ATG5, GSTM4, HEXIM2, JUN, …	3.79647e-13	5.57575e-11	10.2537
chr1	69145075	69145425		GOTERM_BP_ALL	GO:2000026~regulation of multicellular organismal development	301	ITSN2, OXTR, RNH1, ZMYND8, ITSN1, ICAM5, LDLRAD4, RBPJ, GOLGA4, CREB3L2, ZC3H12A, CYP1B1, SOX8, H4C2, DLEU2, KIFAP3, PRKACB, EPHB3, HES7, RBFOX1, UNC13A, RBFOX2, SERPINF1, PAQR3, OMG, RFX3, UNC5C, PRKCA, SOX12, INPP4B, TIAM1, SFRP1, OPTC, RUFY3, FEZ1, TRIB1, ZFPM1, ATF4, NEDD4L, THY1, HIF1A, MTDH, MIR214, INPP5F, FLRT2, FLRT3, MAP2, APOH, PLCG1, GPM6B, S100A10, ZBED3, FZD1, H4C8, JUN, GADD45A, IR…	5.11728e-13	7.39237e-11	10.1312
chr1	24107881	24108270		GOTERM_BP_ALL	GO:0015031~protein transport	237	USP6NL, NUP107, AHCYL1, TRAF3IP2, ARL6IP1, WIPF1, ITSN1, SCAMP5, GOLGA4, FRAT1, ZC3H12A, EPHA5, ARRDC4, GABARAPL2, COG6, ARRDC3, COG3, ATG10, AP1B1, RFX3, ANK2, IFT80, ANK3, ACSL3, TIAM1, SFRP1, ZFYVE16, IFT81, RUFY3, KCNQ2, KCNQ3, TXNIP, NUP98, LMAN2L, STXBP4, PIK3R4, PTTG1IP, HIF1A, OAZ2, SNX1, CYB5R4, SNX2, MYO6, SRP54B, RRS1, APOD, STXBP5, PLCG1, GPM6B, SEC31A, TBC1D8B, RABGAP1L, PTPRN2, IRGM…	1.02175e-12	1.4522e-10	9.83797
chr1	36683972	36684488		GOTERM_BP_ALL	GO:0034613~cellular protein localization	254	USP6NL, NUP107, AHCYL1, TRAF3IP2, ARL6IP1, WIPF1, ZMYND8, ITSN1, EFR3A, GOLGA4, FRAT1, ZC3H12A, GABARAPL2, CSNK2A1, PAQR3, COG3, AP1B1, ANK2, IFT80, ANK3, ACSL3, ATG13, TIAM1, ZFYVE16, IFT81, RUFY3, KCNQ2, KCNQ3, TXNIP, NUP98, STXBP4, MEPCE, PIK3R4, NEDD4L, PTTG1IP, THY1, OAZ2, SNX1, GRIN2A, SNX2, RAD21, MYO6, SRP54B, RRS1, APOD, GPM6B, SEC31A, S100A10, TBC1D8B, RABGAP1L, IRGM1, DCLK2, MYO5A, BBI…	1.11263e-12	1.55627e-10	9.80791
chr1	131526955	131528036		GOTERM_BP_ALL	GO:0050793~regulation of developmental process	365	ITSN2, CCNK, OXTR, RNH1, ZMYND8, ITSN1, PLEKHB1, ICAM5, LDLRAD4, RBPJ, EPS8, GOLGA4, CREB3L2, ZC3H12A, CYP1B1, SOX8, H4C2, DLEU2, KIFAP3, PRKACB, EPHB3, HES7, RBFOX1, UNC13A, RBFOX2, SERPINF1, PAQR3, SERPINF2, OMG, RFX3, UNC5C, PRKCA, SOX12, MIF, BHLHA15, INPP4B, TIAM1, AFG3L2, SFRP1, OPTC, RUFY3, FEZ1, TRIB1, ZFPM1, TRIB2, ATF4, CDC42SE1, CDS1, NEDD4L, THY1, HIF1A, MTDH, MYL12B, MIR214, ABR, BLO…	1.23172e-12	1.69592e-10	9.77059
chr1	131548443	131549047		GOTERM_BP_ALL	GO:0048489~synaptic vesicle transport	56	SNAP25, ARF1, DENND1A, ITSN1, CLTC, ATP2A2, NR3C2, RPH3A, RIMS2, SCAMP5, TRIM9, GRM7, KIF5C, ERC2, SPG11, AP2M1, PPFIA2, SH3GL1, KCNH1, CHRNB2, PRKCG, UNC13A, PRKCA, AP3B2, ADRA2A, DNAJC6, DGKI, PRKN, NRN1, CTBP1, NRXN3, CPLX2, CPLX3, AP3M2, AP3M1, BLOC1S5, MAP2, NPY, MYO6, FCHO2, AP2S1, STXBP5, CYTH1, SYT1, CADPS, SYT7, STXBP5L, FGF14, CDK5, SYT11, GIPC1, CALM3, CALM1, APBA2, RAB3GAP1, BCL2L1	1.76353e-12	2.32835e-10	9.63295
chr1	78425839	78426352		GOTERM_BP_ALL	GO:0097480~establishment of synaptic vesicle localization	56	SNAP25, ARF1, DENND1A, ITSN1, CLTC, ATP2A2, NR3C2, RPH3A, RIMS2, SCAMP5, TRIM9, GRM7, KIF5C, ERC2, SPG11, AP2M1, PPFIA2, SH3GL1, KCNH1, CHRNB2, PRKCG, UNC13A, PRKCA, AP3B2, ADRA2A, DNAJC6, DGKI, PRKN, NRN1, CTBP1, NRXN3, CPLX2, CPLX3, AP3M2, AP3M1, BLOC1S5, MAP2, NPY, MYO6, FCHO2, AP2S1, STXBP5, CYTH1, SYT1, CADPS, SYT7, STXBP5L, FGF14, CDK5, SYT11, GIPC1, CALM3, CALM1, APBA2, RAB3GAP1, BCL2L1	1.76353e-12	2.32835e-10	9.63295
chr1	171036656	171037561		GOTERM_BP_ALL	GO:1902582~single-organism intracellular transport	136	NUP107, TRAF3IP2, TMEM41B, ITSN1, FNBP1L, NR3C2, RIMS2, RPH3A, SCAMP5, KIF5C, ZC3H12A, CFL1, EP300, KPNA2, BSN, KPNA3, BORCS7, BORCS6, AP2M1, KCNH1, PPFIA2, SH3GL1, PRKCG, CHRNB2, STARD4, UNC13A, FBXW11, PRKCA, IFT80, ANK3, SMO, IFT81, KCNQ2, KCNQ3, TXNIP, NUP98, ABCG1, KPNB1, DGKI, A, NRN1, CTBP1, ARL6, PTTG1IP, CPLX2, HIF1A, CPLX3, BLOC1S5, UBB, MAP2, MYO6, APOD, STXBP5, SEC31A, SYT1, HSPA4, MY…	1.77031e-12	2.32835e-10	9.63295
chr1	171033980	171034700		GOTERM_BP_ALL	GO:0009893~positive regulation of metabolic process	445	GABPB2, MAML2, ARAF, ENO1, RBPJ, DCAF6, ELK3, ZC3H12A, CREB3L2, PWWP2A, CYP1B1, PRKCG, MEF2A, STARD4, CSNK2A1, SERPINF2, ATG10, RFX3, MED9, SETMAR, PRKCA, SOX12, BHLHA15, MED4, GTPBP1, PRKAB1, ATG13, RFX5, NUP98, ATF4, A, CDCA2, CTBP1, MEPCE, NEDD4L, PRDM11, HIF1A, OAZ2, MTDH, GALR1, MYO6, ATG5, S100A10, FZD1, JUN, MIR125B-1, NR1D2, NR1D1, INO80, PBX4, PBX1, EIF6, ARL2BP, GIPC1, GSDME, ARF4, ELL,…	1.85038e-12	2.39788e-10	9.62017
chr1	175625427	175626174		GOTERM_BP_ALL	GO:0009653~anatomical structure morphogenesis	352	ITSN2, RNH1, JMJD1C, RBPJ, HS6ST1, LIPA, FGFRL1, ELK3, EPS8, PREX2, GOLGA4, ZC3H12A, CYP1B1, SOX8, THSD7A, LGALS8, BTRC, SOX7, PRKACB, EPHB3, EPHA5, HES7, MEF2A, MBNL1, UNC13A, RBFOX2, UNC5A, SERPINF1, SERPINF2, OMG, ANK2, IFT80, UNC5C, PRKCA, SOX12, ANK3, MAPK8IP2, TM4SF1, TIAM1, AFG3L2, SFRP1, CRISPLD2, OPTC, RUFY3, FEZ1, SIK3, ZFPM1, ATF4, CDC42SE1, NRN1, EPAS1, TSHZ1, NEDD4L, THY1, HIF1A, MTD…	1.92506e-12	2.4585e-10	9.60933
chr1	174676572	174677062		GOTERM_BP_ALL	GO:1902580~single-organism cellular localization	165	RAB3C, NUP107, AHCYL1, TRAF3IP2, TMEM41B, ITSN1, FNBP1L, NR3C2, RIMS2, RPH3A, SCAMP5, GRIP1, EFR3A, GOLGA4, KIF5C, ZC3H12A, CFL1, EP300, KPNA2, BSN, KPNA3, BORCS7, BORCS6, AP2M1, KCNH1, PPFIA2, SH3GL1, NSF, PRKCG, CHRNB2, STARD4, UNC13A, TBCCD1, FBXW11, PRKCA, ANK2, IFT80, ANK3, ACSL3, ATP1B1, SMO, IFT81, KCNQ2, KCNQ3, TXNIP, NUP98, ABCG1, KPNB1, DGKI, A, NRN1, CTBP1, ARL6, PTTG1IP, CPLX2, HIF1A,…	1.95774e-12	2.46108e-10	9.60887
chr1	174521936	174522981		GOTERM_BP_ALL	GO:0051656~establishment of organelle localization	106	ITSN1, FNBP1L, NR3C2, RIMS2, RPH3A, SCAMP5, KIF5C, CFL1, BORCS7, BORCS6, AP2M1, KCNH1, PPFIA2, SH3GL1, PRKCG, CHRNB2, UNC13A, FBXW11, PRKCA, TLE6, FEZ1, KPNB1, DGKI, A, NRN1, TMED10, CTBP1, CPLX2, HIF1A, CPLX3, BLOC1S5, UBB, MAP2, MYO6, RRS1, STXBP5, MAP4, ZBED3, MARK1, NLRP4F, SYT1, MYO5A, TRAPPC9, PTK2, SYT7, FGF14, CDK5, EIF6, GIPC1, MYO5C, SPIRE1, CALM3, CALM1, BCL2L1, SNAP25, ARF1, DENND1A, …	1.98294e-12	2.46108e-10	9.60887
chr1	17145027	17145867		GOTERM_BP_ALL	GO:0070727~cellular macromolecule localization	254	USP6NL, NUP107, AHCYL1, TRAF3IP2, ARL6IP1, WIPF1, ZMYND8, ITSN1, EFR3A, GOLGA4, FRAT1, ZC3H12A, GABARAPL2, CSNK2A1, PAQR3, COG3, AP1B1, ANK2, IFT80, ANK3, ACSL3, ATG13, TIAM1, ZFYVE16, IFT81, RUFY3, KCNQ2, KCNQ3, TXNIP, NUP98, STXBP4, MEPCE, PIK3R4, NEDD4L, PTTG1IP, THY1, OAZ2, SNX1, GRIN2A, SNX2, RAD21, MYO6, SRP54B, RRS1, APOD, GPM6B, SEC31A, S100A10, TBC1D8B, RABGAP1L, IRGM1, DCLK2, MYO5A, BBI…	2.09911e-12	2.56907e-10	9.59022
chr1	97887165	97887682		GOTERM_BP_ALL	GO:0006928~movement of cell or subcellular component	282	RNH1, WIPF1, ZMYND8, WIPF2, LDLRAD4, FNBP1L, CLDN1, CCAR1, EPS8, ZC3H12A, CYP1B1, SOX8, KIFAP3, LGALS8, BSN, TNS3, EPHB3, SCN1A, EPHA5, RSPH6A, RBFOX2, UNC5A, LIMCH1, SERPINF1, RFX3, ANK2, IFT80, UNC5C, PRKCA, MIF, ANK3, TIAM1, ARMC2, SFRP1, IFT81, RUFY3, RIN3, TRIB1, NEDD4L, THY1, HIF1A, ABR, BLOC1S5, INPP5F, FLRT2, FLRT3, MAP2, APOH, MYO6, SRP54B, APOD, MAP4, PLCG1, SCAI, JUN, GADD45A, MYO5A, L…	2.3044e-12	2.78169e-10	9.55569
chr1	97769833	97770686		GOTERM_BP_ALL	GO:0031325~positive regulation of cellular metabolic process	414	GABPB2, MAML2, ARAF, ENO1, RBPJ, DCAF6, ELK3, ZC3H12A, CREB3L2, PWWP2A, CYP1B1, PRKCG, MEF2A, STARD4, SERPINF2, ATG10, RFX3, MED9, SETMAR, PRKCA, SOX12, BHLHA15, MED4, GTPBP1, ATG13, RFX5, NUP98, ATF4, A, CDCA2, CTBP1, MEPCE, PRDM11, HIF1A, MTDH, GALR1, MYO6, ATG5, S100A10, FZD1, JUN, NR1D2, NR1D1, INO80, PBX4, PBX1, EIF6, ARL2BP, GIPC1, GSDME, ARF4, ELL, PHF20, TGFB1I1, HEXB, KDM8, FMN2, WDR45, …	3.32988e-12	3.96525e-10	9.40173
chr1	132721898	132722484		GOTERM_BP_ALL	GO:0051239~regulation of multicellular organismal process	415	ITSN2, RNH1, CLPB, TRIL, ITSN1, H2-L, ENO1, SLC4A3, RBPJ, SCAMP5, ZC3H12A, CREB3L2, CYP1B1, DLEU2, PRKACB, HES7, MEF2A, RBFOX1, UNC13A, RBFOX2, SERPINF1, SERPINF2, RFX3, PRKCA, UNC5C, SOX12, OPTC, RUFY3, FEZ1, ATF4, NEDD4L, THY1, HIF1A, MTDH, MIR214, ABR, FLRT2, FLRT3, GALR1, PLCG1, ATG5, S100A10, FZD1, JUN, NR1D2, NR1D1, INO80, L1CAM, PBX1, EIF6, PRXL2A, ARF1, TGFB1I1, ADK, ARHGAP5, ING1, LFNG, …	3.65761e-12	4.29745e-10	9.36679
chr1	194972068	194972562		GOTERM_BP_ALL	GO:0006464~cellular protein modification process	439	2810408A11RIK, ARAF, TESK2, PTPDC1, DCAF6, ZC3H12A, PRKACB, PRKCG, MEF2A, CSNK2A1, SERPINF2, ATG10, SETMAR, PRKCA, PRKAB1, ATG13, ASPHD1, HMBS, CDC42SE1, CDCA2, CTBP1, RPN1, NEDD4L, THY1, PRDM11, HIF1A, ATG5, FZD1, HEXIM2, JUN, CDK19, L1CAM, PPP5C, ARL2BP, PKIG, CDK14, GSDME, ARF4, PIGO, PHF20, KDM8, WDR45, DDA1, ING4, SMPD3, ING2, TRIM7, TNKS1BP1, ELOC, XXYLT1, IKBKE, TEAD1, PCMTD1, BRD2, ACTL6B…	4.24404e-12	4.86596e-10	9.31283
chr1	51597040	51597420		GOTERM_BP_ALL	GO:0031344~regulation of cell projection organization	131	ITSN2, ZMYND8, ITSN1, CEP120, UBE3A, FNBP1L, NR3C1, EPS8, RIMS2, GRIP1, GOLGA4, CREB3L2, CFL1, EP300, TNR, DLEU2, PLXNC1, EPHB3, PPFIA2, CHRNB2, UNC13A, DSCAM, SERPINF1, PAQR3, MAGI2, OMG, ERMN, TIAM1, SFRP1, ADAM17, RUFY3, FEZ1, TOX, NTM, NEDD4L, THY1, RTN4, FXR2, INPP5F, PODXL, MAP2, ABL1, MBP, MAP4, LRRC4C, ATG5, MARK1, FZD1, AUTS2, SYT1, ATP8B1, L1CAM, PTK2, CCDC88A, SDK1, CDK5, UST, MDM2, NF…	4.29864e-12	4.86596e-10	9.31283
chr1	25179967	25180372		GOTERM_BP_ALL	GO:0036211~protein modification process	439	2810408A11RIK, ARAF, TESK2, PTPDC1, DCAF6, ZC3H12A, PRKACB, PRKCG, MEF2A, CSNK2A1, SERPINF2, ATG10, SETMAR, PRKCA, PRKAB1, ATG13, ASPHD1, HMBS, CDC42SE1, CDCA2, CTBP1, RPN1, NEDD4L, THY1, PRDM11, HIF1A, ATG5, FZD1, HEXIM2, JUN, CDK19, L1CAM, PPP5C, ARL2BP, PKIG, CDK14, GSDME, ARF4, PIGO, PHF20, KDM8, WDR45, DDA1, ING4, SMPD3, ING2, TRIM7, TNKS1BP1, ELOC, XXYLT1, IKBKE, TEAD1, PCMTD1, BRD2, ACTL6B…	4.30714e-12	4.86596e-10	9.31283
chr1	25228042	25229201		GOTERM_BP_ALL	GO:0051648~vesicle localization	74	SNAP25, ARF1, DENND1A, ITSN1, CLTC, PTEN, BICDL1, ATP2A2, FNBP1L, NR3C2, RPH3A, RIMS2, SCAMP5, FYCO1, TRIM9, GRM7, KIF5C, ERC2, BSN, SPG11, AP2M1, PPFIA2, SH3GL1, KCNH1, CHRNB2, PRKCG, UNC13A, STARD3NL, FBXW11, MAGI2, WIPI1, PRKCA, AP3B2, ADRA2A, DNAJC6, DGKI, PRKN, A, NRN1, TMED10, CTBP1, NRXN1, NRXN3, TRAK1, CPLX2, CPLX3, AP3M2, AP3M1, BLOC1S5, MAP2, NPY, MYO6, FCHO2, AP2S1, STXBP5, CYTH1, TCF7…	4.8115e-12	5.36695e-10	9.27027
chr1	135615557	135616528		GOTERM_BP_ALL	GO:0051049~regulation of transport	258	OXTR, AHCYL1, ARL6IP1, WIPF1, ITSN1, SCAMP5, FRAT1, ZC3H12A, TRIM27, SCN1A, EPHA5, PRKCG, MEF2A, UNC13A, KCNK12, RFX3, ANK2, PRKCA, MIF, ANK3, ACSL3, MAPK8IP2, INPP4B, TIAM1, SFRP1, RUFY3, KCNQ2, KCNQ3, RIN3, ATF4, NRN1, STXBP4, NEDD4L, THY1, HIF1A, OAZ2, ABR, GRIN2A, NKAIN3, INPP5F, MAP2, GALR1, KCNMB1, MYO6, APOD, STXBP5, PLCG1, STXBP6, GPM6B, ATG5, S100A10, YES1, PTPRN2, MYO5A, NR1D1, PTK2, PM…	6.00145e-12	6.6106e-10	9.17976
chr1	32632664	32633061		GOTERM_BP_ALL	GO:0007409~axonogenesis	90	ROBO2, TOP2B, TENM2, PTPRS, PTEN, PTPRM, CELSR3, GOLGA4, KIF5C, SIN3A, CHL1, TNR, EP300, NEFM, PLXNC1, SPG11, EPHB3, ACTR3, EPHA5, CHRNB2, HSP90AA1, EDN1, UNC5A, DSCAM, DST, APLP2, OMG, COBL, VSTM2L, LMTK2, PRKCA, PAX6, UNC5C, ANK3, ZDHHC17, ETV4, ENAH, TIAM1, AFG3L2, ADAM17, CREB1, SMO, ALS2, RUFY3, MAPT, FXN, MGLL, VCL, NRN1, NFIX, LRTM2, SEMA3A, CRMP1, CXCR4, RNF6, PRICKLE1, THY1, TRAK1, RTN4,…	7.21228e-12	7.84625e-10	9.10534
chr1	187221682	187221967		GOTERM_BP_ALL	GO:0048869~cellular developmental process	559	ITSN2, MIR30A, CLPB, ITSN1, STMN4, RBPJ, CLDN1, LIPA, ELK3, EPS8, PREX2, ZC3H12A, CREB3L2, NKX1-1, ADNP2, DLEU2, RSPH6A, HES7, MEF2A, MBNL1, RBFOX1, UNC13A, RBFOX2, UNC5A, SERPINF1, SERPINF2, RFX3, PRKCA, IFT80, UNC5C, SOX12, BHLHA15, ARMC2, IFT81, RUFY3, FEZ1, TXNIP, ASF1A, SF1, ATF4, CDC42SE1, CTBP1, ABCB5, NEDD4L, THY1, HIF1A, MIR214, BLOC1S5, CYB5R4, GRIN2A, FLRT2, FLRT3, MYO6, SRP54B, RRS1, …	8.14211e-12	8.74979e-10	9.058
chr1	92180214	92180940		GOTERM_BP_ALL	GO:0043412~macromolecule modification	454	2810408A11RIK, ARAF, TESK2, PTPDC1, DCAF6, ZC3H12A, CYP1B1, PRKACB, PRKCG, MEF2A, CSNK2A1, SERPINF2, ATG10, SETMAR, PRKCA, PRKAB1, ATG13, ASPHD1, HMBS, CDC42SE1, CDCA2, CTBP1, MEPCE, RPN1, NEDD4L, THY1, PRDM11, HIF1A, ATG5, FZD1, HEXIM2, JUN, CDK19, L1CAM, PPP5C, ARL2BP, HNRNPC, PKIG, CDK14, GSDME, ARF4, PIGO, PHF20, KDM8, WDR45, DDA1, ING4, SMPD3, ING2, TRIM7, TNKS1BP1, ELOC, XXYLT1, IKBKE, TEAD…	1.73402e-11	1.84098e-09	8.73495
chr1	92044055	92044349		GOTERM_BP_ALL	GO:0010604~positive regulation of macromolecule metabolic process	406	GABPB2, MAML2, ARAF, ENO1, RBPJ, DCAF6, ELK3, ZC3H12A, CREB3L2, PWWP2A, CYP1B1, PRKCG, MEF2A, CSNK2A1, SERPINF2, ATG10, RFX3, MED9, SETMAR, PRKCA, SOX12, BHLHA15, MED4, GTPBP1, PRKAB1, RFX5, NUP98, ATF4, CDCA2, CTBP1, MEPCE, NEDD4L, PRDM11, HIF1A, OAZ2, GALR1, MYO6, ATG5, S100A10, FZD1, JUN, MIR125B-1, NR1D2, NR1D1, INO80, PBX4, PBX1, EIF6, ARL2BP, GSDME, ARF4, ELL, PHF20, TGFB1I1, HEXB, KDM8, FM…	2.05904e-11	2.16004e-09	8.66554
chr1	183549915	183550260		GOTERM_BP_ALL	GO:0044260~cellular macromolecule metabolic process	880	MIR30A, NUP107, 2810408A11RIK, ARAF, TESK2, RBPJ, PTPDC1, ZC3H12C, PSMD7, ZC3H12A, NKX1-1, PSMD1, PWWP2A, PRKACB, HES7, MEF2A, GABARAPL2, RBFOX1, RBFOX2, CSNK2A1, SETMAR, RFX3, BHLHA15, PRKAB1, ASPHD1, RFX5, TXNIP, CGGBP1, SF1, ATF4, CDCA2, TARSL2, MRPL18, MEPCE, THY1, MYO6, PSMF1, ATG5, HEXIM2, JUN, PBX4, L1CAM, PBX1, EIF1, EIF6, ZFAT, PKIG, ARF4, PIGO, HEXB, KDM8, WFIKKN2, MRPL34, MRPL35, DDA1,…	2.0995e-11	2.17657e-09	8.66223
chr1	35935120	35935794		GOTERM_BP_ALL	GO:0045664~regulation of neuron differentiation	126	ITSN2, ZMYND8, ITSN1, UBE3A, NR3C1, RIMS2, GRIP1, GOLGA4, CREB3L2, CFL1, EP300, TNR, SOX8, DLEU2, PLXNC1, EPHB3, PPFIA2, CHRNB2, UNC13A, DSCAM, SERPINF1, PAQR3, MAGI2, OMG, TLE6, MYCL, DISP3, TIAM1, SFRP1, ADAM17, RUFY3, FEZ1, TOX, DLX2, NTM, NEDD4L, THY1, FOXO3, RTN4, INPP5F, MAP2, ABL1, MBP, LRRC4C, BRINP3, MARK1, FZD1, SYT1, L1CAM, PTK2, PBX1, CCDC88A, SDK1, LIN28A, CDK5, UST, MDM2, NF1, TCF4,…	2.80653e-11	2.87571e-09	8.54125
chr1	35535269	35535785		GOTERM_BP_ALL	GO:0010975~regulation of neuron projection development	105	ITSN2, ZMYND8, ITSN1, UBE3A, NR3C1, RIMS2, GRIP1, GOLGA4, CREB3L2, CFL1, EP300, TNR, DLEU2, PLXNC1, EPHB3, PPFIA2, CHRNB2, UNC13A, DSCAM, SERPINF1, PAQR3, MAGI2, OMG, TIAM1, SFRP1, ADAM17, RUFY3, FEZ1, TOX, NTM, NEDD4L, THY1, RTN4, INPP5F, MAP2, ABL1, MBP, LRRC4C, MARK1, FZD1, SYT1, L1CAM, PTK2, CCDC88A, SDK1, CDK5, UST, MDM2, NF1, MAP3K13, ROBO2, ALK, SNAP25, ARF1, PTPRS, TENM3, PTEN, PTPRG, PPP…	3.40272e-11	3.44653e-09	8.46262
chr1	55087932	55088434		GOTERM_BP_ALL	GO:1902589~single-organism organelle organization	247	RNH1, ARL6IP1, THSD7B, WIPF1, TESK2, STMN4, GHITM, MICOS13, FNBP1L, PTPDC1, EPS8, THSD7A, TRIM27, KIFAP3, MEF2A, RSPH6A, GABARAPL2, UNC13A, ESCO1, LIMCH1, SERPINF2, NSMCE2, RFX3, IFT80, ANK3, ATG13, ARMC2, AFG3L2, SFRP1, DAAM1, IFT81, RUFY3, FEZ1, ANAPC15, PIK3R4, SLAIN1, HIF1A, CFAP126, ABR, MAP2, RAD21, MYO6, RRS1, MAP4, STXBP6, ATG5, S100A10, ZBED3, IQSEC3, MICAL3, MAD2L1BP, IRGM1, MYO5A, INO8…	3.59293e-11	3.59783e-09	8.44396
chr1	59987403	59988022		GOTERM_BP_ALL	GO:0017158~regulation of calcium ion-dependent exocytosis	40	ARF1, NRN1, NRXN3, ATP2A2, CPLX2, NR3C2, CPLX3, GNAI2, RIMS2, SCAMP5, RPH3A, TRIM9, GRM7, NPY, MYO6, STXBP5, CYTH1, PPFIA2, KCNH1, PRKCG, CHRNB2, UNC13A, SYT1, KCNB1, CADPS, PRKCA, ADRA2A, SYT7, STXBP5L, SYT6, CDK5, SYT11, GIPC1, CALM3, CALM1, APBA2, CDK5R2, RAB3GAP1, DGKI, BCL2L1	4.00338e-11	3.9638e-09	8.40189
chr1	131378395	131378871		GOTERM_BP_ALL	GO:0007610~behavior	124	OXTR, TACO1, CTNND2, UBE3A, NR3C1, SLC8A2, EPS8, PREX2, PEG13, EP300, TNR, BAHCC1, SCN1A, PRKCG, KIRREL3, CHRNB2, DGAT1, DSCAM, APLP2, SERPINF1, ARRDC3, PRKCA, CARTPT, MAPK8IP2, GABRG2, NPAS4, SCN8A, KCNQ2, KCNQ3, DGKI, GRIA1, A, SLC22A5, SLC1A2, SLC1A3, CACNA1C, HIF1A, DPP4, HRH1, GRIN2A, INPP5F, HRH3, MYO6, PSAP, ABL1, NPTX2, SPECC1, JUN, AUTS2, MYO5A, NR1D2, NR1D1, BBIP1, SDK1, FGF14, CDK5, TR…	5.28629e-11	5.17586e-09	8.28602
chr1	66777821	66778509		GOTERM_BP_ALL	GO:0048519~negative regulation of biological process	619	MIR30A, ITSN1, ARAF, H2-L, ENO1, GHITM, RBPJ, BACH2, FGFRL1, ELK3, SCAMP5, EPS8, H2AC12, ZC3H12A, CYP1B1, ADNP2, DLEU2, PRKACB, PRKCG, HES7, MEF2A, GABARAPL2, RBFOX2, CSNK2A1, SERPINF1, SERPINF2, RFX3, SETMAR, PRKCA, IFT80, SOX12, BHLHA15, GTPBP1, ATG13, WDR76, DEPDC1A, OPTC, RUFY3, FEZ1, RFX5, TXNIP, CGGBP1, SF1, ATF4, CDC42SE1, ANAPC15, CTBP1, MEPCE, NEDD4L, THY1, PRDM11, HIF1A, OAZ2, MTDH, MIR…	9.08357e-11	8.79609e-09	8.05571
chr1	66815749	66817328		GOTERM_BP_ALL	GO:0051650~establishment of vesicle localization	69	SNAP25, ARF1, DENND1A, ITSN1, CLTC, BICDL1, ATP2A2, FNBP1L, NR3C2, RPH3A, RIMS2, SCAMP5, FYCO1, TRIM9, GRM7, KIF5C, ERC2, SPG11, AP2M1, PPFIA2, SH3GL1, KCNH1, CHRNB2, PRKCG, UNC13A, STARD3NL, FBXW11, WIPI1, PRKCA, AP3B2, ADRA2A, DNAJC6, DGKI, PRKN, A, NRN1, TMED10, CTBP1, NRXN3, TRAK1, CPLX2, CPLX3, AP3M2, AP3M1, BLOC1S5, MAP2, NPY, MYO6, FCHO2, AP2S1, STXBP5, CYTH1, SYT1, CADPS, GBF1, MYO5A, TRA…	1.05578e-10	1.01125e-08	7.99514
chr1	15483568	15484131		GOTERM_BP_ALL	GO:0033554~cellular response to stress	262	MIR30A, CCNK, CLPB, ZMYND8, HSF2BP, ENO1, RBPJ, SCAMP5, CREB3L2, ZC3H12A, CHORDC1, CYP1B1, ADNP2, SLC12A6, PDK2, PRKCG, GABARAPL2, SERPINF2, NSMCE2, ATG10, OMG, SETMAR, MIF, BHLHA15, MAPK8IP2, ATG13, WDR76, TIAM1, SFRP1, XRN2, NEIL1, TRIB1, ASF1A, ATF4, CDC42SE1, STXBP4, EPAS1, PIK3R4, PTTG1IP, THY1, UBE2J2, ZBTB4, HIF1A, MIR214, FXR2, INPP5F, KCNMB1, RAD21, MYO6, APOD, ATG5, FZD1, ZRANB3, JUN, C…	1.13134e-10	1.07198e-08	7.96981
chr1	192421185	192421663		GOTERM_BP_ALL	GO:0048523~negative regulation of cellular process	570	MIR30A, ITSN1, ARAF, ENO1, GHITM, RBPJ, BACH2, FGFRL1, ELK3, SCAMP5, EPS8, H2AC12, ZC3H12A, CYP1B1, ADNP2, DLEU2, PRKACB, PRKCG, HES7, MEF2A, GABARAPL2, RBFOX2, CSNK2A1, SERPINF1, SERPINF2, RFX3, SETMAR, PRKCA, IFT80, SOX12, BHLHA15, ATG13, WDR76, DEPDC1A, RUFY3, FEZ1, RFX5, TXNIP, CGGBP1, SF1, ATF4, CDC42SE1, ANAPC15, CTBP1, MEPCE, NEDD4L, THY1, PRDM11, HIF1A, MTDH, MIR214, ABR, GALR1, RAD21, PL…	1.2526e-10	1.17424e-08	7.93024
chr1	179003502	179003833		GOTERM_BP_ALL	GO:0006886~intracellular protein transport	148	USP6NL, TXN1, RAB3C, NUP107, AHCYL1, TRAF3IP2, ARL6IP1, WIPF1, ZFAND6, CASC3, RIMS2, RPH3A, FRAT1, GNPTAB, KIF5C, ZC3H12A, CFL1, EP300, KPNA2, KPNA3, AP2M1, NSF, COG3, AP1B1, IFT80, ANK3, TIMM8A1, TOM1L2, ZFYVE16, SMO, IFT81, RUFY3, KCNQ2, KCNQ3, TXNIP, RAB38, NUP98, KPNB1, RAB5B, TMED10, STXBP4, ARL6, PIK3R4, PTTG1IP, OAZ2, GOLGA7B, SNX1, SNX2, MYO6, PSAP, SRP54B, RRS1, TBC1D13, APOD, RAB6B, SEC…	2.21919e-10	2.05847e-08	7.68645
chr1	163779129	163779674		GOTERM_BP_ALL	GO:0030154~cell differentiation	529	ITSN2, CLPB, ITSN1, STMN4, RBPJ, CLDN1, LIPA, ELK3, PREX2, ZC3H12A, CREB3L2, NKX1-1, ADNP2, DLEU2, RSPH6A, HES7, MEF2A, MBNL1, RBFOX1, UNC13A, RBFOX2, UNC5A, SERPINF1, SERPINF2, RFX3, PRKCA, IFT80, UNC5C, SOX12, BHLHA15, ARMC2, IFT81, RUFY3, FEZ1, TXNIP, ASF1A, SF1, ATF4, CTBP1, ABCB5, NEDD4L, THY1, HIF1A, MIR214, BLOC1S5, CYB5R4, GRIN2A, FLRT2, FLRT3, MYO6, SRP54B, RRS1, ATG5, S100A10, FZD1, JUN…	3.91027e-10	3.5893e-08	7.44499
chr1	64119925	64121431		GOTERM_BP_ALL	GO:0007417~central nervous system development	157	OXTR, CEP120, RORA, MSI2, RBPJ, NR3C1, NARS, CFL1, TNR, SOX8, EPHB3, RGS7, EPHA5, KIRREL3, CHRNB2, RBFOX2, CSNK2A1, FBXW11, APLP2, OMG, PRKCA, UNC5C, RPGRIP1L, SOX12, SMO, FEZ1, XRN2, KCNQ2, TOX, DLX2, CTTNBP2, ARL6, SLC1A2, AK4, FOXO3, HIF1A, RTN4, GLIS2, ABR, FXR2, UBB, MAP2, BTBD3, PSAP, ABL1, APOD, MAP4, SRGAP2, BRINP3, SLC38A2, GPM6B, SYT1, ZBTB16, DCLK2, FANCC, PBX4, TRAPPC9, PTK2, PBX1, DC…	4.38451e-10	3.98312e-08	7.39978
chr1	64118739	64119836		GOTERM_BP_ALL	GO:0065009~regulation of molecular function	309	USP6NL, AHCYL1, ARL6IP1, 2810408A11RIK, ENO1, PREX2, RPS6KA5, ZC3H12A, CHORDC1, CYP1B1, TRIM27, CCNL1, BSN, BTRC, SOX7, TNS3, EPHB3, EPHA5, ARRDC4, CSNK2A1, SERPINF1, PAQR3, ARRDC3, SERPINF2, SETMAR, ANK2, PRKCA, MIF, ANK3, MAPK8IP2, PRKAB1, TIAM1, SFRP1, SUB1, NEIL1, TRIB1, ZFPM1, TRIB2, A, MEPCE, PIK3R4, NEDD4L, THY1, HIF1A, MTDH, ABR, GRIN2A, MAP2, APOH, GALR1, PLCG1, S100A10, FZD1, PPP1R26, T…	6.38469e-10	5.74101e-08	7.24101
chr1	13659261	13660808		GOTERM_BP_ALL	GO:0031323~regulation of cellular metabolic process	672	MIR30A, NUP107, GABPB2, MAML2, 2810408A11RIK, ARAF, ENO1, RBPJ, BACH2, DCAF6, ELK3, ZC3H12A, CREB3L2, PWWP2A, NKX1-1, CYP1B1, PRKCG, HES7, MEF2A, GABARAPL2, MBNL1, STARD4, RBFOX1, MBNL2, RBFOX2, CSNK2A1, SERPINF1, SERPINF2, ATG10, RFX3, MED9, SETMAR, PRKCA, SOX12, BHLHA15, MED4, GTPBP1, ATG13, DEPDC1A, FEZ1, RFX5, TXNIP, NUP98, CGGBP1, SF1, ATF4, CDC42SE1, A, CDCA2, SRCAP, CTBP1, MEPCE, THY1, PRD…	6.48052e-10	5.76832e-08	7.23895
chr1	36445207	36445743		GOTERM_BP_ALL	GO:0017156~calcium ion regulated exocytosis	44	SNAP25, ARF1, NRN1, NRXN3, ATP2A2, CACNA1C, CPLX2, NR3C2, CPLX3, GNAI2, RIMS2, SCAMP5, RPH3A, TRIM9, GRM7, NPY, MYO6, STXBP5, ERC2, CYTH1, PPFIA2, KCNH1, PRKCG, CHRNB2, UNC13A, SYT1, KCNB1, CADPS, PRKCA, ADRA2A, SYT7, STXBP5L, SYT6, CDK5, SYT11, GIPC1, CALM3, CALM1, APBA2, CDK5R2, RAB3GAP1, DGKI, BCL2L1, RAPGEF4	6.71861e-10	5.92044e-08	7.22765
chr1	166209157	166209939		GOTERM_BP_ALL	GO:0023061~signal release	93	SNAP25, CHRM3, MIDN, PTPRN, CHD7, ITSN1, ATP2A2, PTPN23, NR3C2, RPH3A, RIMS2, SMPD3, TRIM9, PPP3CA, GRM7, ERC2, HMGN3, PPFIA2, KCNH1, EPHA5, CHRNB2, PRKCG, EDN1, UNC13A, DGAT1, SIRT4, RFX3, PRKCA, PAX6, CARTPT, YWHAZ, ADRA2A, TIAM1, SFRP1, CREB1, VSNL1, VGF, CRY1, SELENOT, PHPT1, PLCB1, ABCG1, DGKI, RAPGEF4, PRKN, NRN1, STXBP4, NRXN1, NRXN3, CACNA1C, HMGCR, CPLX2, HIF1A, CPLX3, PAK1, CYB5R4, NPY,…	7.63372e-10	6.66023e-08	7.17651
chr1	66279620	66279994		GOTERM_BP_ALL	GO:0033365~protein localization to organelle	137	NUP107, TRAF3IP2, ZMYND8, ZFAND6, GNPTAB, ZC3H12A, CFL1, EP300, KPNA2, KPNA3, GABARAPL2, PAQR3, COG3, ANK2, IFT80, TIMM8A1, ZFYVE16, SMO, MSH2, KCNQ2, KCNQ3, TXNIP, SCG3, NUP98, D1PAS1, KPNB1, TNKS, ARL6, DDX1, MEPCE, PIK3R4, PTTG1IP, RTN4, GLIS2, RAD21, TASOR, SRP54B, ABL1, RRS1, PACSIN2, APOD, NPTX2, GAS2L2, ATP6V1D, RAB6B, HSPA4, ZBTB16, IRGM1, DCLK2, BBIP1, DCLK1, NFKBIA, CCDC88A, PEX5L, DLG2…	9.45538e-10	8.16871e-08	7.08785
chr1	39942461	39943390		GOTERM_BP_ALL	GO:0044267~cellular protein metabolic process	545	MIR30A, 2810408A11RIK, ARAF, TESK2, ENO1, PTPDC1, DCAF6, PSMD7, ZC3H12A, PSMD1, CYP1B1, PRKACB, EARS2, PRKCG, MEF2A, GABARAPL2, CSNK2A1, SERPINF1, SERPINF2, ATG10, SETMAR, PRKCA, GTPBP1, PRKAB1, ATG13, ASPHD1, HMBS, CDC42SE1, CDCA2, TARSL2, CTBP1, MRPL18, RPN1, NEDD4L, THY1, PRDM11, HIF1A, MIR214, PSMF1, ATG5, S100A10, FZD1, HEXIM2, JUN, RPL41, CDK19, MIR125B-1, NR1D1, L1CAM, EIF1, PPP5C, EIF6, A…	1.03808e-09	8.88112e-08	7.05153
chr1	39977108	39978057		GOTERM_BP_ALL	GO:0048518~positive regulation of biological process	702	ITSN2, MIR30A, GABPB2, RNH1, CLPB, MAML2, WIPF1, TRIL, ITSN1, ARAF, H2-L, ENO1, RBPJ, FNBP1L, CLDN1, LIPA, DCAF6, ELK3, SCAMP5, EPS8, ZC3H12A, CREB3L2, PWWP2A, CYP1B1, ADNP2, PRKCG, MEF2A, STARD4, UNC13A, CSNK2A1, SERPINF1, SERPINF2, ATG10, RFX3, MED9, SETMAR, PRKCA, UNC5C, SOX12, BHLHA15, MED4, GTPBP1, PRKAB1, ATG13, RUFY3, FEZ1, RFX5, TMEM126A, TXNIP, NUP98, ATF4, A, CDCA2, CTBP1, MEPCE, NEDD4L…	1.32084e-09	1.11916e-07	6.95111
chr1	39902042	39903492		GOTERM_BP_ALL	GO:1902578~single-organism localization	376	OXTR, NUP107, AHCYL1, TMEM41B, TRAF3IP2, ARL6IP1, SLC35B1, ITSN1, ABCA16, ICAM5, GHITM, FNBP1L, CLDN1, LIPA, SCAMP5, EFR3A, GOLGA4, FTH1, ZC3H12A, SLC12A6, BSN, EPHA5, PRKCG, MEF2A, STARD4, UNC13A, KCNK12, RFX3, ANK2, IFT80, PRKCA, MIF, ANK3, ACSL3, TIAM1, SLC5A8, SFRP1, IFT81, KCNQ2, KCNQ3, TXNIP, RIN3, NUP98, CDC42SE1, A, SLC22A5, NRN1, SLC45A1, CTBP1, STXBP4, MRPL18, NEDD4L, PTTG1IP, THY1, HIF…	1.35982e-09	1.14121e-07	6.94263
chr1	184957915	184958336		GOTERM_BP_ALL	GO:1903530~regulation of secretion by cell	111	CHRM3, RAB3C, MIDN, OXTR, ITSN1, NR3C1, NR3C2, RIMS2, RPH3A, SCAMP5, EP300, HMGN3, KCNH1, PPFIA2, EPHA5, NSF, PRKCG, CHRNB2, UNC13A, RFX3, PRKCA, CARTPT, TIAM1, SFRP1, SELENOT, PHPT1, ABCG1, DGKI, NRN1, TMED10, STXBP4, CACNA1C, CPLX2, HIF1A, RTN4, CPLX3, ABR, HRH3, GALR1, MYO6, STXBP5, SLC38A2, S100A10, TFAP2B, CYP2J5, RHBDD3, SYT1, RASL10B, IDH2, MYO5A, NR1D1, SYT7, CYP51, SYT6, PEX5L, CDK5, GIP…	1.38377e-09	1.15035e-07	6.93917
chr1	184958734	184959257		GOTERM_BP_ALL	GO:0051173~positive regulation of nitrogen compound metabolic process	265	CCNK, GABPB2, MAML2, ZMYND8, CCNC, ENO1, RBPJ, DCAF6, ELK3, RPS6KA5, CREB3L2, ZC3H12A, PWWP2A, CYP1B1, SOX8, BTRC, SOX7, PRKCG, MEF2A, SERPINF2, PTOV1, MED9, RFX3, SETMAR, SOX12, BHLHA15, ACSL3, MED4, GTPBP1, SFRP1, SUB1, RFX5, NUP98, ZFPM1, ATF4, EPAS1, MEPCE, PRDM11, HIF1A, FXR2, GALR1, MYO6, HIVEP2, ATG5, S100A10, ZBED3, FZD1, JUN, YES1, MICAL3, NR1D2, INO80, NR1D1, PBX4, SMARCA2, PBX1, EIF6, …	1.40791e-09	1.15949e-07	6.93573
chr1	133033506	133034382		GOTERM_BP_ALL	GO:0044765~single-organism transport	357	OXTR, NUP107, AHCYL1, TMEM41B, TRAF3IP2, ARL6IP1, SLC35B1, ITSN1, ABCA16, ICAM5, GHITM, FNBP1L, CLDN1, LIPA, SCAMP5, GOLGA4, ZC3H12A, SLC12A6, BSN, EPHA5, PRKCG, MEF2A, STARD4, UNC13A, KCNK12, RFX3, ANK2, IFT80, PRKCA, MIF, ANK3, ACSL3, TIAM1, SLC5A8, SFRP1, IFT81, KCNQ2, KCNQ3, TXNIP, RIN3, NUP98, CDC42SE1, A, SLC22A5, NRN1, SLC45A1, CTBP1, STXBP4, MRPL18, NEDD4L, PTTG1IP, THY1, HIF1A, OAZ2, ABR…	1.63311e-09	1.33249e-07	6.87533
chr1	133024892	133025717		GOTERM_BP_ALL	GO:0021537~telencephalon development	63	ALK, ROBO2, OXTR, PTPRS, CELF1, CHD7, CEP120, PTEN, SLC2A1, SLC7A11, NARS, CRTAC1, CFL1, TNR, PHACTR1, EPHB3, EPHA5, KIRREL3, EMX1, SUN1, CSNK2A1, PAX6, RPGRIP1L, DMRTA2, SMO, FEZ1, KCNQ2, XRN2, PLCB1, GART, DLX2, NFIX, SEMA3A, LEF1, SLC1A2, CXCR4, ASCL1, JAKMIP1, HIF1A, RTN4, FXR2, CCDC85C, ERBB4, BTBD3, NPY, SLITRK5, DMD, HES1, DISC1, SRGAP2, SLC38A2, NTRK2, RYK, DCLK2, TRAPPC9, HTR5A, GRIN1, C…	1.66762e-09	1.34817e-07	6.87026
chr1	127424869	127425374		GOTERM_BP_ALL	GO:0048522~positive regulation of cellular process	638	ITSN2, MIR30A, GABPB2, RNH1, MAML2, ITSN1, ARAF, H2-L, ENO1, RBPJ, FNBP1L, CLDN1, LIPA, DCAF6, ELK3, SCAMP5, EPS8, ZC3H12A, CREB3L2, PWWP2A, CYP1B1, ADNP2, PRKCG, MEF2A, STARD4, UNC13A, CSNK2A1, SERPINF1, SERPINF2, ATG10, RFX3, MED9, SETMAR, PRKCA, UNC5C, SOX12, BHLHA15, MED4, GTPBP1, ATG13, RUFY3, FEZ1, RFX5, TXNIP, NUP98, ATF4, A, CDCA2, CTBP1, MEPCE, NEDD4L, THY1, SLAIN1, PRDM11, LYPD6, HIF1A,…	2.14795e-09	1.72071e-07	6.76429
chr1	127160046	127160653		GOTERM_BP_ALL	GO:0009966~regulation of signal transduction	351	CCNK, TRAF3IP2, 2810408A11RIK, ZMYND8, ITSN1, ARAF, CCNC, GHITM, LDLRAD4, ENO1, RBPJ, LIPA, FGFRL1, EPS8, TIAL1, FRAT1, ZC3H12A, CYP1B1, TRIM27, BTRC, SOX7, PRKACB, TNS3, PDK2, UNC13A, CSNK2A1, PAQR3, ARRDC3, SERPINF2, IFT80, PRKCA, MIF, ANK3, MAPK8IP2, TMEM170B, INPP4B, TIAM1, SFRP1, IFT81, SIK3, TRIB1, TRIB2, CDC42SE1, PTTG1IP, THY1, NLK, PRDM11, LYPD6, HIF1A, MTDH, SNX1, GRIN2A, SEC14L1, INPP5…	2.31028e-09	1.83407e-07	6.73658
chr1	162313430	162314121		GOTERM_BP_ALL	GO:0080090~regulation of primary metabolic process	660	MIR30A, NUP107, GABPB2, MAML2, 2810408A11RIK, ARAF, ENO1, RBPJ, BACH2, DCAF6, ELK3, ZC3H12A, CREB3L2, PWWP2A, NKX1-1, PSMD1, CYP1B1, PRKACB, PRKCG, HES7, MEF2A, GABARAPL2, MBNL1, STARD4, RBFOX1, UNC13A, MBNL2, RBFOX2, CSNK2A1, SERPINF1, SERPINF2, ATG10, RFX3, MED9, SETMAR, PRKCA, SOX12, BHLHA15, MED4, GTPBP1, PRKAB1, ATG13, DEPDC1A, RFX5, TXNIP, NUP98, CGGBP1, SF1, ATF4, CDC42SE1, CDCA2, SRCAP, C…	2.52705e-09	1.98825e-07	6.70153
chr1	23239717	23239989		GOTERM_BP_ALL	GO:0030900~forebrain development	81	ALK, ROBO2, TOP2B, OXTR, PTPRS, CELF1, CHD7, CEP120, PTEN, SLC2A1, CHD5, SLC7A11, RBPJ, NARS, CRTAC1, SIN3A, CFL1, TNR, PHACTR1, EPHB3, EPHA5, CHRNB2, KIRREL3, EMX1, SUN1, CSNK2A1, APLP2, PAX6, RPGRIP1L, DMRTA2, NCOR1, CREB1, SMO, FEZ1, KCNQ2, XRN2, TOX, PLCB1, GART, DLX2, NFIX, SEMA3A, LEF1, SLC1A2, CXCR4, ASCL1, JAKMIP1, HIF1A, RTN4, PAK1, FXR2, UBB, CCDC85C, ERBB4, BTBD3, NPY, SLITRK5, NCAM1, …	2.63129e-09	2.05194e-07	6.68784
chr1	106588982	106589691		GOTERM_BP_ALL	GO:0042391~regulation of membrane potential	82	GABRB2, GABRB1, WDR1, KCNK9, ZMYND8, PTEN, GRIK3, CELF4, ATP2A2, LIPA, SLC8A2, NR3C2, INSYN2B, EIF4A3L1, RIMS2, PPP3CA, SCN1A, SH3GL1, RGS7, KCNH1, CHRNB2, KCNH2, KCNH3, EDN1, KCNH6, KCND2, KCND3, KCNH7, KCNK12, ANK2, ANO6, ANK3, ATP1B1, MAPK8IP2, GABRG2, NPAS4, SCN8A, KCNQ2, KCNQ3, MAPT, DGKI, RAPGEF4, PRKN, GRIA1, TMEM161B, NRXN1, ABCB5, SEZ6, NEDD4L, CACNA1C, PTN, BEGAIN, NPS, GLRA1, GRIN2A, U…	2.75013e-09	2.1258e-07	6.67248
chr1	29261122	29261850		GOTERM_BP_ALL	GO:0099643~signal release from synapse	43	PRKN, SNAP25, NRN1, NRXN1, NRXN3, ATP2A2, CPLX2, NR3C2, CPLX3, RIMS2, RPH3A, TRIM9, PAK1, GRM7, NPY, MYO6, STXBP5, ERC2, SLC38A2, CYTH1, PPFIA2, KCNH1, PRKCG, CHRNB2, UNC13A, PTPRN2, SYT1, CADPS, PRKCA, ADRA2A, SYT7, STXBP5L, SYT6, PNKD, SYT11, GIPC1, NF1, CALM3, CALM1, APBA2, RAB3GAP1, DGKI, BCL2L1	3.15378e-09	2.41662e-07	6.61679
chr1	168550031	168550453		GOTERM_BP_ALL	GO:0043933~macromolecular complex subunit organization	240	NUP107, RNH1, STMN4, LDLRAD4, CLDN1, H2AC18, EPS8, FRAT1, SNRPD1, ZC3H12A, PWWP2A, CYP1B1, H4C2, TRIM27, TNS3, MBNL1, UNC13A, SCAF11, SERPINF2, AP1B1, MED9, MIF, ACSL3, MED4, TIAM1, AFG3L2, OPTC, SUB1, KCNQ2, TMEM126A, KCNQ3, PIH1D2, NUP98, ASF1A, DHX8, SRCAP, SNU13, SLAIN1, GSPT1, INPP5F, MAP2, RRS1, SURF6, STXBP5, MAP4, STXBP6, SEC31A, H3C6, H4C8, JUN, MICAL3, IRGM1, MYO5A, INO80, SMARCA2, PTK2…	3.37262e-09	2.56203e-07	6.59142
chr1	77109888	77110205		GOTERM_BP_ALL	GO:0060560~developmental growth involved in morphogenesis	55	ITSN2, PTPRS, CSF1, PTEN, FGF1, RIMS2, GOLGA4, CFL1, TNR, EP300, SPG11, ACTR3, EMX1, HSP90AA1, EDN1, UNC13A, DSCAM, OMG, COBL, TIAM1, SFRP1, SMO, RUFY3, MAPT, FXN, VCL, PRKN, NRN1, NFIX, SEMA3A, CXCR4, NEDD4L, RNF6, PRICKLE1, RTN4, PAK1, FLRT3, MAP2, S1PR1, ABL1, DISC1, SLC12A2, SPAG9, AUTS2, SYT1, RYK, NTRK3, L1CAM, SEPTIN7, DCLK1, CDK5, LHX2, KIF26B, MEGF8, MAP3K13	5.08419e-09	3.82922e-07	6.41689
chr1	180604737	180605154		GOTERM_BP_ALL	GO:0051046~regulation of secretion	119	CHRM3, RAB3C, MIDN, OXTR, ITSN1, NR3C1, NR3C2, RIMS2, RPH3A, SCAMP5, EP300, HMGN3, KCNH1, PPFIA2, EPHA5, NSF, PRKCG, CHRNB2, UNC13A, RFX3, PRKCA, CARTPT, MIF, ACSL3, TIAM1, SFRP1, SELENOT, PHPT1, ABCG1, DGKI, NRN1, TMED10, STXBP4, STK39, CACNA1C, CPLX2, HIF1A, RTN4, CPLX3, ABR, HRH3, GALR1, MYO6, STXBP5, SLC38A2, ATG5, S100A10, TFAP2B, CYP2J5, PTPRN2, RHBDD3, SYT1, RASL10B, IDH2, MYO5A, NR1D1, SY…	5.3426e-09	3.98974e-07	6.39906
chr1	53894935	53895267		GOTERM_BP_ALL	GO:0040011~locomotion	246	RNH1, ZMYND8, LDLRAD4, CLDN1, CCAR1, EPS8, ZC3H12A, CYP1B1, SOX8, TRIM27, LGALS8, TNS3, EPHB3, EPHA5, RSPH6A, RBFOX2, UNC5A, LIMCH1, SERPINF1, ARRDC3, RFX3, UNC5C, PRKCA, MIF, ANK3, TIAM1, ARMC2, SFRP1, RUFY3, RIN3, TRIB1, THY1, HIF1A, ABR, GRIN2A, INPP5F, FLRT2, FLRT3, APOH, SRP54B, APOD, PLCG1, SCAI, JUN, GADD45A, MYO5A, L1CAM, PTK2, DCLK1, CCDC88A, GIPC1, CALR, ROBO2, BARHL1, ARF4, TOP2B, PTPR…	5.79102e-09	4.28827e-07	6.36772
chr1	53823488	53824425		GOTERM_BP_ALL	GO:1902803~regulation of synaptic vesicle transport	36	PRKN, NRN1, NRXN3, ATP2A2, CPLX2, NR3C2, CPLX3, RIMS2, SCAMP5, GRM7, MAP2, NPY, MYO6, STXBP5, CYTH1, AP2M1, PPFIA2, SH3GL1, KCNH1, PRKCG, CHRNB2, UNC13A, SYT1, PRKCA, ADRA2A, SYT7, STXBP5L, FGF14, SYT11, GIPC1, CALM3, CALM1, APBA2, RAB3GAP1, DGKI, BCL2L1	7.30901e-09	5.35411e-07	6.27131
chr1	53986455	53987414		GOTERM_BP_ALL	GO:0007269~neurotransmitter secretion	42	PRKN, SNAP25, NRN1, NRXN1, NRXN3, ATP2A2, CPLX2, NR3C2, CPLX3, RIMS2, RPH3A, TRIM9, PAK1, GRM7, NPY, MYO6, STXBP5, ERC2, SLC38A2, CYTH1, PPFIA2, KCNH1, PRKCG, CHRNB2, UNC13A, PTPRN2, SYT1, CADPS, PRKCA, ADRA2A, SYT7, STXBP5L, PNKD, SYT11, GIPC1, NF1, CALM3, CALM1, APBA2, RAB3GAP1, DGKI, BCL2L1	7.35188e-09	5.35411e-07	6.27131
chr1	55130633	55131361		GOTERM_BP_ALL	GO:0006793~phosphorus metabolic process	362	CCNK, OXTR, 2810408A11RIK, ARAF, TESK2, PPP2R2A, LDLRAD4, ENO1, LIPA, PTPDC1, RPS6KA5, ZC3H12A, CHORDC1, FDXR, TRIM27, CCNL1, BTRC, PRKACB, TNS3, PDK2, EPHB3, EPHA5, PRKCG, MEF2A, PDHX, CSNK2A1, LIMCH1, ENTPD4, PAQR3, SERPINF2, PRKCA, MIF, ACSL3, MAPK8IP2, GTPBP1, PRKAB1, ATG13, INPP4B, TIAM1, SFRP1, SIK3, FAR2, TRIB1, TRIB2, PLBD2, CDC42SE1, CDS1, GCDH, CDCA2, PIK3R4, THY1, NLK, PRDM11, HIF1A, M…	7.78118e-09	5.62031e-07	6.25024
chr1	165605787	165606307		GOTERM_BP_ALL	GO:0031399~regulation of protein modification process	237	CCNK, 2810408A11RIK, ARAF, LDLRAD4, RPS6KA5, ZC3H12A, CHORDC1, TRIM27, CCNL1, BSN, BTRC, PRKCG, ARRDC4, CSNK2A1, LIMCH1, PAQR3, ARRDC3, SERPINF2, ATG10, PRKCA, MIF, MAPK8IP2, ATG13, TIAM1, SFRP1, TRIB1, TRIB2, CDC42SE1, CDCA2, CTBP1, EPAS1, PTTG1IP, THY1, PRDM11, HIF1A, FXR2, INPP5F, ATG5, ZBED3, FZD1, HEXIM2, JUN, YES1, GADD45B, GADD45A, IRGM1, PARP16, L1CAM, PTK2, GADD45G, CCDC88A, PPP5C, ZZZ3,…	8.28434e-09	5.93509e-07	6.22657
chr1	155146524	155146954		GOTERM_BP_ALL	GO:0019222~regulation of metabolic process	717	MIR30A, NUP107, GABPB2, MAML2, 2810408A11RIK, ARAF, ENO1, RBPJ, BACH2, DCAF6, ELK3, ZC3H12A, CREB3L2, PWWP2A, NKX1-1, PSMD1, CYP1B1, ADNP2, PRKACB, PRKCG, HES7, MEF2A, GABARAPL2, MBNL1, STARD4, RBFOX1, UNC13A, MBNL2, RBFOX2, CSNK2A1, SERPINF1, SERPINF2, ATG10, RFX3, MED9, SETMAR, PRKCA, SOX12, BHLHA15, MED4, GTPBP1, PRKAB1, ATG13, DEPDC1A, FEZ1, RFX5, TXNIP, NUP98, CGGBP1, SF1, ATF4, CDC42SE1, A,…	1.01879e-08	7.23999e-07	6.14026
chr1	79775894	79776467		GOTERM_BP_ALL	GO:0016477~cell migration	194	RNH1, ZMYND8, LDLRAD4, CLDN1, CCAR1, EPS8, ZC3H12A, CYP1B1, SOX8, LGALS8, TNS3, EPHB3, RBFOX2, LIMCH1, SERPINF1, UNC5C, PRKCA, MIF, TIAM1, SFRP1, RUFY3, RIN3, TRIB1, THY1, HIF1A, ABR, FLRT2, FLRT3, APOH, SRP54B, APOD, PLCG1, SCAI, JUN, GADD45A, MYO5A, L1CAM, PTK2, DCLK1, CCDC88A, GIPC1, CALR, BARHL1, ARF4, TOP2B, PTPRR, ROBO4, CITED2, HEXB, PTPRM, FMN2, PTPRK, ARHGAP5, ING1, SH3RF1, PTPRG, SMPD3,…	1.14316e-08	8.00827e-07	6.09646
chr1	42874283	42874800		GOTERM_BP_ALL	GO:0045935~positive regulation of nucleobase-containing compound metabolic process	243	CCNK, GABPB2, MAML2, ZMYND8, CCNC, ENO1, RBPJ, DCAF6, ELK3, RPS6KA5, CREB3L2, ZC3H12A, PWWP2A, CYP1B1, SOX8, BTRC, SOX7, PRKCG, MEF2A, SERPINF2, PTOV1, MED9, RFX3, SETMAR, SOX12, BHLHA15, MED4, GTPBP1, SFRP1, SUB1, RFX5, NUP98, ZFPM1, ATF4, EPAS1, MEPCE, PRDM11, HIF1A, GALR1, MYO6, HIVEP2, S100A10, ZBED3, FZD1, JUN, YES1, MICAL3, NR1D2, INO80, NR1D1, PBX4, SMARCA2, PBX1, CREBRF, CALM3, CALM1, BAR…	1.14508e-08	8.00827e-07	6.09646
chr1	42850607	42851490		GOTERM_BP_ALL	GO:0007420~brain development	120	OXTR, CEP120, RORA, RBPJ, NARS, CFL1, TNR, EPHB3, RGS7, EPHA5, KIRREL3, CHRNB2, RBFOX2, CSNK2A1, FBXW11, APLP2, UNC5C, RPGRIP1L, SMO, FEZ1, XRN2, KCNQ2, TOX, DLX2, CTTNBP2, ARL6, SLC1A2, AK4, FOXO3, HIF1A, RTN4, ABR, FXR2, UBB, BTBD3, PSAP, ABL1, APOD, SRGAP2, SLC38A2, SYT1, DCLK2, FANCC, PBX4, TRAPPC9, PBX1, DCLK1, CDK5, LHX3, LHX2, TRP53, NF1, LHX5, CNTN4, ROBO2, BARHL1, ALK, TOP2B, PTPRS, CELF…	1.17934e-08	8.18293e-07	6.08709
chr1	51458125	51458681		GOTERM_BP_ALL	GO:0021543~pallium development	47	ALK, DLX2, PTPRS, NFIX, CELF1, SEMA3A, LEF1, CEP120, PTEN, SLC2A1, ASCL1, HIF1A, RTN4, NARS, FXR2, CCDC85C, NPY, BTBD3, CFL1, PHACTR1, DMD, DISC1, SRGAP2, SLC38A2, EPHA5, KIRREL3, EMX1, NTRK2, SUN1, CSNK2A1, DCLK2, PAX6, TRAPPC9, HTR5A, GRIN1, DMRTA2, SMO, CDK5, LHX2, FEZ1, XRN2, KCNQ2, NF1, LHX5, PLCB1, GART, CDK5R2	1.19015e-08	8.19341e-07	6.08654
chr1	60180191	60180557		GOTERM_BP_ALL	GO:0006796~phosphate-containing compound metabolic process	353	CCNK, OXTR, 2810408A11RIK, ARAF, TESK2, PPP2R2A, LDLRAD4, ENO1, LIPA, PTPDC1, RPS6KA5, ZC3H12A, CHORDC1, FDXR, TRIM27, CCNL1, BTRC, PRKACB, TNS3, PDK2, EPHB3, EPHA5, PRKCG, MEF2A, PDHX, CSNK2A1, LIMCH1, ENTPD4, PAQR3, SERPINF2, PRKCA, MIF, ACSL3, MAPK8IP2, GTPBP1, PRKAB1, ATG13, INPP4B, TIAM1, SFRP1, SIK3, TRIB1, TRIB2, PLBD2, CDC42SE1, CDS1, CDCA2, PIK3R4, THY1, NLK, PRDM11, HIF1A, MTMR6, CYB5R4…	1.35355e-08	9.24609e-07	6.03404
chr1	138595677	138596613		GOTERM_BP_ALL	GO:0060322~head development	126	OXTR, CEP120, RORA, RBPJ, NARS, CFL1, EP300, TNR, EPHB3, RGS7, EPHA5, KIRREL3, CHRNB2, RBFOX2, CSNK2A1, FBXW11, APLP2, UNC5C, RPGRIP1L, SMO, CRISPLD2, FEZ1, XRN2, KCNQ2, TOX, DLX2, CTTNBP2, ARL6, SLC1A2, AK4, FOXO3, HIF1A, RTN4, ABR, FXR2, UBB, FLRT3, BTBD3, PSAP, ABL1, APOD, SRGAP2, SLC38A2, SYT1, DCLK2, FANCC, PBX4, TRAPPC9, PBX1, DCLK1, CDK5, LHX3, LHX2, TRP53, NF1, LHX5, CNTN4, ROBO2, BARHL1,…	1.47606e-08	1.00054e-06	5.99976
chr1	138587936	138588471		GOTERM_BP_ALL	GO:0007612~learning	43	SLC24A2, PRKN, ARF4, SNAP25, NFIX, NRXN1, CTNND2, TACO1, NRXN3, UBE3A, CACNA1C, SLC7A11, PTN, HMGCR, HIF1A, SLC8A2, NPS, GRIN2A, HRH1, PAK1, PEG13, HRH3, GRM7, ABL1, TNR, NPTX2, CIC, CHRNB2, SPECC1, NTRK2, JUN, SLC12A5, MAPK8IP2, GRIN1, NPAS4, CREB1, CDK5, SYT11, KIT, KCNQ2, NF1, PLCB1, DGKI	1.54516e-08	1.03939e-06	5.98322
chr1	153053326	153053795		GOTERM_BP_ALL	GO:0099531~presynaptic process involved in chemical synaptic transmission	42	PRKN, SNAP25, NRN1, NRXN1, NRXN3, ATP2A2, CPLX2, NR3C2, CPLX3, RIMS2, RPH3A, TRIM9, PAK1, GRM7, NPY, MYO6, STXBP5, ERC2, SLC38A2, CYTH1, PPFIA2, KCNH1, PRKCG, CHRNB2, UNC13A, PTPRN2, SYT1, CADPS, PRKCA, ADRA2A, SYT7, STXBP5L, PNKD, SYT11, GIPC1, NF1, CALM3, CALM1, APBA2, RAB3GAP1, DGKI, BCL2L1	1.62513e-08	1.0849e-06	5.96461
chr1	152955805	152956628		GOTERM_BP_ALL	GO:0031328~positive regulation of cellular biosynthetic process	247	CCNK, GABPB2, MAML2, ZMYND8, CCNC, ENO1, RBPJ, DCAF6, ELK3, RPS6KA5, CREB3L2, ZC3H12A, PWWP2A, CYP1B1, SOX8, BTRC, SOX7, MEF2A, STARD4, SERPINF2, PTOV1, MED9, RFX3, SOX12, BHLHA15, ACSL3, MED4, SFRP1, SUB1, RFX5, ZFPM1, ATF4, A, EPAS1, MEPCE, PRDM11, HIF1A, FXR2, GALR1, MYO6, HIVEP2, ATG5, S100A10, ZBED3, FZD1, JUN, YES1, MICAL3, NR1D2, INO80, NR1D1, PBX4, SMARCA2, PBX1, EIF6, GIPC1, CREBRF, CALM…	1.96431e-08	1.30147e-06	5.88557
chr1	169531239	169531860		GOTERM_BP_ALL	GO:0060341~regulation of cellular localization	144	TXN1, WIPF1, ZMYND8, NR3C2, RIMS2, SCAMP5, GRIP1, FRAT1, ZC3H12A, CFL1, EP300, HMGN3, AP2M1, KCNH1, PPFIA2, SH3GL1, EPHA5, PRKCG, CHRNB2, UNC13A, CSNK2A1, MAGI2, PRKCA, ANK2, ANK3, ACSL3, INPP4B, TIAM1, SMO, RUFY3, RAB38, PHPT1, ABCG1, DGKI, NRN1, STXBP4, MEPCE, NEDD4L, CACNA1C, THY1, CPLX2, HIF1A, OAZ2, RTN4, CPLX3, GLIS2, MAP2, MYO6, ABL1, APOD, STXBP5, PLCG1, SLC38A2, GPM6B, ATG5, SYT1, DCLK2,…	2.01653e-08	1.32609e-06	5.87743
chr1	181144023	181144671		GOTERM_BP_ALL	GO:0060255~regulation of macromolecule metabolic process	670	MIR30A, NUP107, GABPB2, MAML2, 2810408A11RIK, ARAF, ENO1, RBPJ, BACH2, DCAF6, ELK3, ZC3H12A, CREB3L2, PWWP2A, NKX1-1, PSMD1, CYP1B1, ADNP2, PRKACB, PRKCG, HES7, MEF2A, GABARAPL2, MBNL1, RBFOX1, UNC13A, MBNL2, RBFOX2, CSNK2A1, SERPINF1, SERPINF2, ATG10, RFX3, MED9, SETMAR, PRKCA, SOX12, BHLHA15, MED4, GTPBP1, PRKAB1, ATG13, DEPDC1A, RFX5, TXNIP, NUP98, CGGBP1, SF1, ATF4, CDC42SE1, A, CDCA2, SRCAP,…	2.05644e-08	1.34232e-06	5.87214
chr1	150392394	150393334		GOTERM_BP_ALL	GO:0044708~single-organism behavior	91	ALK, SNAP25, ARF4, OXTR, TACO1, CTNND2, CHD7, PTEN, CELF6, UBE3A, ARRB2, SLC7A11, NR3C1, SLC8A2, EPS8, PREX2, PEG13, GRM7, CHL1, LRRTM1, TNR, EP300, CIC, SPG11, SCN1A, CHRNB2, PRKCG, SERPINF1, PRKCA, PAX6, CARTPT, MAPK8IP2, GABRG2, NPAS4, ANKFN1, ADGRF1, CREB1, ALS2, SCN8A, KCNQ2, KIT, KCNQ3, MAPT, PLCB1, FXN, DGKI, PRKN, GRIA1, SLC24A2, A, NFIX, NRXN1, NRXN3, SEZ6, SLC1A2, SLC1A3, CACNA1C, PTN, …	2.39432e-08	1.55138e-06	5.80928
chr1	170730761	170731316		GOTERM_BP_ALL	GO:1990138~neuron projection extension	43	ITSN2, PRKN, PTPRS, NRN1, SEMA3A, PTEN, CXCR4, NEDD4L, RNF6, PRICKLE1, RTN4, RIMS2, GOLGA4, PAK1, FLRT3, MAP2, TNR, EP300, DISC1, SPG11, ACTR3, SPAG9, EMX1, HSP90AA1, EDN1, UNC13A, DSCAM, AUTS2, SYT1, RYK, NTRK3, L1CAM, DCLK1, TIAM1, SMO, CDK5, LHX2, RUFY3, MAPT, MAP3K13, MEGF8, FXN, VCL	2.42481e-08	1.55966e-06	5.80697
chr1	133854315	133854704		GOTERM_BP_ALL	GO:0035556~intracellular signal transduction	304	OXTR, CLPB, TRAF3IP2, ITSN1, ARAF, ENO1, LIPA, EPS8, PREX2, TIAL1, RPS6KA5, ZC3H12A, CYP1B1, TRIM27, BTRC, PRKACB, TNS3, PDK2, EPHA5, PRKCG, MEF2A, UNC13A, PAQR3, ARRDC3, SERPINF2, ANK2, PRKCA, MIF, BHLHA15, ANK3, MAPK8IP2, INPP4B, TIAM1, SFRP1, DEPDC1A, SIK3, TRIB1, TRIB2, ATF4, CDC42SE1, PTTG1IP, NLK, PRDM11, HIF1A, MTDH, ABR, SEC14L1, INPP5F, MYO6, RRS1, PLCG1, SCAI, JUN, CRADD, GADD45B, GADD4…	2.91935e-08	1.86415e-06	5.72952
chr1	42691178	42691565		GOTERM_BP_ALL	GO:0051129~negative regulation of cellular component organization	122	FAM107A, UBE3A, GHITM, LDLRAD4, EPS8, SCAMP5, CFL1, EP300, TNR, DLEU2, AP2M1, SWAP70, PAQR3, SETMAR, ANK3, TOM1L2, ADAM17, SUB1, RUFY3, FEZ1, RIN3, D1PAS1, ANAPC15, TNKS, CTBP1, NTM, THY1, RTN4, DPP4, INPP5F, MAP2, RAD21, PACSIN2, APOD, MBP, MAP4, GAS2L2, ATG5, MAD2L1BP, IRGM1, PTK2, ZWINT, GCLC, CDK5, TRP53, MDM2, MAP6D1, HNRNPC, BCL2L1, PTPRS, TRIM30A, CLTC, GDI2, PTEN, NAT10, ARRB2, BRCA1, LMO…	3.17478e-08	2.01268e-06	5.69623
chr1	20905413	20906666		GOTERM_BP_ALL	GO:0006470~protein dephosphorylation	49	PTPRR, PTPRS, 2810408A11RIK, PTPRN, PTEN, PTPN20, DUSP19, PTPRM, PPP2R2A, PTPRK, PTPN23, PTPDC1, PTPRG, DUSP14, PPP1CB, PPP6C, PPP3CA, DUSP10, PPP6R2, BTRC, NCK1, PPP1R12A, FBXW11, DUSP1, SWAP70, MAGI2, PPP2R5A, VRK3, DUSP6, CTTNBP2NL, DUSP22, PPM1B, PHPT1, CDCA2, PPM1E, GNAI2, BOD1L, MGAT5, CAMTA1, PTPRN2, BOD1, PPP2R3A, PINK1, PPP5C, PTPRA, PPP2R2B, DLC1, CALM3, CALM1	3.37164e-08	2.12153e-06	5.67335
chr1	168383865	168384539		GOTERM_BP_ALL	GO:0051253~negative regulation of RNA metabolic process	187	TXN1, ZMYND8, TRP63, ENO1, RBPJ, NR3C1, ETS2, ZFP119A, BACH2, LOXL2, ELK3, YY1, RPS6KA5, BASP1, ZC3H12A, MAEL, EP300, SOX8, TRIM27, BTRC, HMGN2, SOX7, MEF2A, TLE4, HES7, TLE2, RBFOX2, ZFP219, FBXW11, ZBTB38, USP3, RFX3, KCTD1, SOX12, TLE6, ERN2, ILF3, SFRP1, DEPDC1A, SMO, KAT6B, RFX5, TXNIP, ZFPM1, CGGBP1, ATF4, SRSF9, DLX2, MAX, CTBP1, EPAS1, MEPCE, CREM, FOXO3, PRDM11, ZBTB4, HIF1A, MTDH, GLIS2…	3.39464e-08	2.12153e-06	5.67335
chr1	168418865	168419214		GOTERM_BP_ALL	GO:0045892~negative regulation of transcription, DNA-templated	178	TXN1, ZMYND8, TRP63, ENO1, RBPJ, NR3C1, ETS2, ZFP119A, BACH2, LOXL2, ELK3, YY1, RPS6KA5, BASP1, MAEL, EP300, SOX8, TRIM27, BTRC, HMGN2, SOX7, MEF2A, TLE4, HES7, TLE2, RBFOX2, ZFP219, FBXW11, ZBTB38, USP3, RFX3, KCTD1, SOX12, TLE6, ERN2, ILF3, SFRP1, DEPDC1A, SMO, KAT6B, RFX5, TXNIP, ZFPM1, CGGBP1, ATF4, DLX2, MAX, CTBP1, EPAS1, MEPCE, CREM, FOXO3, PRDM11, ZBTB4, HIF1A, MTDH, GLIS2, SCRT2, TASOR, …	3.70896e-08	2.28653e-06	5.64082
chr1	7170833	7171257		GOTERM_BP_ALL	GO:0046928~regulation of neurotransmitter secretion	35	PRKN, NRN1, KCNC3, NRXN3, ATP2A2, CPLX2, NR3C2, CPLX3, RIMS2, GRM7, NPY, MYO6, STXBP5, SLC38A2, CYTH1, PPFIA2, KCNH1, PRKCG, CHRNB2, NTRK2, UNC13A, SYT1, PRKCA, ADRA2A, SYT7, STXBP5L, PNKD, GIPC1, NF1, CALM3, CALM1, APBA2, RAB3GAP1, DGKI, BCL2L1	3.71056e-08	2.28653e-06	5.64082
chr1	39010692	39011119		GOTERM_BP_ALL	GO:0009891~positive regulation of biosynthetic process	250	CCNK, GABPB2, MAML2, ZMYND8, CCNC, ENO1, RBPJ, DCAF6, ELK3, RPS6KA5, CREB3L2, ZC3H12A, PWWP2A, CYP1B1, SOX8, BTRC, SOX7, MEF2A, STARD4, SERPINF2, PTOV1, MED9, RFX3, SOX12, BHLHA15, ACSL3, MED4, SFRP1, SUB1, RFX5, ZFPM1, ATF4, A, EPAS1, MEPCE, PRDM11, HIF1A, FXR2, GALR1, MYO6, HIVEP2, ATG5, S100A10, ZBED3, FZD1, JUN, YES1, MICAL3, NR1D2, INO80, NR1D1, PBX4, SMARCA2, PBX1, EIF6, GIPC1, CREBRF, CALM…	4.14682e-08	2.53762e-06	5.59557
chr1	172364623	172365457		GOTERM_BP_ALL	GO:1903507~negative regulation of nucleic acid-templated transcription	178	TXN1, ZMYND8, TRP63, ENO1, RBPJ, NR3C1, ETS2, ZFP119A, BACH2, LOXL2, ELK3, YY1, RPS6KA5, BASP1, MAEL, EP300, SOX8, TRIM27, BTRC, HMGN2, SOX7, MEF2A, TLE4, HES7, TLE2, RBFOX2, ZFP219, FBXW11, ZBTB38, USP3, RFX3, KCTD1, SOX12, TLE6, ERN2, ILF3, SFRP1, DEPDC1A, SMO, KAT6B, RFX5, TXNIP, ZFPM1, CGGBP1, ATF4, DLX2, MAX, CTBP1, EPAS1, MEPCE, CREM, FOXO3, PRDM11, ZBTB4, HIF1A, MTDH, GLIS2, SCRT2, TASOR, …	4.21061e-08	2.55889e-06	5.59195
chr1	148656941	148657310		GOTERM_BP_ALL	GO:0016358~dendrite development	56	ALK, ARF4, ARF1, PTPRS, ZMYND8, CTNND2, ITSN1, PTEN, UBE3A, NR3C1, PREX2, GRIP1, PPP3CA, SIPA1L1, OPA1, CFL1, PPFIA2, EPHB3, DACT1, ACTR3, EPHA5, CHRNB2, MEF2A, RBFOX2, ACTL6B, DSCAM, MINK1, COBL, MAPK8IP2, ARID1B, TIAM1, RAP2A, STAU2, SEMA3A, NEDD4L, PTN, PRICKLE1, TRAK1, PAK1, MAP2, BTBD3, MYO6, ABL1, SLITRK5, DISC1, SRGAP2, SLC12A5, DYNLT1A, SEPTIN7, DCLK1, GRIN1, SDK1, KLF7, CDK5, ABI1, SPIRE1	4.50133e-08	2.71683e-06	5.56594
chr1	64918735	64919648		GOTERM_BP_ALL	GO:0051094~positive regulation of developmental process	208	ITSN2, OXTR, ZMYND8, ITSN1, RBPJ, GOLGA4, CREB3L2, ZC3H12A, CYP1B1, SOX8, EPHB3, UNC13A, SERPINF1, SERPINF2, RFX3, UNC5C, PRKCA, SOX12, TIAM1, SFRP1, RUFY3, FEZ1, TRIB1, ATF4, CDS1, NEDD4L, HIF1A, MTDH, MIR214, BLOC1S5, FLRT2, FLRT3, PLCG1, GPM6B, S100A10, ZBED3, FZD1, JUN, IRGM1, L1CAM, SMARCA2, PTK2, CALR, IL21, ROBO2, ARF1, TENM3, CITED2, TGFB1I1, BRCA1, ING1, PPP3CA, ING2, TEAD1, NCOA1, PRMT5…	5.52466e-08	3.29768e-06	5.48179
chr1	131770570	131771076		GOTERM_BP_ALL	GO:2000113~negative regulation of cellular macromolecule biosynthetic process	211	MIR30A, ZMYND8, ENO1, RBPJ, BACH2, ELK3, TIAL1, RPS6KA5, ZC3H12A, SOX8, TRIM27, BTRC, SOX7, HES7, MEF2A, RBFOX2, IFRD2, RFX3, PRKCA, SOX12, SFRP1, DEPDC1A, RFX5, TXNIP, ZFPM1, CGGBP1, ATF4, CTBP1, EPAS1, MEPCE, PRDM11, ZBTB4, HIF1A, MTDH, MIR214, FXR2, MIER1, H3C6, FZD1, ZRANB3, HEXIM2, JUN, GADD45A, MIR125B-1, IRF2BP2, PARP16, NR1D2, NR1D1, SMARCA2, EIF6, CREBRF, HBP1, HNRNPC, CALR, PKIG, ITM2B,…	5.53854e-08	3.29768e-06	5.48179
chr1	131794541	131795075		GOTERM_BP_ALL	GO:0099504~synaptic vesicle cycle	40	PRKN, SNAP25, CTBP1, NRXN1, DENND1A, CLTC, ITSN1, PTEN, ATP2A2, CPLX2, CLCN3, CPLX3, AP3M2, RIMS2, SCAMP5, RPH3A, TRIM9, FCHO2, STX6, AP2S1, STXBP5, ERC2, BSN, ATP6V1D, AP2M1, SH3GL1, UNC13A, SYT1, MAGI2, CADPS, AP3B2, SYT7, CDK5, SYT11, DNAJC6, ATP6V1B2, CALM3, CALM1, RAB3GAP1, BCL2L1	6.1261e-08	3.62303e-06	5.44093
chr1	74287291	74287969		GOTERM_BP_ALL	GO:0032940~secretion by cell	133	CHRM3, RAB3C, MIDN, OXTR, ITSN1, NR3C1, NR3C2, RIMS2, RPH3A, SCAMP5, GNPTAB, EP300, HMGN3, KCNH1, PPFIA2, EPHA5, NSF, PRKCG, CHRNB2, UNC13A, DGAT1, RFX3, PRKCA, CARTPT, TIAM1, SFRP1, TXLNA, SELENOT, PHPT1, ABCG1, DGKI, NRN1, TMED10, STXBP4, CACNA1C, CPLX2, HIF1A, RTN4, CPLX3, ABR, CYB5R4, HRH3, GALR1, MYO6, PSAP, STXBP5, PLCG1, STXBP6, SLC38A2, S100A10, SMAD2, TFAP2B, CYP2J5, PTPRN2, RHBDD3, SYT1…	7.28065e-08	4.27714e-06	5.36885
chr1	171280946	171281833		GOTERM_BP_ALL	GO:0017157~regulation of exocytosis	52	RAB3C, ARF1, ITGB2, ATP2A2, NR3C2, RPH3A, RIMS2, SCAMP5, SMPD3, TRIM9, GRM7, PPFIA2, KCNH1, NSF, CHRNB2, PRKCG, UNC13A, PRKCA, ADRA2A, VSNL1, DGKI, RAPGEF4, PRKN, RALA, NRN1, NRXN3, CPLX2, CPLX3, GNAI2, ABR, NPY, MYO6, NCAM1, STXBP5, CYTH1, S100A10, SYT1, KCNB1, CADPS, MYO5A, SYT7, STXBP5L, SYT6, CDK5, SYT11, GIPC1, CALM3, CALM1, APBA2, CDK5R2, RAB3GAP1, BCL2L1	7.32954e-08	4.27734e-06	5.36883
chr1	191396893	191397990		GOTERM_BP_ALL	GO:0051254~positive regulation of RNA metabolic process	212	CCNK, GABPB2, MAML2, ZMYND8, CCNC, RBPJ, DCAF6, ELK3, RPS6KA5, CREB3L2, ZC3H12A, PWWP2A, SOX8, BTRC, SOX7, MEF2A, SERPINF2, PTOV1, MED9, RFX3, SOX12, BHLHA15, MED4, GTPBP1, SFRP1, SUB1, RFX5, NUP98, ZFPM1, ATF4, EPAS1, MEPCE, PRDM11, HIF1A, GALR1, MYO6, HIVEP2, S100A10, ZBED3, FZD1, JUN, YES1, MICAL3, NR1D2, INO80, NR1D1, PBX4, SMARCA2, PBX1, CREBRF, BARHL1, ARF4, TOP2B, DAZAP1, ELL, CITED2, PHF2…	8.12538e-08	4.71058e-06	5.32693
chr1	11177762	11178069		GOTERM_BP_ALL	GO:0010628~positive regulation of gene expression	257	CCNK, GABPB2, MAML2, ZMYND8, CCNC, ENO1, RBPJ, DCAF6, ELK3, RPS6KA5, CREB3L2, ZC3H12A, PWWP2A, CYP1B1, SOX8, BTRC, SOX7, MEF2A, SERPINF2, PTOV1, MED9, RFX3, ANK2, SOX12, BHLHA15, ANK3, MED4, PRKAB1, SFRP1, SUB1, RFX5, NUP98, ZFPM1, ATF4, EPAS1, MEPCE, PRDM11, HIF1A, FXR2, GALR1, MYO6, HIVEP2, ATG5, S100A10, ZBED3, FZD1, JUN, YES1, MICAL3, MIR125B-1, NR1D2, INO80, NR1D1, PBX4, SMARCA2, PBX1, EIF6,…	8.38491e-08	4.82927e-06	5.31612
chr1	86059151	86059799		GOTERM_BP_ALL	GO:0007017~microtubule-based process	120	GDA, CEP120, FAM107A, STMN4, D7ERTD443E, TUBB5, KIF5C, CFL1, CHORDC1, CCNL1, BSN, KIFAP3, BORCS7, BORCS6, RSPH6A, RALBP1, FBXW11, RFX3, IFT80, ANK3, TLE6, ARMC2, KATNAL1, IFT81, XRN2, SIK3, KPNB1, TNKS, SLAIN1, HIF1A, BLOC1S5, UBB, MAP2, TASOR, ABL1, MAP4, SRGAP2, GAS2L2, ZBED3, MARK1, UVRAG, GADD45A, LRRC61, DCLK2, MYO5A, INO80, PTK2, AZIN1, CCDC88A, STAG1, DLG2, CCDC88C, CCSER2, MAP6D1, SPIRE1,…	9.24378e-08	5.28936e-06	5.2766
chr1	75263131	75263835		GOTERM_BP_ALL	GO:0016311~dephosphorylation	61	PTPRR, PTPRS, 2810408A11RIK, PTPRN, PTEN, PTPN20, DUSP19, PTPRM, PPP2R2A, PTPRK, PTPN23, PTPDC1, PTPRG, DUSP14, PPP1CB, PPP6C, PPP3CA, DUSP10, PPP6R2, BTRC, SBF2, TNS3, NCK1, PPP1R12A, FBXW11, DUSP1, SWAP70, MAGI2, PPP1R16A, PPP2R5A, VRK3, ALPPL2, DUSP6, CTTNBP2NL, DUSP22, INPP4B, PPM1B, DNAJC6, PHPT1, CDCA2, PPM1E, MTMR6, GNAI2, BOD1L, INPP5F, MGAT5, CAMTA1, PPP1R26, PTPRN2, BOD1, EPHX2, PPP2R3A…	1.02555e-07	5.8304e-06	5.2343
chr1	127933611	127934123		GOTERM_BP_ALL	GO:0010558~negative regulation of macromolecule biosynthetic process	214	MIR30A, ZMYND8, ENO1, RBPJ, BACH2, ELK3, TIAL1, RPS6KA5, ZC3H12A, SOX8, TRIM27, BTRC, SOX7, HES7, MEF2A, RBFOX2, IFRD2, RFX3, PRKCA, SOX12, SFRP1, DEPDC1A, RFX5, TXNIP, ZFPM1, CGGBP1, ATF4, CTBP1, EPAS1, MEPCE, PRDM11, ZBTB4, HIF1A, MTDH, MIR214, FXR2, MIER1, H3C6, FZD1, ZRANB3, HEXIM2, JUN, GADD45A, MIR125B-1, IRF2BP2, PARP16, NR1D2, NR1D1, SMARCA2, EIF6, CREBRF, HBP1, HNRNPC, CALR, PKIG, ITM2B,…	1.05948e-07	5.97749e-06	5.22348
chr1	185203162	185204302		GOTERM_BP_ALL	GO:1902679~negative regulation of RNA biosynthetic process	178	TXN1, ZMYND8, TRP63, ENO1, RBPJ, NR3C1, ETS2, ZFP119A, BACH2, LOXL2, ELK3, YY1, RPS6KA5, BASP1, MAEL, EP300, SOX8, TRIM27, BTRC, HMGN2, SOX7, MEF2A, TLE4, HES7, TLE2, RBFOX2, ZFP219, FBXW11, ZBTB38, USP3, RFX3, KCTD1, SOX12, TLE6, ERN2, ILF3, SFRP1, DEPDC1A, SMO, KAT6B, RFX5, TXNIP, ZFPM1, CGGBP1, ATF4, DLX2, MAX, CTBP1, EPAS1, MEPCE, CREM, FOXO3, PRDM11, ZBTB4, HIF1A, MTDH, GLIS2, SCRT2, TASOR, …	1.06499e-07	5.97749e-06	5.22348
chr1	160330855	160331225		GOTERM_BP_ALL	GO:0007270~neuron-neuron synaptic transmission	38	GRIA1, PRKN, GABRB2, GRIA2, OXTR, NRXN1, PTEN, GRIK3, ARRB2, NR3C1, CLCN3, NPS, GLRA1, GRIN2A, PAK1, PEG13, ERBB4, TNR, CAR7, CACNG2, DLGAP2, CACNG3, SLC38A2, CACNG5, CHRNB2, NTRK2, GABBR2, UNC13A, MYO5A, ARID1B, GABRG2, GRIN1, PINK1, CDK5, ALS2, NF1, CNIH3, RAB3GAP1	1.07841e-07	6.01161e-06	5.22101
chr1	160693179	160693463		GOTERM_BP_ALL	GO:0051962~positive regulation of nervous system development	101	ITSN2, OXTR, CSF1, ZMYND8, ITSN1, IL1RAP, NR3C1, RIMS2, GRIP1, GOLGA4, CREB3L2, CFL1, EP300, SOX8, PLXNC1, EPHB3, UNC13A, DSCAM, SERPINF1, MAGI2, PRKCA, TLE6, TIAM1, ADAM17, SMO, RUFY3, FEZ1, TOX, DLX2, NEDD4L, HIF1A, RTN4, FLRT2, FLRT3, ABL1, BRINP3, FZD1, SYT1, L1CAM, PTK2, LIN28A, PTPRA, NF1, TCF4, LHX5, TCF3, MAP3K13, ROBO2, ALK, ARF1, TENM3, PTEN, HAPLN1, OPA1, ADAMTS1, SIN3A, LRRTM1, LRRTM2…	1.08471e-07	6.01161e-06	5.22101
chr1	144406765	144407166		GOTERM_BP_ALL	GO:0007416~synapse assembly	40	GRIA1, GABRB2, OXTR, PTPRS, STAU2, NRXN1, LRTM2, PTEN, NRXN3, IL1RAP, FLRT2, FLRT3, ERBB4, LRRTM1, MYO6, LRRTM2, SLITRK5, BSN, SRGAP2, EPHB3, ACTR3, FZD1, KIRREL3, NTRK2, LRRC24, DSCAM, CNTN5, NTRK3, MAGI2, PRKCA, PTK2, GABRG2, NPAS4, LRFN3, SDK1, ADGRF1, CDK5, MAPT, MDGA2, SDK2	1.10561e-07	6.08912e-06	5.21545
chr1	5022652	5023249		GOTERM_BP_ALL	GO:2000300~regulation of synaptic vesicle exocytosis	29	NRN1, NRXN3, ATP2A2, CPLX2, NR3C2, CPLX3, RIMS2, GRM7, NPY, MYO6, STXBP5, CYTH1, PPFIA2, KCNH1, PRKCG, CHRNB2, UNC13A, SYT1, PRKCA, ADRA2A, SYT7, STXBP5L, GIPC1, CALM3, CALM1, APBA2, RAB3GAP1, DGKI, BCL2L1	1.12468e-07	6.1557e-06	5.21072
chr1	175462375	175462831		GOTERM_BP_ALL	GO:0051246~regulation of protein metabolic process	336	MIR30A, CCNK, ARL6IP1, 2810408A11RIK, ARAF, LDLRAD4, ENO1, TIAL1, RPS6KA5, ZC3H12A, CHORDC1, PSMD1, CYP1B1, TRIM27, CCNL1, BSN, BTRC, SOX7, PRKACB, PRKCG, ARRDC4, GABARAPL2, UNC13A, CSNK2A1, LIMCH1, IFRD2, SERPINF1, PAQR3, ARRDC3, SERPINF2, ATG10, PRKCA, MIF, MAPK8IP2, ATG13, TIAM1, SFRP1, AURKAIP1, TRIB1, TRIB2, CDC42SE1, CDCA2, CTBP1, EPAS1, NEDD4L, PTTG1IP, THY1, PRDM11, HIF1A, GSPT1, OAZ2, MI…	1.47428e-07	8.01936e-06	5.09586
chr1	175214837	175215174		GOTERM_BP_ALL	GO:0045934~negative regulation of nucleobase-containing compound metabolic process	199	ZMYND8, ENO1, RBPJ, BACH2, ELK3, RPS6KA5, ZC3H12A, SOX8, TRIM27, BTRC, SOX7, HES7, MEF2A, RBFOX2, RFX3, SOX12, SFRP1, DEPDC1A, SUB1, RFX5, TXNIP, NEIL1, ZFPM1, CGGBP1, ATF4, CTBP1, EPAS1, MEPCE, PRDM11, ZBTB4, HIF1A, MTDH, GALR1, MIER1, H3C6, FZD1, ZRANB3, HEXIM2, JUN, GADD45A, IRF2BP2, NR1D2, NR1D1, SMARCA2, CREBRF, HBP1, HNRNPC, CALR, PKIG, TENM2, CITED2, KDM8, NAT10, PTPRK, BRCA1, ING1, ING4, …	1.53754e-07	8.31215e-06	5.08029
chr1	153764227	153764498		GOTERM_BP_ALL	GO:0008152~metabolic process	1115	MIR30A, CYBC1, NUP107, 2810408A11RIK, ARAF, TESK2, RBPJ, LIPA, PTPDC1, ZC3H12C, PSMD7, ZC3H12A, NKX1-1, PSMD1, PWWP2A, PRKACB, HES7, MEF2A, GABARAPL2, STARD4, RBFOX1, RBFOX2, CSNK2A1, SETMAR, RFX3, BHLHA15, PRKAB1, ASPHD1, FEZ1, RFX5, TXNIP, FAR2, PLBD2, CGGBP1, SF1, ATF4, A, CDCA2, TARSL2, MRPL18, MEPCE, THY1, OAZ2, MTMR6, HACD4, HSD11B2, CYB5R4, GRIN2A, PRPSAP2, MYO6, PSMF1, ADAM6B, ATG5, GSTM4…	1.82649e-07	9.81407e-06	5.00815
chr1	9545022	9545658		GOTERM_BP_ALL	GO:0045595~regulation of cell differentiation	250	ITSN2, CCNK, ZMYND8, ITSN1, PLEKHB1, LDLRAD4, RBPJ, GOLGA4, CREB3L2, ZC3H12A, SOX8, H4C2, DLEU2, KIFAP3, EPHB3, HES7, RBFOX1, UNC13A, RBFOX2, SERPINF1, PAQR3, SERPINF2, OMG, RFX3, UNC5C, PRKCA, SOX12, BHLHA15, INPP4B, TIAM1, SFRP1, RUFY3, FEZ1, TRIB1, ZFPM1, TRIB2, ATF4, CDS1, NEDD4L, THY1, HIF1A, MIR214, BLOC1S5, INPP5F, FLRT2, MAP2, S100A10, FZD1, H4C8, JUN, NR1D2, NR1D1, L1CAM, SMARCA2, MEX3C,…	1.87915e-07	1.00358e-05	4.99845
chr1	79439727	79440328		GOTERM_BP_ALL	GO:0010557~positive regulation of macromolecule biosynthetic process	228	CCNK, GABPB2, MAML2, ZMYND8, CCNC, RBPJ, DCAF6, ELK3, RPS6KA5, CREB3L2, ZC3H12A, PWWP2A, CYP1B1, SOX8, BTRC, SOX7, MEF2A, SERPINF2, PTOV1, MED9, RFX3, SOX12, BHLHA15, MED4, SFRP1, SUB1, RFX5, ZFPM1, ATF4, EPAS1, MEPCE, PRDM11, HIF1A, FXR2, GALR1, MYO6, HIVEP2, ATG5, S100A10, ZBED3, FZD1, JUN, YES1, MICAL3, NR1D2, INO80, NR1D1, PBX4, SMARCA2, PBX1, EIF6, CREBRF, DHX29, BARHL1, ARF4, ELL, CITED2, P…	1.98964e-07	1.05619e-05	4.97626
chr1	163926723	163927083		GOTERM_BP_ALL	GO:0048870~cell motility	214	RNH1, ZMYND8, LDLRAD4, CLDN1, CCAR1, EPS8, ZC3H12A, CYP1B1, SOX8, LGALS8, TNS3, EPHB3, RSPH6A, RBFOX2, LIMCH1, SERPINF1, RFX3, UNC5C, PRKCA, MIF, TIAM1, ARMC2, SFRP1, RUFY3, RIN3, TRIB1, THY1, HIF1A, ABR, FLRT2, FLRT3, APOH, SRP54B, APOD, PLCG1, SCAI, JUN, GADD45A, MYO5A, L1CAM, PTK2, DCLK1, CCDC88A, GIPC1, CALR, BARHL1, ARF4, TOP2B, PTPRR, ROBO4, CITED2, HEXB, PTPRM, FMN2, PTPRK, ARHGAP5, CFAP97…	2.06265e-07	1.08839e-05	4.96322
chr1	171666204	171666722		GOTERM_BP_ALL	GO:0051674~localization of cell	214	RNH1, ZMYND8, LDLRAD4, CLDN1, CCAR1, EPS8, ZC3H12A, CYP1B1, SOX8, LGALS8, TNS3, EPHB3, RSPH6A, RBFOX2, LIMCH1, SERPINF1, RFX3, UNC5C, PRKCA, MIF, TIAM1, ARMC2, SFRP1, RUFY3, RIN3, TRIB1, THY1, HIF1A, ABR, FLRT2, FLRT3, APOH, SRP54B, APOD, PLCG1, SCAI, JUN, GADD45A, MYO5A, L1CAM, PTK2, DCLK1, CCDC88A, GIPC1, CALR, BARHL1, ARF4, TOP2B, PTPRR, ROBO4, CITED2, HEXB, PTPRM, FMN2, PTPRK, ARHGAP5, CFAP97…	2.14355e-07	1.12434e-05	4.9491
chr1	125560358	125561254		GOTERM_BP_ALL	GO:1903305~regulation of regulated secretory pathway	42	ARF1, NRN1, ITGB2, NRXN3, ATP2A2, CPLX2, NR3C2, CPLX3, GNAI2, RIMS2, SCAMP5, RPH3A, TRIM9, ABR, GRM7, NPY, MYO6, STXBP5, CYTH1, PPFIA2, KCNH1, PRKCG, CHRNB2, UNC13A, SYT1, KCNB1, CADPS, PRKCA, ADRA2A, SYT7, STXBP5L, SYT6, CDK5, SYT11, GIPC1, CALM3, CALM1, APBA2, CDK5R2, RAB3GAP1, DGKI, BCL2L1	2.15635e-07	1.12436e-05	4.94909
chr1	131827720	131829219		GOTERM_BP_ALL	GO:0051588~regulation of neurotransmitter transport	36	PRKN, NRN1, KCNC3, NRXN3, ATP2A2, CPLX2, NR3C2, CPLX3, RIMS2, GRM7, NPY, MYO6, STXBP5, SLC38A2, CYTH1, GPM6B, PPFIA2, KCNH1, PRKCG, CHRNB2, NTRK2, UNC13A, SYT1, PRKCA, ADRA2A, SYT7, STXBP5L, PNKD, GIPC1, NF1, CALM3, CALM1, APBA2, RAB3GAP1, DGKI, BCL2L1	2.20788e-07	1.14446e-05	4.9414
chr1	75653680	75654259		GOTERM_BP_ALL	GO:0043170~macromolecule metabolic process	945	MIR30A, NUP107, 2810408A11RIK, ARAF, TESK2, RBPJ, LIPA, PTPDC1, ZC3H12C, PSMD7, ZC3H12A, NKX1-1, PSMD1, PWWP2A, PRKACB, HES7, MEF2A, GABARAPL2, RBFOX1, RBFOX2, CSNK2A1, SETMAR, RFX3, BHLHA15, PRKAB1, ASPHD1, RFX5, TXNIP, CGGBP1, SF1, ATF4, A, CDCA2, TARSL2, MRPL18, MEPCE, THY1, OAZ2, GRIN2A, MYO6, PSMF1, ADAM6B, ATG5, HEXIM2, JUN, LNPEP, PBX4, L1CAM, PBX1, EIF1, EIF6, ZFAT, AIRN, PKIG, ARF4, ARF1…	2.23888e-07	1.15375e-05	4.93789
chr1	75591456	75591798		GOTERM_BP_ALL	GO:0048588~developmental cell growth	51	ITSN2, PTPRS, PTEN, NR3C1, RIMS2, YY1, GOLGA4, TNR, EP300, SPG11, ACTR3, EMX1, HSP90AA1, EDN1, UNC13A, DSCAM, OMG, COBL, TIAM1, SMO, RUFY3, MAPT, FXN, VCL, PRKN, NRN1, NFIX, SEMA3A, CXCR4, NEDD4L, RNF6, PRICKLE1, RTN4, PAK1, FLRT3, MAP2, ABL1, DISC1, SPAG9, AUTS2, SYT1, RYK, NTRK3, L1CAM, MEX3C, SEPTIN7, DCLK1, CDK5, LHX2, MEGF8, MAP3K13	2.323e-07	1.19013e-05	4.92441
chr1	75738574	75739034		GOTERM_BP_ALL	GO:0022603~regulation of anatomical structure morphogenesis	147	ITSN2, RNH1, CSF1, UBE3A, FGF1, RBPJ, CELSR3, EPS8, RIMS2, GRIP1, GOLGA4, ZC3H12A, CFL1, CYP1B1, EP300, TNR, SOX8, PLXNC1, EPHB3, PPFIA2, CHRNB2, RALBP1, UNC13A, TBCCD1, DSCAM, SERPINF1, OMG, PRKCA, ERMN, TIAM1, SFRP1, SMO, OPTC, RUFY3, JCAD, CDC42SE1, NEDD4L, TNFRSF11B, THY1, BHLHE23, HIF1A, RTN4, MTDH, MYL12B, ABR, MAP2, APOH, ABL1, MBP, PLCG1, LRRC4C, CNMD, S100A10, FZD1, SYT1, GADD45A, IRGM1,…	2.37979e-07	1.20678e-05	4.91837
chr1	98925001	98925381		GOTERM_BP_ALL	GO:0007010~cytoskeleton organization	184	RNH1, THSD7B, GDA, WIPF1, CEP120, FAM107A, TESK2, STMN4, EPS8, D7ERTD443E, TUBB5, CFL1, CHORDC1, EP300, TRIM27, THSD7A, CCNL1, EPHA5, MEF2A, RSPH6A, RALBP1, LIMCH1, FBXW11, SWAP70, SERPINF2, ANK3, TLE6, ERMN, ARMC2, SFRP1, DAAM1, RUFY3, SIK3, PHPT1, KPNB1, CTTNBP2, TNKS, THY1, SLAIN1, ABR, MAP2, MYO6, TASOR, ABL1, PACSIN2, MAP4, SRGAP2, GAS2L2, GPM6B, ZBED3, MARK1, S100A10, SPECC1, UVRAG, NLRP4F,…	2.38289e-07	1.20678e-05	4.91837
chr1	152902829	152903989		GOTERM_BP_ALL	GO:0048511~rhythmic process	68	ROBO2, GABRB1, KDM5C, OXTR, PTPRN, SCHIP1, KDM8, PTEN, RORA, UBE3A, ARRB2, LFNG, PPP1CB, ADAMTS1, SIN3A, CYP1B1, CASP2, EP300, BTRC, HES7, CHRNB2, PRKCG, KLF10, PRMT5, CSNK2A1, KCND2, FBXW11, KCNH7, SERPINF1, PLA2G4A, CARTPT, MC3R, ANKFN1, NCOR1, CREB1, VGF, DMRTA1, KIT, CRY1, ATF4, FOXC1, PRKAA2, CREM, RBM4B, PTN, FOXO3, NPS, GRIN2A, HRH1, MAT2A, CTNNA1, NTRK2, JUN, NTRK3, FBXL17, NR1D2, NR1D1, …	2.4104e-07	1.21374e-05	4.91587
chr1	8336238	8336573		GOTERM_BP_ALL	GO:0046903~secretion	149	CHRM3, RAB3C, MIDN, OXTR, TRAF3IP2, ITSN1, NR3C1, NR3C2, RIMS2, RPH3A, SCAMP5, GNPTAB, EP300, HMGN3, KCNH1, PPFIA2, EPHA5, NSF, PRKCG, CHRNB2, UNC13A, DGAT1, RFX3, PRKCA, CARTPT, MIF, ACSL3, TIAM1, SFRP1, TXLNA, SELENOT, PHPT1, ABCG1, DGKI, NRN1, TMED10, STXBP4, STK39, CACNA1C, CPLX2, HIF1A, RTN4, CPLX3, ABR, CYB5R4, HRH3, GALR1, MYO6, PSAP, STXBP5, PLCG1, STXBP6, SLC38A2, ATG5, S100A10, SMAD2, T…	2.58677e-07	1.29254e-05	4.88856
chr1	170385295	170385728		GOTERM_BP_ALL	GO:1902680~positive regulation of RNA biosynthetic process	201	CCNK, GABPB2, MAML2, ZMYND8, CCNC, RBPJ, DCAF6, ELK3, RPS6KA5, CREB3L2, ZC3H12A, PWWP2A, SOX8, BTRC, SOX7, MEF2A, SERPINF2, PTOV1, MED9, RFX3, SOX12, BHLHA15, MED4, SFRP1, SUB1, RFX5, ZFPM1, ATF4, EPAS1, MEPCE, PRDM11, HIF1A, GALR1, MYO6, HIVEP2, S100A10, ZBED3, FZD1, JUN, YES1, MICAL3, NR1D2, INO80, NR1D1, PBX4, SMARCA2, PBX1, CREBRF, BARHL1, ARF4, ELL, CITED2, PHF20, TGFB1I1, PTPRN, HEXB, KDM8,…	2.59622e-07	1.29254e-05	4.88856
chr1	131406822	131407279		GOTERM_BP_ALL	GO:0022604~regulation of cell morphogenesis	82	ITSN2, ROBO2, PTPRS, WDR1, HEXB, PTEN, UBE3A, EPS8, RIMS2, GRIP1, PPP3CA, GOLGA4, SIPA1L1, OPA1, CAPZB, ZMYM4, SIN3A, CFL1, TNR, EP300, NEFM, PLXNC1, PPFIA2, EPHB3, ACTR3, CHRNB2, TBCCD1, UNC13A, DSCAM, OMG, SHROOM3, ERMN, RHOB, TIAM1, RAP2A, RUFY3, KIT, MAPT, FXN, MGLL, CDC42SE1, PRKN, STAU2, SEMA3A, CXCR4, NEDD4L, RNF6, PTN, THY1, TRAK1, RTN4, MYL12B, FGD4, PAK1, MAP2, CHN1, ABL1, MBP, LRRC4C, …	2.7088e-07	1.34101e-05	4.87257
chr1	16564743	16565195		GOTERM_BP_ALL	GO:0045893~positive regulation of transcription, DNA-templated	200	CCNK, GABPB2, MAML2, ZMYND8, CCNC, RBPJ, DCAF6, ELK3, RPS6KA5, CREB3L2, ZC3H12A, PWWP2A, SOX8, BTRC, SOX7, MEF2A, SERPINF2, PTOV1, MED9, RFX3, SOX12, BHLHA15, MED4, SFRP1, SUB1, RFX5, ZFPM1, ATF4, EPAS1, MEPCE, PRDM11, HIF1A, GALR1, MYO6, HIVEP2, S100A10, ZBED3, FZD1, JUN, YES1, MICAL3, NR1D2, INO80, NR1D1, PBX4, SMARCA2, PBX1, CREBRF, BARHL1, ARF4, ELL, CITED2, PHF20, TGFB1I1, PTPRN, HEXB, KDM8,…	2.76227e-07	1.35229e-05	4.86893
chr1	155183161	155183531		GOTERM_BP_ALL	GO:1903508~positive regulation of nucleic acid-templated transcription	200	CCNK, GABPB2, MAML2, ZMYND8, CCNC, RBPJ, DCAF6, ELK3, RPS6KA5, CREB3L2, ZC3H12A, PWWP2A, SOX8, BTRC, SOX7, MEF2A, SERPINF2, PTOV1, MED9, RFX3, SOX12, BHLHA15, MED4, SFRP1, SUB1, RFX5, ZFPM1, ATF4, EPAS1, MEPCE, PRDM11, HIF1A, GALR1, MYO6, HIVEP2, S100A10, ZBED3, FZD1, JUN, YES1, MICAL3, NR1D2, INO80, NR1D1, PBX4, SMARCA2, PBX1, CREBRF, BARHL1, ARF4, ELL, CITED2, PHF20, TGFB1I1, PTPRN, HEXB, KDM8,…	2.76227e-07	1.35229e-05	4.86893
chr1	183397475	183397924		GOTERM_BP_ALL	GO:0044087~regulation of cellular component biogenesis	145	OXTR, RNH1, GDA, ZMYND8, CEP120, FAM107A, ICAM5, IL1RAP, LDLRAD4, FNBP1L, CLDN1, EPS8, D7ERTD443E, CFL1, EP300, PWWP2A, TRIM27, EPHB3, CHRNB2, UNC13A, LIMCH1, SWAP70, SERPINF2, MED9, PRKCA, TICAM1, MED4, SUB1, FEZ1, D1PAS1, VCL, NEDD4L, THY1, SLAIN1, FXR2, FLRT2, FLRT3, PODXL, MAP2, ABL1, APOD, STXBP5, MAP4, STXBP6, GPM6B, ATG5, S100A10, FZD1, JUN, AUTS2, ATP8B1, NEK7, IRGM1, PTK2, NFKB1, LRFN3, …	2.86402e-07	1.39435e-05	4.85563
chr1	157220317	157220943		GOTERM_BP_ALL	GO:0021987~cerebral cortex development	33	PTPRS, NFIX, CELF1, SEMA3A, CEP120, SLC2A1, ASCL1, HIF1A, RTN4, NARS, CCDC85C, NPY, BTBD3, PHACTR1, DMD, DISC1, SRGAP2, SLC38A2, EMX1, NTRK2, SUN1, CSNK2A1, PAX6, TRAPPC9, GRIN1, DMRTA2, SMO, CDK5, LHX2, NF1, PLCB1, GART, CDK5R2	2.92325e-07	1.41537e-05	4.84913
chr1	157036764	157037240		GOTERM_BP_ALL	GO:0050890~cognition	63	SNAP25, ARF4, OXTR, TACO1, CTNND2, CHD7, PTEN, FAM107A, UBE3A, SLC7A11, SLC8A2, PEG13, GRM7, CHL1, TNR, EP300, CIC, SPG11, CHRNB2, PRKCG, SERPINF1, PRKCA, PAX6, MAPK8IP2, NPAS4, ADGRF1, CREB1, KCNQ2, KIT, MAPT, PLCB1, DGKI, PRKN, GRIA1, SLC24A2, NFIX, NRXN1, NRXN3, SLC1A4, CACNA1C, PTN, HMGCR, JAKMIP1, HIF1A, NPS, PAK1, GRIN2A, HRH1, HRH3, ABL1, NCAM1, NPTX2, GPR155, SPECC1, NTRK2, JUN, SLC12A5, …	3.26389e-07	1.57166e-05	4.80364
chr1	86434496	86435151		GOTERM_BP_ALL	GO:0046483~heterocycle metabolic process	601	NUP107, GABPB2, MAML2, ENO1, RBPJ, LIPA, BACH2, DCAF6, ELK3, ZC3H12C, ZC3H12A, CREB3L2, FDXR, PWWP2A, NKX1-1, CYP1B1, EARS2, PRKCG, HES7, MEF2A, MBNL1, RBFOX1, MBNL2, RBFOX2, SERPINF2, RFX3, MED9, SETMAR, SOX12, BHLHA15, MED4, GTPBP1, DEPDC1A, RFX5, HMBS, TXNIP, PIH1D2, NUP98, CGGBP1, ASF1A, SF1, ATF4, A, SRCAP, TARSL2, CTBP1, MEPCE, SNU13, PRDM11, HIF1A, MTDH, CYB5R4, GRIN2A, PRPSAP2, GALR1, RAD…	3.31232e-07	1.58631e-05	4.79961
chr1	19388817	19389402		GOTERM_BP_ALL	GO:0050807~regulation of synapse organization	44	ARF4, OXTR, PTPRS, CTTNBP2, STAU2, NRXN1, ZMYND8, LRTM2, ITSN1, SLC7A11, ICAM5, PTN, IL1RAP, ELAVL2, TUBB5, FLRT2, FLRT3, LRRTM1, CFL1, LRRTM2, ABL1, SLITRK5, PLXNC1, DISC1, EPHB3, ACTR3, FZD1, CHRNB2, NTRK2, LRRC24, NTRK3, PRKCA, SORBS1, YWHAZ, PTK2, ETV5, GRIN1, LRFN3, TIAM1, RAP2A, CDK5, SPARCL1, MDGA2, NECTIN1	3.34303e-07	1.59237e-05	4.79796
chr1	43051963	43052365		GOTERM_BP_ALL	GO:0006725~cellular aromatic compound metabolic process	608	NUP107, GABPB2, MAML2, ENO1, RBPJ, LIPA, BACH2, DCAF6, ELK3, ZC3H12C, ZC3H12A, CREB3L2, FDXR, PWWP2A, NKX1-1, CYP1B1, EARS2, PRKCG, HES7, MEF2A, MBNL1, RBFOX1, MBNL2, RBFOX2, SERPINF2, RFX3, MED9, SETMAR, SOX12, BHLHA15, MED4, GTPBP1, DEPDC1A, RFX5, HMBS, TXNIP, PIH1D2, NUP98, CGGBP1, ASF1A, SF1, ATF4, A, SRCAP, TARSL2, CTBP1, MEPCE, SNU13, PRDM11, HIF1A, MTDH, CYB5R4, GRIN2A, PRPSAP2, GALR1, RAD…	3.57198e-07	1.69227e-05	4.77153
chr1	129180242	129180770		GOTERM_BP_ALL	GO:0040012~regulation of locomotion	145	CSF1, ZMYND8, CHRM4, FAM107A, LDLRAD4, FGF1, CLDN1, CCAR1, ZC3H12A, CFL1, CYP1B1, TNR, TRIM27, PLXNC1, ARID2, TBCCD1, DSCAM, LIMCH1, SERPINF1, SWAP70, MAGI2, ARRDC3, PRKCA, UNC5C, MIF, TIAM1, SFRP1, ADAM17, SMO, RUFY3, RIN3, TRIB1, PHPT1, SCG2, VCL, JCAD, ABHD2, STK39, THY1, FOXO3, HIF1A, RTN4, DPP4, ABR, SCRT2, INPP5F, FLRT2, PODXL, APOH, ABL1, APOD, PLCG1, SRGAP3, SRGAP2, GAS2L2, SRGAP1, SCAI, …	3.97752e-07	1.87433e-05	4.72715
chr1	132374880	132375665		GOTERM_BP_ALL	GO:0051240~positive regulation of multicellular organismal process	244	ITSN2, OXTR, CLPB, ZMYND8, ITSN1, H2-L, ENO1, RBPJ, SCAMP5, GOLGA4, CREB3L2, ZC3H12A, CYP1B1, SOX8, TRIM27, EPHB3, MEF2A, ARRDC4, UNC13A, SERPINF1, SERPINF2, RFX3, PRKCA, SOX12, MIF, TIAM1, RUFY3, FEZ1, TRIB1, ZFPM1, ATF4, SLC22A5, NEDD4L, HIF1A, MTDH, MIR214, SEC14L1, FLRT2, FLRT3, APOH, GALR1, PLCG1, GPM6B, ATG5, ZBED3, FZD1, JUN, L1CAM, SMARCA2, PTK2, PEX5L, CALR, IL21, ROBO2, ARF1, TENM3, CIT…	4.29329e-07	2.00868e-05	4.69709
chr1	50926647	50926949		GOTERM_BP_ALL	GO:0006813~potassium ion transport	46	SLC24A2, DPP10, KCNK9, KCNC3, PTEN, STK39, SLC1A3, NEDD4L, KCNA6, PKD2, NR3C2, GRIP1, KCNMB1, KCNMB2, SLC12A6, RGS7, KCNH1, SLC12A2, NSF, KCNH2, KCNH3, KCNJ6, SLC12A5, KCNH6, KCND2, KCNIP2, KCND3, KCNH7, KCNB1, KCNB2, KCNK12, KCNIP4, ANK2, ANO6, ANK3, ATP1B1, GNB2, KCNQ2, KCNQ3, CALM3, KCNA10, HBP1, KCNK1, CALM1, HCN2, ATF4	4.30822e-07	2.00868e-05	4.69709
chr1	50962235	50962795		GOTERM_BP_ALL	GO:0006139~nucleobase-containing compound metabolic process	587	NUP107, GABPB2, MAML2, ENO1, RBPJ, LIPA, BACH2, DCAF6, ELK3, ZC3H12C, ZC3H12A, CREB3L2, FDXR, PWWP2A, NKX1-1, CYP1B1, EARS2, PRKCG, HES7, MEF2A, MBNL1, RBFOX1, MBNL2, RBFOX2, SERPINF2, RFX3, MED9, SETMAR, SOX12, BHLHA15, MED4, GTPBP1, DEPDC1A, RFX5, TXNIP, PIH1D2, NUP98, CGGBP1, ASF1A, SF1, ATF4, A, SRCAP, TARSL2, CTBP1, MEPCE, SNU13, PRDM11, HIF1A, MTDH, CYB5R4, PRPSAP2, GALR1, RAD21, MYO6, RRS1…	4.47481e-07	2.07537e-05	4.6829
chr1	50927177	50927889		GOTERM_BP_ALL	GO:0051171~regulation of nitrogen compound metabolic process	484	MIR30A, NUP107, GABPB2, MAML2, ENO1, RBPJ, BACH2, DCAF6, ELK3, ZC3H12A, CREB3L2, PWWP2A, NKX1-1, CYP1B1, PRKCG, HES7, MEF2A, MBNL1, RBFOX1, MBNL2, RBFOX2, SERPINF2, RFX3, MED9, SETMAR, PRKCA, SOX12, BHLHA15, MED4, GTPBP1, DEPDC1A, RFX5, TXNIP, NUP98, CGGBP1, SF1, ATF4, SRCAP, CTBP1, MEPCE, PRDM11, HIF1A, MTDH, MIR214, GALR1, RAD21, MYO6, ZSCAN18, ATG5, S100A10, FZD1, HEXIM2, JUN, MIR125B-1, IRF2B…	4.78842e-07	2.20919e-05	4.65577
chr1	159517521	159518148		GOTERM_BP_ALL	GO:0009987~cellular process	1556	ITSN2, MIR30A, NUP107, 2810408A11RIK, ITSN1, TESK2, PTPDC1, ZC3H12C, ZC3H12A, PWWP2A, PRKACB, UNC5A, FNBP1, UNC5C, BHLHA15, PRKAB1, ASPHD1, OPTC, FEZ1, TMEM126A, TXNIP, FAR2, PLBD2, SF1, ATF4, A, CDCA2, TARSL2, MEPCE, LYPD6, PRPSAP2, ATG5, GSTM4, HEXIM2, JUN, LNPEP, PBX4, L1CAM, PBX1, PRXL2A, FASN, L1TD1, SFXN1, PKIG, KCNC3, KDM8, ARHGAP1, SNX10, ARHGAP5, OSBPL11, CFAP97D1, DDA1, SHF, SMPD3, NHSL…	5.29589e-07	2.43059e-05	4.61429
chr1	159523445	159524502		GOTERM_BP_ALL	GO:0034641~cellular nitrogen compound metabolic process	671	MIR30A, NUP107, GABPB2, MAML2, ENO1, RBPJ, LIPA, BACH2, DCAF6, ELK3, ZC3H12C, ZC3H12A, CREB3L2, FDXR, PWWP2A, NKX1-1, CYP1B1, EARS2, PRKCG, HES7, MEF2A, MBNL1, RBFOX1, UNC13A, MBNL2, RBFOX2, SERPINF2, RFX3, MED9, SETMAR, PRKCA, SOX12, BHLHA15, MED4, GTPBP1, DEPDC1A, RFX5, HMBS, TXNIP, PIH1D2, NUP98, CGGBP1, ASF1A, SF1, ATF4, A, SRCAP, TARSL2, CTBP1, MRPL18, MEPCE, SNU13, PRDM11, HIF1A, OAZ2, MTDH…	5.56414e-07	2.54048e-05	4.59508
chr1	3406024	3406647		GOTERM_BP_ALL	GO:0050770~regulation of axonogenesis	41	ROBO2, PTPRS, SEMA3A, PTEN, RNF6, THY1, TRAK1, RTN4, GOLGA4, PAK1, SIPA1L1, MAP2, SIN3A, CHN1, ABL1, TNR, EP300, MBP, NEFM, PLXNC1, LRRC4C, DISC1, EPHB3, ACTR3, NTRK2, DSCAM, RYK, NTRK3, OMG, L1CAM, PTK2, GRIN1, TIAM1, CDK5, RUFY3, UST, MAPT, MAP3K13, MEGF8, FXN, MGLL	5.91112e-07	2.68499e-05	4.57106
chr1	3094676	3095256		GOTERM_BP_ALL	GO:0071704~organic substance metabolic process	1081	MIR30A, NUP107, 2810408A11RIK, ARAF, TESK2, RBPJ, LIPA, PTPDC1, ZC3H12C, PSMD7, ZC3H12A, NKX1-1, PSMD1, PWWP2A, PRKACB, HES7, MEF2A, GABARAPL2, STARD4, RBFOX1, RBFOX2, CSNK2A1, SETMAR, RFX3, BHLHA15, PRKAB1, ASPHD1, RFX5, TXNIP, FAR2, PLBD2, CGGBP1, SF1, ATF4, A, CDCA2, TARSL2, MRPL18, MEPCE, THY1, OAZ2, MTMR6, HACD4, HSD11B2, CYB5R4, GRIN2A, PRPSAP2, MYO6, PSMF1, ADAM6B, ATG5, GSTM4, HEXIM2, JUN…	6.22058e-07	2.7979e-05	4.55317
chr1	106013844	106014234		GOTERM_BP_ALL	GO:2000146~negative regulation of cell motility	56	ROBO4, PTPRR, CITED2, ZMYND8, PTEN, PTPRM, LDLRAD4, PTPRK, PTPN23, ING1, PTPRG, ING2, DUSP10, SIN3A, CFL1, CYP1B1, ARID2, LIMCH1, DUSP1, SERPINF1, MAGI2, MIF, RHOB, DUSP22, SFRP1, TMEFF2, RAP2A, RAP2B, NAV3, RIN3, TRIB1, PLCB1, ABHD2, SEMA3A, PTN, THY1, FOXO3, DPP4, ABR, APOH, CTNNA1, APOD, SRGAP3, SRGAP2, SRGAP1, SCAI, IL33, GADD45A, STAT3, IDH2, PTK2, APEX1, DLC1, BRMS1L, NF1, CALR	6.2232e-07	2.7979e-05	4.55317
chr1	154156503	154156916		GOTERM_BP_ALL	GO:0048589~developmental growth	113	ITSN2, CSF1, UBE3A, FGF1, RBPJ, NR3C1, RIMS2, YY1, GOLGA4, CFL1, MAEL, EP300, TNR, ARID2, UNC13A, DSCAM, OMG, IFT80, TM4SF4, TIAM1, AFG3L2, SFRP1, SMO, RUFY3, SIK3, PPIB, HDGFL2, VCL, NRN1, SLC1A2, NEDD4L, LNCPINT, CACNA1C, FOXO3, RTN4, FLRT3, MAP2, MUSTN1, PSAP, ABL1, APOD, WDTC1, SMAD2, AUTS2, SYT1, L1CAM, MEX3C, PTK2, DCLK1, IGSF10, CDK5, LHX2, TRP53, COL9A1, MAP3K13, PTPRS, COL14A1, CITED2, C…	6.34531e-07	2.83832e-05	4.54694
chr1	154112405	154113003		GOTERM_BP_ALL	GO:0051172~negative regulation of nitrogen compound metabolic process	224	MIR30A, ZMYND8, ENO1, RBPJ, BACH2, ELK3, TIAL1, RPS6KA5, ZC3H12A, SOX8, TRIM27, BTRC, SOX7, HES7, MEF2A, RBFOX2, IFRD2, RFX3, PRKCA, SOX12, SFRP1, DEPDC1A, SUB1, RFX5, TXNIP, NEIL1, ZFPM1, CGGBP1, ATF4, CTBP1, EPAS1, MEPCE, PRDM11, ZBTB4, HIF1A, MTDH, MIR214, FXR2, GALR1, MIER1, H3C6, FZD1, ZRANB3, HEXIM2, JUN, GADD45A, MIR125B-1, IRF2BP2, PARP16, NR1D2, NR1D1, SMARCA2, EIF6, CREBRF, HBP1, HNRNPC…	6.41201e-07	2.85367e-05	4.5446
chr1	128009733	128010168		GOTERM_BP_ALL	GO:0080135~regulation of cellular response to stress	112	TXN1, TRP63, ENO1, YY1, ZC3H12A, CHORDC1, EP300, TNR, ARID2, PRKCG, RALBP1, SERPINF2, OMG, SETMAR, MIF, MAPK8IP2, WDR76, ERN1, MORF4L1, ERN2, TIAM1, SFRP1, ADAM17, TMEM259, RELL1, HDGFL2, ATF4, CDC42SE1, RNASEH2B, STK39, THY1, PTTG1IP, FOXO3, HIF1A, RTN4, FXR2, INPP5F, PSAP, ABL1, SLC38A2, FZD1, GADD45B, GADD45A, INO80, SMARCA2, GADD45G, TRP53, CREBRF, MDM2, SPIRE1, MAP3K13, BCL2L1, PTPRS, PTEN, …	6.48275e-07	2.87065e-05	4.54202
chr1	128102509	128103287		GOTERM_BP_ALL	GO:0010605~negative regulation of macromolecule metabolic process	321	MIR30A, ARL6IP1, ZMYND8, LDLRAD4, ENO1, RBPJ, BACH2, ELK3, TIAL1, RPS6KA5, ZC3H12A, CHORDC1, SOX8, TRIM27, BTRC, SOX7, HES7, PRKCG, MEF2A, GABARAPL2, RBFOX2, CSNK2A1, IFRD2, SERPINF1, PAQR3, SERPINF2, RFX3, PRKCA, SOX12, MIF, GTPBP1, SFRP1, DEPDC1A, SUB1, XRN2, RFX5, TXNIP, RIN3, NEIL1, TRIB1, ZFPM1, CGGBP1, ATF4, CDC42SE1, CTBP1, EPAS1, MEPCE, THY1, PRDM11, ZBTB4, HIF1A, GSPT1, MTDH, MIR214, GRI…	6.62235e-07	2.91781e-05	4.53494
chr10	89686088	89686836		GOTERM_BP_ALL	GO:0035249~synaptic transmission, glutamatergic	26	GRIA1, PRKN, GRIA2, OXTR, NRXN1, GRIK3, NR3C1, CLCN3, NPS, GRIN2A, PAK1, PEG13, TNR, CACNG2, CACNG3, SLC38A2, CACNG5, NTRK2, UNC13A, MYO5A, GRIN1, CDK5, ALS2, NF1, CNIH3, RAB3GAP1	6.73738e-07	2.95372e-05	4.52963
chr10	14705363	14705712		GOTERM_BP_ALL	GO:0044093~positive regulation of molecular function	186	USP6NL, TXN1, SLC27A1, CRTC3, CSF1, IL1RAP, ENO1, FGF1, SLC8A2, PREX2, RPS6KA5, RGS1, CFL1, EP300, TRIM27, BTRC, HMGN3, TNS3, SOX7, EPHB3, RGS7, EPHA5, ARRDC4, RALBP1, MAGI2, ARRDC3, LMTK2, SETMAR, ANK2, CARTPT, MIF, ANK3, TICAM1, ATP1B1, VRK3, ERN1, ERN2, TIAM1, ADAM17, SMO, MSH2, SUB1, UBE2V1, TRIB1, TRIB2, D1PAS1, DIABLO, TNKS, PIK3R4, STK39, NEDD4L, CACNA1C, THY1, HIF1A, MTDH, ARHGAP22, ABR, …	7.01567e-07	3.0605e-05	4.51421
chr10	72297060	72297459		GOTERM_BP_ALL	GO:0019538~protein metabolic process	599	MIR30A, 2810408A11RIK, ARAF, TESK2, ENO1, LIPA, PTPDC1, DCAF6, PSMD7, ZC3H12A, PSMD1, CYP1B1, PRKACB, EARS2, PRKCG, MEF2A, GABARAPL2, UNC13A, CSNK2A1, SERPINF1, SERPINF2, ATG10, SETMAR, PRKCA, GTPBP1, PRKAB1, ATG13, ASPHD1, HMBS, NUP98, CDC42SE1, CDCA2, TARSL2, CTBP1, MRPL18, RPN1, NEDD4L, THY1, PRDM11, HIF1A, OAZ2, MIR214, GRIN2A, PSMF1, ADAM6B, ATG5, S100A10, FZD1, HEXIM2, JUN, RPL41, CDK19, MI…	7.29008e-07	3.16454e-05	4.49969
chr10	123919034	123919610		GOTERM_BP_ALL	GO:0030336~negative regulation of cell migration	54	ROBO4, PTPRR, CITED2, ZMYND8, PTEN, PTPRM, LDLRAD4, PTPRK, PTPN23, ING1, PTPRG, ING2, DUSP10, SIN3A, CYP1B1, ARID2, LIMCH1, DUSP1, SERPINF1, MAGI2, MIF, RHOB, DUSP22, SFRP1, TMEFF2, RAP2A, RAP2B, NAV3, RIN3, TRIB1, PLCB1, ABHD2, SEMA3A, PTN, THY1, FOXO3, DPP4, ABR, APOH, APOD, SRGAP3, SRGAP2, SRGAP1, SCAI, IL33, GADD45A, STAT3, IDH2, PTK2, APEX1, DLC1, BRMS1L, NF1, CALR	8.29431e-07	3.58281e-05	4.44578
chr10	111694359	111694662		GOTERM_BP_ALL	GO:0051270~regulation of cellular component movement	145	CSF1, ZMYND8, FAM107A, LDLRAD4, FGF1, CLDN1, CCAR1, ZC3H12A, CFL1, CYP1B1, TNR, PLXNC1, ARID2, TBCCD1, DSCAM, LIMCH1, SERPINF1, SWAP70, MAGI2, PRKCA, ANK2, UNC5C, MIF, TIAM1, SFRP1, ADAM17, SMO, RUFY3, RIN3, TRIB1, PHPT1, VCL, JCAD, ABHD2, STK39, CACNA1C, THY1, FOXO3, HIF1A, RTN4, DPP4, ABR, SCRT2, INPP5F, FLRT2, PODXL, MAP2, APOH, ABL1, APOD, PLCG1, SRGAP3, SRGAP2, GAS2L2, SRGAP1, SCAI, JUN, GAD…	8.36864e-07	3.59729e-05	4.44402
chr10	29177941	29178411		GOTERM_BP_ALL	GO:0070887~cellular response to chemical stimulus	377	MIR30A, OXTR, NPFFR1, AHCYL1, TRAF3IP2, CPNE4, LDLRAD4, ENO1, RBPJ, CLDN1, FGFRL1, LY6C1, EPS8, PEG13, RPS6KA5, CREB3L2, ZC3H12A, CYP1B1, ADNP2, SLC12A6, BTRC, PDK2, EPHA5, MEF2A, RBFOX2, SERPINF1, UNC5C, PRKCA, MIF, BHLHA15, ANK3, GABRG2, MIR687, TIAM1, SFRP1, FEZ1, KCNQ2, KCNQ3, RIN3, TRIB1, ATF4, A, STXBP4, EPAS1, RTF2, NLK, HIF1A, MTDH, MIR214, SNX1, GRIN2A, FLRT2, FLRT3, MAP2, KCNMB1, SRP54B…	8.55869e-07	3.66112e-05	4.43639
chr10	67549087	67549783		GOTERM_BP_ALL	GO:0007626~locomotory behavior	49	ALK, SNAP25, HEXB, CHD7, PTEN, UBE3A, ARRB2, EPS8, PREX2, CHL1, LRRTM1, TNR, SPG11, BAHCC1, SCN1A, CHRNB2, DSCAM, KCND2, APLP2, ARRDC3, ETV5, MC3R, ANKFN1, NCOR1, ALS2, SCN8A, MAPT, FXN, PRKN, SLC22A5, SEZ6, CACNA1C, CLCN3, DPP4, GLRA1, GRIN2A, INPP5F, MYO6, PSAP, DMD, LSAMP, MYO5A, ATP2B2, OXR1, GRIN1, MAPK10, FGF14, APBA2, FGF12	8.96221e-07	3.81522e-05	4.41848
chr10	69611616	69612334		GOTERM_BP_ALL	GO:0009890~negative regulation of biosynthetic process	220	MIR30A, ZMYND8, ENO1, RBPJ, BACH2, ELK3, TIAL1, RPS6KA5, ZC3H12A, SOX8, TRIM27, BTRC, SOX7, HES7, MEF2A, RBFOX2, IFRD2, RFX3, PRKCA, SOX12, SFRP1, DEPDC1A, RFX5, TXNIP, ZFPM1, CGGBP1, ATF4, CTBP1, EPAS1, MEPCE, PRDM11, ZBTB4, HIF1A, MTDH, MIR214, FXR2, GALR1, MIER1, H3C6, FZD1, ZRANB3, HEXIM2, JUN, GADD45A, MIR125B-1, IRF2BP2, PARP16, NR1D2, NR1D1, SMARCA2, EIF6, CREBRF, HBP1, HNRNPC, CALR, PKIG,…	9.29258e-07	3.93474e-05	4.40508
chr10	89872394	89872841		GOTERM_BP_ALL	GO:0016049~cell growth	77	ITSN2, PTPRS, COL14A1, PTEN, BRCA1, ENO1, NR3C1, RIMS2, YY1, D7ERTD443E, GOLGA4, SIN3A, CFL1, ADNP2, TNR, EP300, TEAD1, SPG11, ACTR3, EMX1, HSP90AA1, EDN1, UNC13A, CSNK2A1, DSCAM, NCOA3, OMG, COBL, TIAM1, SFRP1, ADAM17, SMO, RUFY3, MAPT, CRYAB, FXN, HDGFL2, D1PAS1, MGLL, VCL, PRKN, NRN1, NFIX, SEMA3A, CXCR4, NEDD4L, FOXK1, RNF6, PRICKLE1, PRDM11, RTN4, PAK1, SERTAD3, FLRT3, MAP2, ABL1, DISC1, LGI…	9.33228e-07	3.93474e-05	4.40508
chr10	89252634	89253034		GOTERM_BP_ALL	GO:0044238~primary metabolic process	1028	MIR30A, NUP107, 2810408A11RIK, ARAF, TESK2, RBPJ, LIPA, PTPDC1, ZC3H12C, PSMD7, ZC3H12A, NKX1-1, PSMD1, PWWP2A, PRKACB, HES7, MEF2A, GABARAPL2, STARD4, RBFOX1, RBFOX2, CSNK2A1, SETMAR, RFX3, BHLHA15, PRKAB1, ASPHD1, RFX5, TXNIP, FAR2, PLBD2, CGGBP1, SF1, ATF4, A, CDCA2, TARSL2, MRPL18, MEPCE, THY1, OAZ2, MTMR6, HACD4, HSD11B2, CYB5R4, GRIN2A, PRPSAP2, MYO6, PSMF1, ADAM6B, ATG5, GSTM4, HEXIM2, JUN…	9.37842e-07	3.93536e-05	4.40502
chr10	42042899	42043500		GOTERM_BP_ALL	GO:0071804~cellular potassium ion transport	40	SLC24A2, KCNK9, KCNC3, PTEN, STK39, SLC1A3, NEDD4L, KCNA6, PKD2, NR3C2, GRIP1, KCNMB1, SLC12A6, RGS7, KCNH1, SLC12A2, KCNH2, KCNH3, KCNJ6, SLC12A5, KCNH6, KCND2, KCNIP2, KCND3, KCNH7, KCNB1, KCNB2, KCNK12, KCNIP4, ANK2, ANO6, ANK3, ATP1B1, KCNQ2, KCNQ3, CALM3, KCNA10, KCNK1, CALM1, HCN2	9.59233e-07	3.98715e-05	4.39934
chr10	87467542	87469778		GOTERM_BP_ALL	GO:0071805~potassium ion transmembrane transport	40	SLC24A2, KCNK9, KCNC3, PTEN, STK39, SLC1A3, NEDD4L, KCNA6, PKD2, NR3C2, GRIP1, KCNMB1, SLC12A6, RGS7, KCNH1, SLC12A2, KCNH2, KCNH3, KCNJ6, SLC12A5, KCNH6, KCND2, KCNIP2, KCND3, KCNH7, KCNB1, KCNB2, KCNK12, KCNIP4, ANK2, ANO6, ANK3, ATP1B1, KCNQ2, KCNQ3, CALM3, KCNA10, KCNK1, CALM1, HCN2	9.59233e-07	3.98715e-05	4.39934
chr10	53596773	53597054		GOTERM_BP_ALL	GO:0006811~ion transport	204	AHCYL1, ARL6IP1, SLC35B1, GHITM, PKD2L2, SLC4A3, FTH1, TRIM27, SLC12A6, SCN1A, KCNK12, ANK2, PRKCA, MIF, BHLHA15, ANK3, ACSL3, MAPK8IP2, GABRG2, AFG3L2, SLC5A8, KCNQ2, KCNQ3, ATF4, SLC22A5, NEDD4L, THY1, GRIN2A, NKAIN3, SEC14L1, SLCO6D1, KCNMB1, MYO6, KCNMB2, PLCG1, PRELID3A, GPM6B, ATG5, STARD10, MYO5A, SLC16A10, SLC16A13, PM20D1, GIPC1, CALM3, HBP1, SFXN1, CALM1, GABRB2, GABRB1, ARF1, SLC44A1, …	9.68372e-07	4.00624e-05	4.39726
chr10	44267816	44268624		GOTERM_BP_ALL	GO:1903320~regulation of protein modification by small protein conjugation or removal	51	PTEN, FAM107A, WBP1L, UBE3A, BRCA1, ARRB2, ZC3H12A, HMG20B, HMG20A, BSN, BTRC, TRIM67, PRKCG, ARRDC4, HSP90AA1, CSNK2A1, RIPK2, ARRDC3, ARNT, COMMD1, TICAM1, CRY1, PELI1, UBE2V1, TRIB1, TRIB2, D1PAS1, BIRC2, PRKN, HDAC4, ANKS1, EPAS1, DERL1, PTTG1IP, PRICKLE1, HIF1A, UBB, U2AF2, ABL1, DISC1, SASH1, ATG5, FBXO33, PTK2, PML, PDCL3, GCLC, PINK1, CDK5, UBE2S, MAD2L1	1.03249e-06	4.25156e-05	4.37145
chr10	81605613	81606651		GOTERM_BP_ALL	GO:0007611~learning or memory	57	SNAP25, ARF4, OXTR, TACO1, CTNND2, PTEN, UBE3A, SLC7A11, SLC8A2, PEG13, GRM7, TNR, EP300, CIC, SPG11, CHRNB2, PRKCG, SERPINF1, PRKCA, PAX6, MAPK8IP2, NPAS4, ADGRF1, CREB1, KCNQ2, KIT, MAPT, PLCB1, DGKI, PRKN, GRIA1, SLC24A2, NFIX, NRXN1, NRXN3, CACNA1C, PTN, HMGCR, HIF1A, NPS, PAK1, GRIN2A, HRH1, HRH3, ABL1, NCAM1, NPTX2, SPECC1, NTRK2, JUN, SLC12A5, AMFR, GRIN1, GATM, CDK5, SYT11, NF1	1.0457e-06	4.2859e-05	4.36796
chr10	20311844	20312793		GOTERM_BP_ALL	GO:0006605~protein targeting	78	NXT1, NUP107, TRAF3IP2, ARL6IP1, ZFAND6, BRCA1, PTPN23, PKD2, PKD1, ING1, PPP3CA, GNPTAB, SEC61G, ZC3H12A, CFL1, EP300, GET1, KPNA2, TNPO1, KPNA3, SPG11, ACTR3, HSP90AA1, SSR3, SIRT4, VPS37B, ANK3, YWHAZ, TIMM8A1, ZFYVE16, SMO, KCNQ2, KCNQ3, DNLZ, TXNIP, PIK3C3, NUP98, KPNB1, TOMM40, STXBP4, ARL6, PIK3R4, PTTG1IP, PRICKLE1, MIEF1, TIMM10, ZDHHC22, TRAK1, ZDHHC25, HSPD1, GOLGA7B, PAK1, MYO6, LMNA,…	1.06793e-06	4.35103e-05	4.36141
chr10	81320076	81321338		GOTERM_BP_ALL	GO:0006836~neurotransmitter transport	46	PRKN, SNAP25, NRN1, NRXN1, KCNC3, NRXN3, SLC1A2, ATP2A2, CPLX2, NR3C2, CPLX3, RIMS2, RPH3A, TRIM9, PAK1, GRM7, NPY, MYO6, STXBP5, ERC2, SLC38A2, CYTH1, GPM6B, PPFIA2, KCNH1, PRKCG, CHRNB2, NTRK2, UNC13A, PTPRN2, SYT1, CADPS, PRKCA, ADRA2A, SYT7, STXBP5L, PNKD, SYT11, GIPC1, NF1, CALM3, CALM1, APBA2, RAB3GAP1, DGKI, BCL2L1	1.07146e-06	4.35103e-05	4.36141
chr10	62792221	62792888		GOTERM_BP_ALL	GO:0050803~regulation of synapse structure or activity	44	ARF4, OXTR, PTPRS, CTTNBP2, STAU2, NRXN1, ZMYND8, LRTM2, ITSN1, SLC7A11, ICAM5, PTN, IL1RAP, ELAVL2, TUBB5, FLRT2, FLRT3, LRRTM1, CFL1, LRRTM2, ABL1, SLITRK5, PLXNC1, DISC1, EPHB3, ACTR3, FZD1, CHRNB2, NTRK2, LRRC24, NTRK3, PRKCA, SORBS1, YWHAZ, PTK2, ETV5, GRIN1, LRFN3, TIAM1, RAP2A, CDK5, SPARCL1, MDGA2, NECTIN1	1.10102e-06	4.45056e-05	4.35159
chr10	40880043	40880980		GOTERM_BP_ALL	GO:0031324~negative regulation of cellular metabolic process	310	MIR30A, ARL6IP1, ZMYND8, CCNC, LDLRAD4, ENO1, RBPJ, BACH2, ELK3, TIAL1, RPS6KA5, ZC3H12A, CHORDC1, SOX8, TRIM27, BTRC, SOX7, HES7, PRKCG, MEF2A, GABARAPL2, RBFOX2, CSNK2A1, IFRD2, SERPINF1, PAQR3, SERPINF2, RFX3, PRKCA, SOX12, MIF, SFRP1, DEPDC1A, SUB1, FEZ1, RFX5, TXNIP, RIN3, NEIL1, TRIB1, ZFPM1, CGGBP1, ATF4, CDC42SE1, CTBP1, EPAS1, MEPCE, THY1, PRDM11, ZBTB4, HIF1A, MTDH, MIR214, FXR2, INPP5F…	1.12181e-06	4.51389e-05	4.34545
chr10	40445486	40447053		GOTERM_BP_ALL	GO:0001505~regulation of neurotransmitter levels	48	PRKN, SNAP25, NRN1, NRXN1, KCNC3, NRXN3, SLC1A2, ATP2A2, CPLX2, NR3C2, CPLX3, RIMS2, RPH3A, TRIM9, PAK1, HRH3, GRM7, NPY, MYO6, STXBP5, ERC2, SLC38A2, CYTH1, GPM6B, PPFIA2, PRIMA1, KCNH1, PRKCG, CHRNB2, NTRK2, UNC13A, PTPRN2, SYT1, CADPS, PRKCA, ADRA2A, SYT7, STXBP5L, PNKD, SYT11, GIPC1, NF1, CALM3, CALM1, APBA2, RAB3GAP1, DGKI, BCL2L1	1.13979e-06	4.56537e-05	4.34052
chr10	40372215	40372866		GOTERM_BP_ALL	GO:0040013~negative regulation of locomotion	62	ROBO2, ROBO4, PTPRR, TRIM30A, CITED2, ZMYND8, PTEN, PTPRM, LDLRAD4, PTPRK, PTPN23, ING1, PTPRG, ING2, DUSP10, SIN3A, CFL1, CYP1B1, TRIM27, ARID2, LIMCH1, DUSP1, SERPINF1, ARRDC3, MAGI2, MIF, RHOB, DUSP22, SFRP1, TMEFF2, RAP2A, RAP2B, NAV3, RIN3, TRIB1, PLCB1, ABHD2, SEMA3A, PTN, THY1, FOXO3, DPP4, ABR, APOH, CTNNA1, APOD, SRGAP3, SRGAP2, SRGAP1, SCAI, IL33, GADD45A, RYK, STAT3, IDH2, PTK2, PML, A…	1.20153e-06	4.79088e-05	4.31958
chr10	40348372	40349436		GOTERM_BP_ALL	GO:0090304~nucleic acid metabolic process	531	NUP107, GABPB2, MAML2, ENO1, RBPJ, BACH2, DCAF6, ELK3, ZC3H12C, ZC3H12A, CREB3L2, PWWP2A, NKX1-1, CYP1B1, EARS2, PRKCG, HES7, MEF2A, MBNL1, RBFOX1, MBNL2, RBFOX2, SERPINF2, RFX3, MED9, SETMAR, SOX12, BHLHA15, MED4, GTPBP1, DEPDC1A, RFX5, TXNIP, PIH1D2, NUP98, CGGBP1, ASF1A, SF1, ATF4, SRCAP, TARSL2, CTBP1, MEPCE, SNU13, PRDM11, HIF1A, MTDH, GALR1, RAD21, MYO6, RRS1, ZSCAN18, ATG5, S100A10, FZD1, …	1.21159e-06	4.80926e-05	4.31792
chr10	40406639	40407111		GOTERM_BP_ALL	GO:0030705~cytoskeleton-dependent intracellular transport	40	STAU1, STAU2, BICDL1, SPG7, PRICKLE1, TRAK1, FNBP1L, HIF1A, AP3M2, FYCO1, AP3M1, BLOC1S5, UBB, MAP2, KIF5C, MYO6, NEFM, BSN, BORCS7, SPG11, BORCS6, PPFIA2, SUN1, DST, MYO10, IFT140, FBXW11, HSBP1, MYO5A, IFT80, ANK3, AP3B2, PEX14, CCDC88A, DLG2, IFT81, MYO5C, CCDC88C, MAP6D1, MAPT	1.23076e-06	4.86343e-05	4.31306
chr10	40444028	40444444		GOTERM_BP_ALL	GO:0043269~regulation of ion transport	107	CHRM3, AHCYL1, ARL6IP1, TACO1, NR3C1, NR3C2, RPH3A, GRIP1, CFL1, TRIM27, CAR7, SCN1A, KCNH1, RGS7, KCNH2, CHRNB2, KCNH3, SPINK1, KCNH6, KCNH7, KCNK12, PRKCA, ANK2, MIF, ANK3, ATP1B1, MAPK8IP2, SCN8A, KCNQ2, KCNQ3, ATF4, STK39, NEDD4L, CACNA1C, THY1, RTN4, GRIN2A, NKAIN3, HRH3, KCNMB1, ABL1, PLCG1, SLC38A2, GPM6B, ATG5, SYT1, ATP8B1, MYO5A, SYT7, SYT6, PM20D1, FGF14, CDK5, GNB2, CALM3, HBP1, GNB5,…	1.28253e-06	5.0454e-05	4.2971
chr10	41809476	41810173		GOTERM_BP_ALL	GO:0060627~regulation of vesicle-mediated transport	91	RAB3C, ARF1, ITGB2, ITSN1, ARHGAP1, PTEN, ATP2A2, ARRB2, PTPN23, NR3C2, RPH3A, RIMS2, SCAMP5, SMPD3, TRIM9, PPP3CA, GRM7, LRRTM1, LRRTM2, ITGAV, AP2M1, PPFIA2, SH3GL1, KCNH1, NSF, CHRNB2, PRKCG, RUBCN, UNC13A, IL15, MAGI2, PLA2G4A, PRKCA, ANO6, COMMD1, VPS37B, ANK3, ACSL3, ADRA2A, VSNL1, TBC1D5, SNPH, DNAJC6, RAPGEF1, RIN3, CD47, DGKI, RAPGEF4, PRKN, RAB5B, RALA, NRN1, NRXN3, NEDD4L, CPLX2, CPLX3…	1.32018e-06	5.17042e-05	4.28647
chr10	60194966	60195419		GOTERM_BP_ALL	GO:0050769~positive regulation of neurogenesis	89	ALK, ITSN2, ROBO2, ARF1, TENM3, CSF1, ZMYND8, ITSN1, PTEN, NR3C1, HAPLN1, RIMS2, GRIP1, GOLGA4, OPA1, ADAMTS1, SIN3A, CREB3L2, CFL1, EP300, HMG20B, SOX8, PLXNC1, NCK1, TRIM67, ACTR3, NCOA1, PRMT5, UNC13A, DSCAM, SERPINF1, TCF12, MAGI2, COBL, PAX6, TLE6, ETV5, DMRTA2, TIAM1, ADAM17, SMO, FEZ1, RUFY3, KIT, RAPGEF1, MAPT, TOX, FXN, PRKN, DLX2, STAU2, NRXN1, SEMA3A, KATNB1, CXCR4, NEDD4L, PTN, ASCL1,…	1.40428e-06	5.47545e-05	4.26158
chr10	60202746	60203440		GOTERM_BP_ALL	GO:0072594~establishment of protein localization to organelle	72	NXT1, NUP107, TRAF3IP2, ZFAND6, BRCA1, PTPN23, PKD2, PKD1, ING1, PPP3CA, GNPTAB, SEC61G, ZC3H12A, CFL1, EP300, GET1, KPNA2, TNPO1, KPNA3, SPG11, HSP90AA1, SSR3, SIRT4, VPS37B, YWHAZ, TIMM8A1, ZFYVE16, SMO, KCNQ2, KCNQ3, DNLZ, TXNIP, PIK3C3, NUP98, MAPT, KPNB1, RALA, TOMM40, PIK3R4, PTTG1IP, PRICKLE1, TIMM10, HSPD1, LMNA, SRP54B, APOD, CACNG2, CCT7, CACNG3, CACNG5, PEX16, IL33, AGK, HSPA4, STAT3, …	1.51615e-06	5.88561e-05	4.23021
chr10	17721634	17723490		GOTERM_BP_ALL	GO:2000145~regulation of cell motility	135	CSF1, ZMYND8, FAM107A, LDLRAD4, FGF1, CLDN1, CCAR1, ZC3H12A, CFL1, CYP1B1, TNR, PLXNC1, ARID2, TBCCD1, LIMCH1, SERPINF1, SWAP70, MAGI2, PRKCA, UNC5C, MIF, TIAM1, SFRP1, ADAM17, SMO, RUFY3, RIN3, TRIB1, PHPT1, VCL, JCAD, ABHD2, STK39, THY1, FOXO3, HIF1A, RTN4, DPP4, ABR, SCRT2, INPP5F, FLRT2, PODXL, APOH, ABL1, APOD, PLCG1, SRGAP3, SRGAP2, GAS2L2, SRGAP1, SCAI, JUN, GADD45A, IDH2, MYO5A, PTK2, SCR…	1.55302e-06	6.00228e-05	4.22168
chr10	95323690	95324428		GOTERM_BP_ALL	GO:0019219~regulation of nucleobase-containing compound metabolic process	440	NUP107, GABPB2, MAML2, ENO1, RBPJ, BACH2, DCAF6, ELK3, ZC3H12A, CREB3L2, PWWP2A, NKX1-1, CYP1B1, PRKCG, HES7, MEF2A, MBNL1, RBFOX1, MBNL2, RBFOX2, SERPINF2, RFX3, MED9, SETMAR, SOX12, BHLHA15, MED4, GTPBP1, DEPDC1A, RFX5, TXNIP, NUP98, CGGBP1, SF1, ATF4, SRCAP, CTBP1, MEPCE, PRDM11, HIF1A, MTDH, GALR1, RAD21, MYO6, ZSCAN18, S100A10, FZD1, HEXIM2, JUN, IRF2BP2, NR1D2, NR1D1, INO80, PBX4, PBX1, EIF…	1.5814e-06	6.08529e-05	4.21572
chr10	85161827	85162245		GOTERM_BP_ALL	GO:0006366~transcription from RNA polymerase II promoter	243	CCNK, GABPB2, MAML2, ZMYND8, CCNC, ENO1, RBPJ, BACH2, DCAF6, ELK3, RPS6KA5, CREB3L2, ZC3H12A, PWWP2A, SOX8, TRIM27, HES7, MEF2A, SERPINF2, PTOV1, MED9, RFX3, SOX12, BHLHA15, MED4, SFRP1, SUB1, XRN2, RFX5, TXNIP, ZFPM1, CGGBP1, ATF4, CTBP1, EPAS1, MEPCE, ZBTB4, HIF1A, MTDH, GALR1, MYO6, MIER1, HIVEP2, H3C6, S100A10, ZBED3, FZD1, HEXIM2, JUN, YES1, GADD45A, MICAL3, IRF2BP2, NR1D2, INO80, NR1D1, SMA…	1.63645e-06	6.26974e-05	4.20275
chr10	128344857	128345271		GOTERM_BP_ALL	GO:0006807~nitrogen compound metabolic process	701	MIR30A, NUP107, GABPB2, MAML2, ENO1, RBPJ, LIPA, BACH2, DCAF6, ELK3, ZC3H12C, ZC3H12A, CREB3L2, FDXR, PWWP2A, NKX1-1, CYP1B1, EARS2, PRKCG, HES7, MEF2A, MBNL1, RBFOX1, UNC13A, MBNL2, RBFOX2, SERPINF2, RFX3, MED9, SETMAR, PRKCA, SOX12, BHLHA15, MED4, GTPBP1, DEPDC1A, RFX5, HMBS, TXNIP, PIH1D2, NUP98, CGGBP1, ASF1A, SF1, ATF4, A, SRCAP, TARSL2, CTBP1, MRPL18, MEPCE, SNU13, PRDM11, HIF1A, OAZ2, HACD…	1.67023e-06	6.37147e-05	4.19576
chr10	128337495	128337808		GOTERM_BP_ALL	GO:0031327~negative regulation of cellular biosynthetic process	214	MIR30A, ZMYND8, ENO1, RBPJ, BACH2, ELK3, TIAL1, RPS6KA5, ZC3H12A, SOX8, TRIM27, BTRC, SOX7, HES7, MEF2A, RBFOX2, IFRD2, RFX3, PRKCA, SOX12, SFRP1, DEPDC1A, RFX5, TXNIP, ZFPM1, CGGBP1, ATF4, CTBP1, EPAS1, MEPCE, PRDM11, ZBTB4, HIF1A, MTDH, MIR214, FXR2, GALR1, MIER1, H3C6, FZD1, ZRANB3, HEXIM2, JUN, GADD45A, MIR125B-1, IRF2BP2, PARP16, NR1D2, NR1D1, SMARCA2, EIF6, CREBRF, HBP1, HNRNPC, CALR, PKIG,…	1.71982e-06	6.53234e-05	4.18493
chr10	70778672	70779054		GOTERM_BP_ALL	GO:0034762~regulation of transmembrane transport	79	DPP10, CHRM3, ARF1, AHCYL1, WDR1, TACO1, KCNC3, CHD7, PTEN, PIK3C2A, PKD2, NR3C2, RPH3A, GRIP1, PPP3CA, CFL1, PDE4B, SCN1A, RGS7, KCNH1, KCNH2, KCNH3, EDN1, KCNH6, KCND2, KCND3, KCNH7, KCNK12, MINK1, PRKCA, ANK2, ANO6, COMMD1, ANK3, ATP1B1, MAPK8IP2, CTTNBP2NL, SCN8A, KCNQ2, KCNQ3, KCNA10, PLCB1, NRXN1, STK39, NEDD4L, CACNA1C, THY1, KCNA6, OAZ2, GRIN2A, KCNMB1, ABL1, DMD, PLCG1, CACNG2, CACNG3, A…	1.74721e-06	6.60791e-05	4.17994
chr10	70648844	70649255		GOTERM_BP_ALL	GO:0009892~negative regulation of metabolic process	340	MIR30A, ARL6IP1, ZMYND8, CCNC, LDLRAD4, ENO1, RBPJ, BACH2, ELK3, TIAL1, RPS6KA5, ZC3H12A, CHORDC1, SOX8, TRIM27, BTRC, SOX7, HES7, PRKCG, MEF2A, GABARAPL2, RBFOX2, CSNK2A1, IFRD2, SERPINF1, PAQR3, SERPINF2, RFX3, PRKCA, SOX12, MIF, GTPBP1, SFRP1, DEPDC1A, SUB1, FEZ1, XRN2, RFX5, TXNIP, RIN3, NEIL1, TRIB1, ZFPM1, CGGBP1, ATF4, CDC42SE1, CTBP1, EPAS1, MEPCE, THY1, PRDM11, ZBTB4, HIF1A, GSPT1, MTDH,…	1.77648e-06	6.68991e-05	4.17458
chr10	70799180	70799729		GOTERM_BP_ALL	GO:0045055~regulated exocytosis	52	SNAP25, ARF1, ITGB2, ATP2A2, NR3C2, RPH3A, RIMS2, SCAMP5, TRIM9, GRM7, ERC2, PPFIA2, KCNH1, CHRNB2, PRKCG, UNC13A, PRKCA, YWHAZ, ADRA2A, KIT, DGKI, RAPGEF4, NRN1, TMED10, NRXN3, CACNA1C, CPLX2, CPLX3, GNAI2, ABR, NPY, MYO6, STXBP5, CYTH1, CHGA, SYT1, KCNB1, CADPS, SYT7, STXBP5L, SYT6, PEX5L, CDK5, SYT11, GIPC1, CLNK, CALM3, CALM1, APBA2, CDK5R2, RAB3GAP1, BCL2L1	1.79533e-06	6.73212e-05	4.17185
chr10	70684642	70685043		GOTERM_BP_ALL	GO:0034645~cellular macromolecule biosynthetic process	518	MIR30A, NUP107, GABPB2, MAML2, ENO1, RBPJ, BACH2, DCAF6, ELK3, ZC3H12A, CREB3L2, PWWP2A, NKX1-1, CYP1B1, EARS2, HES7, MEF2A, RBFOX2, SERPINF2, ATG10, RFX3, MED9, SETMAR, PRKCA, SOX12, BHLHA15, MED4, GTPBP1, ATG13, DEPDC1A, RFX5, TXNIP, CGGBP1, ASF1A, ATF4, SRCAP, TARSL2, CTBP1, MRPL18, MEPCE, RPN1, PRDM11, HIF1A, MTDH, MIR214, GALR1, RAD21, MYO6, ZSCAN18, ATG5, S100A10, FZD1, HEXIM2, JUN, RPL41, …	1.84506e-06	6.88928e-05	4.16183
chr10	80263867	80264930		GOTERM_BP_ALL	GO:0035418~protein localization to synapse	22	LGI1, SNAP25, STAU1, STAU2, NRXN1, NRXN3, GRIN1, MAPK10, GRIP1, GRIN2A, DLG2, CDK5, ERBB4, KIF5C, LRRTM1, DLGAP1, MAPT, CACNG2, NPTX2, BSN, CACNG3, CNIH3	2.04315e-06	7.59214e-05	4.11964
chr10	80748538	80749129		GOTERM_BP_ALL	GO:1901360~organic cyclic compound metabolic process	623	NUP107, GABPB2, MAML2, ENO1, RBPJ, LIPA, BACH2, DCAF6, ELK3, ZC3H12C, ZC3H12A, CREB3L2, FDXR, PWWP2A, NKX1-1, CYP1B1, EARS2, PRKCG, HES7, MEF2A, MBNL1, STARD4, RBFOX1, MBNL2, RBFOX2, SERPINF2, RFX3, MED9, SETMAR, SOX12, BHLHA15, MED4, GTPBP1, DEPDC1A, RFX5, HMBS, TXNIP, PIH1D2, NUP98, CGGBP1, ASF1A, SF1, ATF4, A, SRCAP, TARSL2, CTBP1, MEPCE, SNU13, PRDM11, HIF1A, MTDH, HSD11B2, CYB5R4, GRIN2A, PR…	2.05519e-06	7.59214e-05	4.11964
chr10	99265205	99265902		GOTERM_BP_ALL	GO:0006351~transcription, DNA-templated	368	CCNK, GABPB2, MAML2, ZFP846, ZMYND8, JMJD1C, CCNC, ENO1, RBPJ, BACH2, DCAF6, ELK3, RPS6KA5, CREB3L2, ZC3H12A, NKX1-1, PWWP2A, CYP1B1, SOX8, H4C2, TRIM27, CCNL1, BTRC, SOX7, EPHA5, HES7, MEF2A, RBFOX2, ZFP1, SERPINF2, PTOV1, ZFP619, MED9, RFX3, SOX12, BHLHA15, MED4, SFRP1, DEPDC1A, SUB1, XRN2, RFX5, TXNIP, TRIB1, ZFPM1, TRIB2, CGGBP1, ATF4, CTBP1, ZFP868, EPAS1, TSHZ1, MEPCE, PRDM11, ZBTB4, HIF1A,…	2.05915e-06	7.59214e-05	4.11964
chr10	93266386	93266871		GOTERM_BP_ALL	GO:0000122~negative regulation of transcription from RNA polymerase II promoter	131	TXN1, ZMYND8, TRP63, ENO1, RBPJ, NR3C1, ETS2, ZFP119A, BACH2, LOXL2, YY1, MAEL, EP300, SOX8, TRIM27, HMGN2, MEF2A, TLE4, HES7, ZFP219, USP3, SOX12, TLE6, SMO, RFX5, TXNIP, ZFPM1, CGGBP1, ATF4, DLX2, MAX, CTBP1, EPAS1, MEPCE, CREM, FOXO3, ZBTB4, HIF1A, MTDH, GLIS2, SCRT2, MIER1, WDTC1, H3C6, HEXIM2, TFAP2B, JUN, CBX5, GADD45A, ZBTB16, PHF12, IRF2BP2, NR1D2, NR1D1, NFKB1, SCRT1, TRP53, CREBRF, MDM2…	2.20972e-06	8.11334e-05	4.0908
chr10	93255644	93256160		GOTERM_BP_ALL	GO:0051252~regulation of RNA metabolic process	404	NUP107, GABPB2, MAML2, ENO1, RBPJ, BACH2, DCAF6, ELK3, ZC3H12A, CREB3L2, PWWP2A, NKX1-1, CYP1B1, HES7, MEF2A, MBNL1, RBFOX1, MBNL2, RBFOX2, SERPINF2, RFX3, MED9, SOX12, BHLHA15, MED4, GTPBP1, DEPDC1A, RFX5, TXNIP, NUP98, CGGBP1, SF1, ATF4, SRCAP, CTBP1, MEPCE, PRDM11, HIF1A, MTDH, GALR1, RAD21, MYO6, ZSCAN18, S100A10, FZD1, HEXIM2, JUN, IRF2BP2, NR1D2, NR1D1, INO80, PBX4, PBX1, ZFAT, HBP1, HNRNPC…	2.3088e-06	8.44198e-05	4.07356
chr10	128525914	128526541		GOTERM_BP_ALL	GO:1905114~cell surface receptor signaling pathway involved in cell-cell signaling	80	TGFB1I1, CTNND2, PTEN, CELF4, NRARP, PKD2, RBPJ, PKD1, CELSR3, INSYN2B, EIF4A3L1, RIMS2, PPP3CA, FRAT1, GRB10, LRRFIP2, BTRC, SOX7, DACT1, ANKS1B, TLE4, TLE3, EDN1, TLE2, CSNK2A1, FBXW11, KREMEN1, IFT80, SHISA3, TMEM170B, MAPK8IP2, TLE6, GABRG2, NPAS4, TIAM1, SFRP1, PPM1B, SMO, DAAM1, RAPGEF1, D1PAS1, DGKI, PRKN, GRIA1, PRKAA2, TNKS, ARL6, NRXN1, LEF1, SEZ6, PRICKLE1, FOXO3, NLK, LYPD6, BEGAIN, S…	2.42291e-06	8.82261e-05	4.0544
chr10	70417926	70418586		GOTERM_BP_ALL	GO:0030334~regulation of cell migration	128	CSF1, ZMYND8, FAM107A, LDLRAD4, FGF1, CLDN1, CCAR1, ZC3H12A, CYP1B1, TNR, PLXNC1, ARID2, TBCCD1, LIMCH1, SERPINF1, SWAP70, MAGI2, PRKCA, UNC5C, MIF, TIAM1, SFRP1, ADAM17, SMO, RUFY3, RIN3, TRIB1, VCL, JCAD, ABHD2, STK39, THY1, FOXO3, HIF1A, RTN4, DPP4, ABR, SCRT2, FLRT2, PODXL, APOH, ABL1, APOD, PLCG1, SRGAP3, SRGAP2, SRGAP1, SCAI, JUN, GADD45A, IDH2, MYO5A, PTK2, SCRT1, IGSF10, CDK5, SP1, TRP53,…	2.49411e-06	9.0445e-05	4.04362
chr10	70419362	70419933		GOTERM_BP_ALL	GO:0030029~actin filament-based process	110	RNH1, THSD7B, WIPF1, WIPF2, FAM107A, TESK2, FNBP1L, EPS8, CFL1, EP300, TRIM27, THSD7A, SCN1A, EPHA5, MEF2A, KCNH2, LIMCH1, SWAP70, SERPINF2, ANK2, TLE6, ERMN, SFRP1, DAAM1, RUFY3, PHPT1, CTTNBP2, NEDD4L, CACNA1C, ABR, MYO6, ABL1, PACSIN2, SRGAP2, GAS2L2, GPM6B, ZBED3, S100A10, SPECC1, NLRP4F, AUTS2, IQSEC3, MICAL3, MYO5A, ARHGAP26, CCDC88A, DIAPH2, CDK5, MYO5C, CCDC88C, NF1, SPIRE1, AMOTL2, GRB2,…	2.59277e-06	9.36373e-05	4.02855
chr10	42277213	42278254		GOTERM_BP_ALL	GO:0048638~regulation of developmental growth	64	ITSN2, PTPRS, CSF1, COL14A1, CITED2, CELF1, CHD7, PTEN, RBPJ, NR3C1, YBX3, RIMS2, YY1, GOLGA4, DUSP10, SIN3A, CFL1, MAEL, TNR, EP300, ACTR3, EDN1, UNC13A, DSCAM, OMG, DUSP6, AFG3L2, SFRP1, NCOR1, CREB1, SMO, RUFY3, MAPT, PPIB, PLCB1, FXN, MGLL, PRKN, FOXC1, SEMA3A, CXCR4, NEDD4L, RNF6, CACNA1C, RTN4, PAK1, ERBB4, MAP2, ABL1, NCAM1, DISC1, SPAG9, TCF7L2, MBD5, SYT1, RYK, NTRK3, STAT3, PPP2R3A, L1C…	2.60995e-06	9.38728e-05	4.02746
chr10	42153250	42153828		GOTERM_BP_ALL	GO:0010648~negative regulation of cell communication	175	MIDN, CRTC3, RASL11B, TRP63, CCNC, RORA, GHITM, LDLRAD4, ENO1, FGFRL1, SESN3, RGS1, ZC3H12A, GRB10, TNR, PRKACB, TNS3, RGS7, TLE4, CHRNB2, TLE3, TLE2, SPINK1, FBXW11, PAQR3, MAGI2, ARRDC3, PRKCA, SHISA3, IFT80, CARTPT, RPGRIP1L, MIF, TMEM170B, MAPK8IP2, VRK3, TLE6, SFRP1, ADAM17, TRIB1, PHPT1, SCG2, D1PAS1, CDC42SE1, GRIA1, DLX2, UBR2, THY1, PTTG1IP, FOXO3, NLK, HIF1A, GLIS2, SNX1, SEC14L1, INPP5…	2.81962e-06	0.000101002	3.99567
chr10	80928530	80929193		GOTERM_BP_ALL	GO:0051247~positive regulation of protein metabolic process	206	CCNK, ARAF, ENO1, RPS6KA5, ZC3H12A, CYP1B1, BTRC, SOX7, ARRDC4, CSNK2A1, LIMCH1, ARRDC3, SERPINF2, ATG10, PRKCA, MIF, MAPK8IP2, TIAM1, AURKAIP1, TRIB1, TRIB2, CDCA2, CTBP1, NEDD4L, PTTG1IP, OAZ2, SNX1, FXR2, ATG5, S100A10, FZD1, JUN, YES1, CRADD, GADD45B, GADD45A, IRGM1, PARP16, PTK2, GADD45G, CCDC88A, EIF6, ARL2BP, CREBRF, CALM3, DHX29, CALM1, GSDME, IL21, PHF20, NAT10, BRCA1, SH3RF1, DDA1, PPP3…	2.95148e-06	0.000105297	3.97758
chr10	80929554	80930673		GOTERM_BP_ALL	GO:0044802~single-organism membrane organization	112	RAB3C, ARL6IP1, ZMYND8, GHITM, MICOS13, FNBP1L, GRIP1, LAPTM4B, EFR3A, GOLGA4, CHCHD3, BANF1, AP2M1, NSF, CSNK2A1, MAGI2, ANK2, ANK3, ACSL3, ATP1B1, AFG3L2, ARL6, CPLX2, RTN4, CPLX3, PSAP, PACSIN2, THEM4, STXBP6, S100A10, UVRAG, ATP8B2, SYT1, ATP8B1, HSPA4, MYO5A, SYT7, PARP11, CCDC88A, XKR7, GCLC, DLG2, CDK5, REEP5, TRP53, CALM3, CALM1, XKR4, BCL2L1, DPP10, SNAP25, ARF1, AKAP8L, CLTC, PTEN, ATP2…	3.17607e-06	0.000112853	3.94749
chr10	82663294	82663715		GOTERM_BP_ALL	GO:0065003~macromolecular complex assembly	199	NUP107, RNH1, LDLRAD4, CLDN1, H2AC18, EPS8, SNRPD1, ZC3H12A, PWWP2A, H4C2, TRIM27, TNS3, MBNL1, UNC13A, SCAF11, AP1B1, MED9, MIF, ACSL3, MED4, TIAM1, AFG3L2, SUB1, KCNQ2, TMEM126A, KCNQ3, PIH1D2, NUP98, ASF1A, SNU13, SLAIN1, INPP5F, MAP2, RRS1, SURF6, STXBP5, MAP4, STXBP6, SEC31A, H3C6, H4C8, JUN, IRGM1, MYO5A, SMARCA2, PTK2, EIF6, GRB2, DHX29, CALR, FARSB, ARF1, AHCTF1, KCNC3, CLTC, FMN2, TRIM9,…	3.20504e-06	0.000113425	3.94529
chr10	60445144	60445654		GOTERM_BP_ALL	GO:0006887~exocytosis	66	SNAP25, RAB3C, ARF1, ITGB2, ITSN1, ATP2A2, PIK3C2A, NR3C2, RPH3A, RIMS2, SCAMP5, SMPD3, TRIM9, GRM7, ERC2, PPFIA2, KCNH1, CHRNB2, PRKCG, UNC13A, PRKCA, YWHAZ, ADRA2A, TXLNA, VSNL1, KIT, DGKI, RAPGEF4, PRKN, RALA, NRN1, TMED10, NRXN3, CACNA1C, CPLX2, CPLX3, GNAI2, ABR, PAK1, NPY, MYO6, NCAM1, STXBP5, STXBP6, CYTH1, S100A10, CHGA, SYT1, KCNB1, CADPS, MICAL3, MYO5A, SYT7, STXBP5L, SYT6, PEX5L, CDK5,…	3.31755e-06	0.000116937	3.93205
chr10	16589303	16589925		GOTERM_BP_ALL	GO:0023057~negative regulation of signaling	175	MIDN, CRTC3, RASL11B, TRP63, CCNC, RORA, GHITM, LDLRAD4, ENO1, FGFRL1, SESN3, RGS1, ZC3H12A, GRB10, TNR, PRKACB, TNS3, RGS7, TLE4, CHRNB2, TLE3, TLE2, SPINK1, FBXW11, PAQR3, MAGI2, ARRDC3, PRKCA, SHISA3, IFT80, CARTPT, RPGRIP1L, MIF, TMEM170B, MAPK8IP2, VRK3, TLE6, SFRP1, ADAM17, TRIB1, PHPT1, SCG2, D1PAS1, CDC42SE1, GRIA1, DLX2, UBR2, THY1, PTTG1IP, FOXO3, NLK, HIF1A, GLIS2, SNX1, SEC14L1, INPP5…	3.35557e-06	0.000117806	3.92883
chr10	81863463	81864542		GOTERM_BP_ALL	GO:0010720~positive regulation of cell development	97	ITSN2, CSF1, ZMYND8, ITSN1, NR3C1, RIMS2, GRIP1, GOLGA4, CREB3L2, CFL1, EP300, SOX8, PLXNC1, UNC13A, DSCAM, SERPINF1, MAGI2, RFX3, TLE6, TIAM1, ADAM17, SMO, RUFY3, FEZ1, TRIB1, TOX, DLX2, NEDD4L, HIF1A, RTN4, ABL1, BRINP3, S100A10, FZD1, SYT1, L1CAM, PTK2, CYP51, LIN28A, PTPRA, NF1, TCF4, CALR, TCF3, MAP3K13, ROBO2, ALK, ARF1, TENM3, PTEN, HAPLN1, LMOD3, OPA1, ADAMTS1, SIN3A, HMG20B, NCK1, TRIM67…	3.71273e-06	0.000129701	3.88706
chr10	81704414	81705365		GOTERM_BP_ALL	GO:0040007~growth	136	ITSN2, CSF1, FAM107A, UBE3A, ENO1, FGF1, RBPJ, NR3C1, RIMS2, YY1, D7ERTD443E, GOLGA4, CFL1, MAEL, ADNP2, EP300, TNR, ARID2, UNC13A, CSNK2A1, DSCAM, OMG, IFT80, TM4SF4, TIAM1, AFG3L2, SFRP1, ADAM17, SMO, RUFY3, SIK3, PPIB, HDGFL2, D1PAS1, VCL, NRN1, SLC1A2, NEDD4L, LNCPINT, CACNA1C, FOXO3, PRDM11, HIF1A, RTN4, FLRT3, MAP2, MUSTN1, PSAP, ABL1, APOD, WDTC1, SMAD2, AUTS2, SYT1, INO80, MT1, L1CAM, MEX…	3.72381e-06	0.000129701	3.88706
chr10	99706599	99707143		GOTERM_BP_ALL	GO:0045944~positive regulation of transcription from RNA polymerase II promoter	160	CCNK, CRTC3, GABPB2, MAML2, ZMYND8, TRP63, CCNC, RORA, UBE3A, FGF1, RBPJ, NR3C1, ETS2, DCAF6, ELK3, NR3C2, YY1, RPS6KA5, CREB3L2, ZC3H12A, EP300, PWWP2A, SOX8, ARID2, HMGN3, MEF2A, ZFP219, ZBTB38, SERPINF2, PTOV1, RFX3, MED9, SOX12, BHLHA15, MED4, NPAS4, SMO, KAT6B, SUB1, RFX5, D1PAS1, ZFPM1, ATF4, DLX2, MAX, TNKS, EPAS1, MEPCE, CREM, FOXO3, BHLHE23, HIF1A, GLIS2, GALR1, MYO6, CAMTA1, HIVEP2, ZBE…	3.86915e-06	0.000134232	3.87214
chr10	56893126	56893565		GOTERM_BP_ALL	GO:0048583~regulation of response to stimulus	453	CLPB, 2810408A11RIK, TRIL, ITSN1, ARAF, H2-L, ENO1, GHITM, RBPJ, CLDN1, LIPA, FGFRL1, EPS8, ZC3H12A, CYP1B1, PRKACB, PRKCG, MEF2A, UNC13A, CSNK2A1, SERPINF1, SERPINF2, SETMAR, PRKCA, IFT80, WDR76, IFT81, TMEM126A, ATF4, CDC42SE1, THY1, PRDM11, LYPD6, HIF1A, MTDH, ABR, GRIN2A, RRS1, PLCG1, ATG5, S100A10, FZD1, JUN, CDK19, STARD10, NR1D2, NR1D1, INO80, L1CAM, PPP5C, ARL2BP, GIPC1, CDK14, CDC42SE2, …	3.97388e-06	0.000137325	3.86225
chr10	82858486	82859371		GOTERM_BP_ALL	GO:0051276~chromosome organization	155	NUP107, JMJD1C, TRP63, NR3C1, LOXL2, H2AC18, YY1, H2AC11, H2AC12, RPS6KA5, MAEL, EP300, PWWP2A, BANF1, H4C2, HMGN2, ARID2, HMGN3, BAHCC1, ESCO1, USP3, NSMCE2, SETMAR, PRKCA, MORF4L1, ERN2, MSH2, KAT6B, SUB1, NUP98, TOX, HDGFL2, ANAPC1, KPNB1, ASF1A, ANAPC15, SRCAP, TNKS, CTBP1, DDX1, UBR2, RAD21, TASOR, MIER1, ABL1, RRS1, ATG5, H3C6, H4C8, ZRANB3, CBX5, BRPF1, AUTS2, NEK7, MAD2L1BP, MTERF1B, INO8…	4.32461e-06	0.000148861	3.82722
chr10	108727384	108727950		GOTERM_BP_ALL	GO:0051174~regulation of phosphorus metabolic process	210	CCNK, 2810408A11RIK, ARAF, LDLRAD4, ENO1, RPS6KA5, ZC3H12A, CHORDC1, TRIM27, CCNL1, PDK2, EPHB3, EPHA5, LIMCH1, PAQR3, SERPINF2, PRKCA, MIF, ACSL3, MAPK8IP2, TIAM1, SFRP1, TRIB1, TRIB2, CDC42SE1, CDCA2, PIK3R4, THY1, PRDM11, HIF1A, FXR2, INPP5F, GALR1, ZBED3, FZD1, PPP1R26, HEXIM2, JUN, YES1, GADD45B, GADD45A, IRGM1, PARP16, L1CAM, PTK2, GADD45G, CCDC88A, PPP5C, EIF6, ARL2BP, CCDC88C, CALM3, GRB2…	4.37637e-06	0.000150057	3.82374
chr10	108852845	108853244		GOTERM_BP_ALL	GO:0048675~axon extension	29	PTPRS, SEMA3A, RNF6, RTN4, GOLGA4, PAK1, MAP2, TNR, EP300, DISC1, SPG11, ACTR3, HSP90AA1, EDN1, DSCAM, AUTS2, RYK, NTRK3, L1CAM, DCLK1, SMO, CDK5, LHX2, RUFY3, MAPT, MAP3K13, MEGF8, FXN, VCL	5.00154e-06	0.000170828	3.76744
chr10	98608121	98608475		GOTERM_BP_ALL	GO:0032268~regulation of cellular protein metabolic process	307	MIR30A, CCNK, ARL6IP1, 2810408A11RIK, ARAF, LDLRAD4, ENO1, TIAL1, RPS6KA5, ZC3H12A, CHORDC1, CYP1B1, TRIM27, CCNL1, BSN, BTRC, SOX7, PRKCG, ARRDC4, GABARAPL2, CSNK2A1, LIMCH1, IFRD2, SERPINF1, PAQR3, ARRDC3, SERPINF2, ATG10, PRKCA, MIF, MAPK8IP2, ATG13, TIAM1, SFRP1, AURKAIP1, TRIB1, TRIB2, CDC42SE1, CDCA2, CTBP1, EPAS1, PTTG1IP, THY1, PRDM11, HIF1A, GSPT1, MIR214, FXR2, INPP5F, PSMF1, ATG5, S100…	5.06717e-06	0.000172401	3.76346
chr10	88392326	88392821		GOTERM_BP_ALL	GO:0016070~RNA metabolic process	477	NUP107, GABPB2, MAML2, ENO1, RBPJ, BACH2, DCAF6, ELK3, ZC3H12C, ZC3H12A, CREB3L2, PWWP2A, NKX1-1, CYP1B1, EARS2, HES7, MEF2A, MBNL1, RBFOX1, MBNL2, RBFOX2, SERPINF2, RFX3, MED9, SOX12, BHLHA15, MED4, GTPBP1, DEPDC1A, RFX5, TXNIP, PIH1D2, NUP98, CGGBP1, SF1, ATF4, SRCAP, TARSL2, CTBP1, MEPCE, SNU13, PRDM11, HIF1A, MTDH, GALR1, RAD21, MYO6, RRS1, ZSCAN18, ATG5, S100A10, FZD1, HEXIM2, JUN, IRF2BP2, …	5.16425e-06	0.000175028	3.75689
chr10	119952899	119953784		GOTERM_BP_ALL	GO:0048167~regulation of synaptic plasticity	60	SNAP25, MIR30A, ARF1, CTNND2, PTEN, FAM107A, NR3C1, SLC8A2, RIMS2, SIPA1L1, LRRTM1, LRRTM2, CFL1, TNR, ERC2, SPG11, PRKCG, UNC13A, MIRLET7I, NPAS4, CREB1, MIR760, VGF, KCNQ2, KIT, KCNQ3, MAPT, MGLL, DGKI, ATF4, GRIA1, SLC24A2, STAU1, STAU2, PTN, HMGCR, CPLX2, MIR137, PAK1, GRIN2A, HRH1, MIR132, MYO6, ABL1, NTRK2, KCNB1, MIR125B-1, LNPEP, ATP2B2, SYT7, GRIN1, IGSF11, FGF14, CDK5, GIPC1, NF1, MIR12…	5.23875e-06	0.000176758	3.75262
chr10	40257355	40259233		GOTERM_BP_ALL	GO:0019220~regulation of phosphate metabolic process	209	CCNK, 2810408A11RIK, ARAF, LDLRAD4, ENO1, RPS6KA5, ZC3H12A, CHORDC1, TRIM27, CCNL1, EPHB3, EPHA5, LIMCH1, PAQR3, SERPINF2, PRKCA, MIF, ACSL3, MAPK8IP2, TIAM1, SFRP1, TRIB1, TRIB2, CDC42SE1, CDCA2, PIK3R4, THY1, PRDM11, HIF1A, FXR2, INPP5F, GALR1, ZBED3, FZD1, PPP1R26, HEXIM2, JUN, YES1, GADD45B, GADD45A, IRGM1, PARP16, L1CAM, PTK2, GADD45G, CCDC88A, PPP5C, EIF6, ARL2BP, CCDC88C, CALM3, GRB2, CALM…	5.25541e-06	0.000176758	3.75262
chr10	75517711	75518146		GOTERM_BP_ALL	GO:0009059~macromolecule biosynthetic process	520	MIR30A, NUP107, GABPB2, MAML2, ENO1, RBPJ, BACH2, DCAF6, ELK3, ZC3H12A, CREB3L2, PWWP2A, NKX1-1, CYP1B1, EARS2, HES7, MEF2A, RBFOX2, SERPINF2, ATG10, RFX3, MED9, SETMAR, PRKCA, SOX12, BHLHA15, MED4, GTPBP1, ATG13, DEPDC1A, RFX5, TXNIP, CGGBP1, ASF1A, ATF4, SRCAP, TARSL2, CTBP1, MRPL18, MEPCE, RPN1, PRDM11, HIF1A, MTDH, MIR214, GALR1, RAD21, MYO6, ZSCAN18, ATG5, S100A10, FZD1, HEXIM2, JUN, RPL41, …	5.68635e-06	0.000190525	3.72005
chr10	79717519	79718424		GOTERM_BP_ALL	GO:0051271~negative regulation of cellular component movement	57	ROBO4, PTPRR, CITED2, ZMYND8, PTEN, PTPRM, LDLRAD4, PTPRK, PTPN23, ING1, PTPRG, ING2, DUSP10, SIN3A, CFL1, CYP1B1, ARID2, LIMCH1, DUSP1, SERPINF1, MAGI2, MIF, RHOB, DUSP22, SFRP1, TMEFF2, RAP2A, RAP2B, NAV3, RIN3, TRIB1, PLCB1, ABHD2, SEMA3A, PTN, THY1, FOXO3, DPP4, ABR, APOH, CTNNA1, APOD, SRGAP3, SRGAP2, SRGAP1, SCAI, IL33, GADD45A, RYK, STAT3, IDH2, PTK2, APEX1, DLC1, BRMS1L, NF1, CALR	6.57092e-06	0.000219329	3.6589
chr10	17930312	17930805		GOTERM_BP_ALL	GO:0009719~response to endogenous stimulus	214	MIR30A, OXTR, NPFFR1, AHCYL1, PPP2R2A, LDLRAD4, RBPJ, CLDN1, LIPA, FGFRL1, PEG13, CYP1B1, PDK2, EPHA5, PRKCG, PAQR8, RBFOX2, SERPINF1, PRKCA, GABRG2, SFRP1, TXNIP, ATF4, A, STXBP4, NLK, MIR214, HSD11B2, SNX1, GRIN2A, FLRT2, FLRT3, PLCG1, ZBED3, FZD1, JUN, YES1, MIR466H, MYO5A, LNPEP, NR1D2, NR1D1, PTK2, PPP5C, GJB2, EIF6, GIPC1, CREBRF, CALM3, GRB2, CALR, CALM1, ROBO2, GABRB2, GABRB1, CITED2, TGF…	7.09449e-06	0.000235912	3.62725
chr10	14216238	14216734		GOTERM_BP_ALL	GO:0010629~negative regulation of gene expression	233	MIR30A, ZMYND8, ENO1, RBPJ, BACH2, ELK3, TIAL1, RPS6KA5, ZC3H12A, SOX8, TRIM27, BTRC, SOX7, HES7, MEF2A, RBFOX2, IFRD2, SERPINF1, SERPINF2, RFX3, PRKCA, SOX12, MIF, GTPBP1, SFRP1, DEPDC1A, XRN2, RFX5, TXNIP, ZFPM1, CGGBP1, ATF4, CTBP1, EPAS1, MEPCE, PRDM11, ZBTB4, HIF1A, GSPT1, MTDH, MIR214, FXR2, MIER1, H3C6, FZD1, HEXIM2, JUN, GADD45A, MIR125B-1, IRF2BP2, PARP16, NR1D2, NR1D1, SMARCA2, EIF6, CR…	7.72641e-06	0.000255959	3.59183
chr10	81350415	81350991		GOTERM_BP_ALL	GO:0055085~transmembrane transport	163	CHRM3, SLC27A1, AHCYL1, TACO1, SLC35B1, GHITM, SLC4A3, SLC8A2, NR3C2, RPH3A, GRIP1, CFL1, SLC25A42, SLC12A6, SCN1A, KCNH1, SLC39A3, RGS7, KCNH2, CHRNB2, KCNH3, RALBP1, KCNH6, KCNH7, KCNK12, SLC30A5, PRKCA, ANK2, ANK3, ATP1B1, MAPK8IP2, GABRG2, AFG3L2, SLC5A8, SCN8A, KCNQ2, KCNQ3, ABCG1, GRIA1, SLC22A5, SLC45A1, ABCB5, SLC1A2, STK39, SLC1A3, SLC41A1, NEDD4L, SLC1A4, CACNA1C, THY1, OAZ2, HRH1, GRIN…	7.80572e-06	0.000257618	3.58902
chr10	63023369	63024741		GOTERM_BP_ALL	GO:0051966~regulation of synaptic transmission, glutamatergic	22	PRKN, NTRK2, GRIA2, OXTR, SYT1, NRXN1, GRIK3, MYO5A, MAPK8IP2, GRIN1, NPS, GRIN2A, GRM7, CDK5, TNR, CACNG2, DISC1, CACNG3, SLC38A2, RAB3GAP1, DGKI, CACNG5	8.29743e-06	0.000272825	3.56412
chr10	6916451	6917210		GOTERM_BP_ALL	GO:0044249~cellular biosynthetic process	604	MIR30A, NUP107, GABPB2, MAML2, ENO1, RBPJ, LIPA, BACH2, DCAF6, ELK3, ZC3H12A, CREB3L2, FDXR, PWWP2A, NKX1-1, CYP1B1, EARS2, HES7, MEF2A, STARD4, RBFOX2, SERPINF2, ATG10, RFX3, MED9, SETMAR, PRKCA, SOX12, BHLHA15, MED4, GTPBP1, PRKAB1, ATG13, DEPDC1A, RFX5, HMBS, TXNIP, CGGBP1, ASF1A, ATF4, A, SRCAP, TARSL2, CTBP1, MRPL18, MEPCE, RPN1, PRDM11, HIF1A, OAZ2, HACD4, MTDH, MIR214, PRPSAP2, GALR1, RAD2…	9.63852e-06	0.000315231	3.50137
chr10	77544877	77545400		GOTERM_BP_ALL	GO:0008361~regulation of cell size	40	PTPRS, SEMA3A, PTEN, RNF6, ARHGAP5, CLCN3, RTN4, GOLGA4, PAK1, MAP2, SIN3A, CFL1, ABL1, TNR, EP300, SLC12A6, DISC1, WDTC1, ACTR3, SLC12A2, VAV3, HSP90AA1, EDN1, SLC12A5, DSCAM, RYK, NTRK3, OMG, ATP2B2, ANO6, L1CAM, CREB1, CDK5, RUFY3, MAPT, MAP3K13, MEGF8, FXN, MGLL, SLC26A5	9.65869e-06	0.000315231	3.50137
chr10	67185267	67186281		GOTERM_BP_ALL	GO:0030036~actin cytoskeleton organization	96	ARF1, RNH1, THSD7B, WDR1, WIPF1, FAM107A, TESK2, FMN2, LMOD3, EPS8, SIPA1L1, CAPZB, CFL1, EP300, PHACTR1, TRIM27, THSD7A, NCK1, ACTR3, CAP1, MEF2A, BCAS3, EDN1, LIMCH1, SWAP70, SERPINF2, MINK1, GAB1, COBL, SHROOM3, TLE6, ERMN, MTSS1, RHOB, ENAH, SFRP1, TMEFF2, RAP2A, MYO3B, DAAM1, RUFY3, KIT, ANG, CD47, PHPT1, PRKN, PLEKHH2, RALA, CTTNBP2, RAP1GDS1, CAPG, ADD3, PPM1E, EHBP1, ABR, PAK1, MYO6, PACS…	1.00305e-05	0.000326159	3.48657
chr10	7725518	7726271		GOTERM_BP_ALL	GO:0034765~regulation of ion transmembrane transport	74	DPP10, CHRM3, ARF1, AHCYL1, WDR1, TACO1, KCNC3, CHD7, PTEN, PIK3C2A, PKD2, NR3C2, RPH3A, GRIP1, PPP3CA, CFL1, PDE4B, SCN1A, RGS7, KCNH1, KCNH2, KCNH3, EDN1, KCNH6, KCND2, KCND3, KCNH7, KCNK12, MINK1, PRKCA, ANK2, ANO6, COMMD1, ANK3, ATP1B1, MAPK8IP2, SCN8A, KCNQ2, KCNQ3, KCNA10, PLCB1, NRXN1, STK39, NEDD4L, CACNA1C, THY1, KCNA6, GRIN2A, KCNMB1, ABL1, DMD, PLCG1, CACNG2, CACNG3, ATG5, CACNG5, KCNJ…	1.12589e-05	0.000364757	3.438
chr10	58382978	58384343		GOTERM_BP_ALL	GO:0050768~negative regulation of neurogenesis	55	PTPRS, PTEN, UBE3A, PTPRG, PPP3CA, DUSP10, TNR, HMG20A, SOX8, DLEU2, KIFAP3, ACTR3, PAQR3, KREMEN1, PAX6, DISP3, ADAM17, RUFY3, DLX2, NTM, SEMA3A, CRMP1, RNF6, PTN, THY1, ASCL1, FOXO3, RTN4, INPP5F, MAP2, KATNA1, CTNNA1, SPOCK1, MBP, DMD, HES1, SRGAP2, HES3, MAP4K4, SPAG9, KDM4A, RYK, NTRK3, STAT3, IDH2, PTK2, PBX1, LIN28A, CDK5, LHX2, TRP53, MDM2, NF1, CALR, CNTN4	1.13887e-05	0.000367609	3.43461
chr10	7589392	7590414		GOTERM_BP_ALL	GO:0010035~response to inorganic substance	91	TXN1, MIR30A, AHCYL1, CPNE4, UBE3A, PKD2, CLDN1, LOXL2, SMPD3, PPP3CA, ZC3H12A, CFL1, CYP1B1, EP300, ITGAV, KCNH1, MEF2A, EDN1, SLC30A5, SERPINF1, PLA2G4A, ANK3, RHOB, ERN1, CREB1, SLFN14, KCNQ2, KIT, KCNQ3, TXNIP, MAPT, PLCB1, CRYAB, FXN, GART, ATF4, PRKN, CUTA, PRKAA2, NRXN1, STK39, RTF2, SLC1A3, SLC41A1, NEDD4L, TNFRSF11B, ASCL1, FOXO3, HIF1A, MIR214, GLRA1, GRIN2A, MIR132, KCNMB1, PSAP, KCNMB…	1.17006e-05	0.000376297	3.42447
chr10	117718498	117718871		GOTERM_BP_ALL	GO:0051130~positive regulation of cellular component organization	181	ITSN2, OXTR, RNH1, GDA, ZMYND8, ITSN1, CEP120, IL1RAP, FNBP1L, NR3C1, CLDN1, EPS8, RIMS2, YY1, GRIP1, GOLGA4, RPS6KA5, CREB3L2, CFL1, EP300, TRIM27, PLXNC1, AP2M1, EPHB3, SH3GL1, NSF, RALBP1, UNC13A, DSCAM, LIMCH1, SERPINF1, SWAP70, MAGI2, SERPINF2, NSMCE2, MED9, PRKCA, ACSL3, MED4, TIAM1, ADAM17, SUB1, RUFY3, FEZ1, TOX, ABCG1, TNKS, CTBP1, NEDD4L, THY1, SLAIN1, HIF1A, ABR, FLRT2, FLRT3, RAD21, T…	1.21976e-05	0.000390855	3.40798
chr10	39870737	39871064		GOTERM_BP_ALL	GO:0045666~positive regulation of neuron differentiation	70	ALK, ITSN2, ROBO2, ARF1, TENM3, ZMYND8, ITSN1, PTEN, NR3C1, RIMS2, GRIP1, GOLGA4, OPA1, ADAMTS1, SIN3A, CREB3L2, CFL1, EP300, HMG20B, PLXNC1, NCK1, TRIM67, ACTR3, NCOA1, UNC13A, DSCAM, SERPINF1, TCF12, MAGI2, COBL, TLE6, ETV5, TIAM1, ADAM17, FEZ1, RUFY3, RAPGEF1, MAPT, TOX, FXN, PRKN, DLX2, STAU2, NRXN1, KATNB1, CXCR4, NEDD4L, PTN, ASCL1, TRAK1, PAK1, ABL1, DMD, DISC1, BRINP3, FZD1, SPAG9, KDM4A,…	1.24268e-05	0.000396758	3.40147
chr10	80148751	80149991		GOTERM_BP_ALL	GO:0031396~regulation of protein ubiquitination	44	PRKN, ANKS1, PTEN, FAM107A, DERL1, WBP1L, UBE3A, BRCA1, PTTG1IP, ARRB2, PRICKLE1, UBB, U2AF2, ABL1, BTRC, DISC1, BSN, SASH1, ATG5, TRIM67, PRKCG, ARRDC4, HSP90AA1, CSNK2A1, RIPK2, ARRDC3, COMMD1, TICAM1, FBXO33, PTK2, PML, PDCL3, PINK1, GCLC, CDK5, UBE2S, CRY1, PELI1, UBE2V1, TRIB1, TRIB2, D1PAS1, BIRC2, MAD2L1	1.3561e-05	0.000431407	3.36511
chr10	75872722	75873245		GOTERM_BP_ALL	GO:0031647~regulation of protein stability	51	SWSAP1, KDM8, PTEN, FAM107A, D7ERTD443E, EP300, GET1, BTRC, DACT1, HSP90AA1, FBXW11, USP3, COG3, ANK2, COMMD1, ATP1B1, DDOST, NCOR1, CREB1, SMO, DNLZ, PPIB, CRYAB, PRKN, STXBP4, DERL1, NEDD4L, NLK, RTN4, HSPD1, LMNA, ZSWIM7, CCT7, TSPAN1, ZBED3, IRGM1, NR1D1, PML, PDCL3, PINK1, TRP53, GIPC1, CCDC88C, MDM2, MDM4, FBXL3, CALR, TCF3, SUGT1, RAB3GAP1, OTUD3	1.38054e-05	0.0004376	3.35892
chr10	126527941	126528866		GOTERM_BP_ALL	GO:0008088~axo-dendritic transport	21	DST, STAU1, HSBP1, STAU2, FBXW11, MYO5A, ANK3, SPG7, TRAK1, HIF1A, AP3B2, AP3M2, BLOC1S5, AP3M1, DLG2, MAP2, KIF5C, NEFM, MAPT, BSN, SPG11	1.41335e-05	0.000446397	3.35028
chr10	122717922	122718596		GOTERM_BP_ALL	GO:0021953~central nervous system neuron differentiation	43	ROBO2, SCYL3, GABRB1, DLX2, NFIX, NRXN1, SEMA3A, PTEN, CHD5, RORA, ASCL1, UBB, MAP2, ERBB4, SIN3A, NPY, PSAP, SPOCK1, HES1, MAP4, DISC1, BRINP3, SPG11, EPHB3, CHRNB2, EMX1, NTRK2, HSP90AA1, GSX1, RYK, DCLK2, PAX6, ATP2B2, PRKCA, PTK2, DCLK1, SMO, CDK5, LHX3, NFIB, KCNQ2, LHX5, TOX	1.42443e-05	0.000448288	3.34844
chr10	128458049	128458793		GOTERM_BP_ALL	GO:0071495~cellular response to endogenous stimulus	170	MIR30A, SLC27A1, OXTR, NPFFR1, AHCYL1, RASL11B, FAM107A, TRP63, UBE3A, LDLRAD4, FGF1, RBPJ, NR3C1, CLDN1, FGFRL1, NR3C2, GRIP1, PEG13, SESN3, CFL1, GRB10, CYP1B1, EP300, PDK2, EPHA5, RBFOX2, SERPINF1, MAGI2, MIRLET7I, PRKCA, MIR145B, GABRG2, NPAS4, SFRP1, ADAM17, ABCG1, ATF4, GRIA1, A, GRIA2, MAX, STXBP4, ABHD2, SLC1A2, SLC1A3, UBR2, FOXO3, NLK, MIR669C, MIR214, HRH1, SNX1, GRIN2A, FLRT2, FLRT3, …	1.4302e-05	0.000448503	3.34823
chr10	122912750	122913631		GOTERM_BP_ALL	GO:0045597~positive regulation of cell differentiation	147	ITSN2, CSF1, ZMYND8, ITSN1, TRP63, RBPJ, NR3C1, LOXL2, RIMS2, GRIP1, GOLGA4, CREB3L2, ZC3H12A, CFL1, EP300, SOX8, PLXNC1, ARID2, UNC13A, DSCAM, ZFP219, SERPINF1, MAGI2, SERPINF2, RFX3, PRKCA, SOX12, TLE6, TIAM1, SFRP1, ADAM17, SMO, RUFY3, FEZ1, WDFY2, TRIB1, TOX, CDS1, DLX2, NEDD4L, FOXO3, HIF1A, RTN4, BLOC1S5, THPO, MUSTN1, ABL1, BRINP3, S100A10, FZD1, SMAD2, JUN, SYT1, ZBTB16, L1CAM, SMARCA2, P…	1.45403e-05	0.000454358	3.3426
chr10	123076399	123077012		GOTERM_BP_ALL	GO:0000226~microtubule cytoskeleton organization	87	LRGUK, GDA, CLTC, CEP120, NAT10, BC034090, STMN4, FMN2, CHD3, BRCA1, CFAP97D1, PKD1, D7ERTD443E, TUBB5, NTMT1, NUF2, CFL1, CHORDC1, NEFM, CCNL1, RSPH6A, BCAS3, RALBP1, SUN1, PPP1R12A, DST, FBXW11, LRRC49, PAX6, ANK3, TLE6, ARMC2, ANKFN1, NCOR1, NAV3, INCENP, SIK3, KIF2C, MAPRE3, MAPT, CRYAB, KPNB1, TNKS, CCDC68, CRMP1, PARD6G, STMND1, KATNB1, RSPH9, PRICKLE1, SLAIN1, AURKB, PAK1, PARD6A, MAP2, KA…	1.46386e-05	0.000455815	3.34121
chr10	5824836	5825340		GOTERM_BP_ALL	GO:1901576~organic substance biosynthetic process	608	MIR30A, NUP107, GABPB2, MAML2, ENO1, RBPJ, LIPA, BACH2, DCAF6, ELK3, ZC3H12A, CREB3L2, FDXR, PWWP2A, NKX1-1, CYP1B1, EARS2, HES7, MEF2A, STARD4, RBFOX2, SERPINF2, ATG10, RFX3, MED9, SETMAR, PRKCA, SOX12, BHLHA15, MED4, GTPBP1, PRKAB1, ATG13, DEPDC1A, RFX5, HMBS, TXNIP, CGGBP1, ASF1A, SF1, ATF4, A, SRCAP, TARSL2, CTBP1, MRPL18, MEPCE, RPN1, PRDM11, HIF1A, OAZ2, HACD4, MTDH, MIR214, PRPSAP2, GALR1,…	1.5366e-05	0.000476778	3.32168
chr10	109746979	109747310		GOTERM_BP_ALL	GO:0030072~peptide hormone secretion	52	SNAP25, CHRM3, MIDN, PTPRN, CHD7, ITSN1, RIMS2, SMPD3, PPP3CA, HMGN3, EPHA5, EDN1, DGAT1, SIRT4, RFX3, PAX6, CARTPT, ADRA2A, TIAM1, SFRP1, VSNL1, VGF, SELENOT, PHPT1, PLCB1, ABCG1, RAPGEF4, PRKN, STXBP4, CACNA1C, HMGCR, HIF1A, CPLX3, CYB5R4, MAP4K4, SMAD2, CHGA, TCF7L2, TFAP2B, KCNJ6, SLC16A1, PTPRN2, RASL10B, KCNB1, MYO5A, SLC16A10, NR1D1, SYT7, STXBP5L, KLF7, PEX5L, CPE	1.54315e-05	0.00047713	3.32136
chr10	30678093	30678610		GOTERM_BP_ALL	GO:0009628~response to abiotic stimulus	157	TXN1, SLC27A1, OXTR, CLPB, RORA, PKD2L2, ENO1, FGF1, RBPJ, CLDN1, LIPA, LOXL2, PPP1CB, YY1, D7ERTD443E, NPEPPS, EP300, SLC12A6, SCN1A, RGS7, CHRNB2, SERPINF1, ATP1B1, SFRP1, ADAM17, MSH2, KCNQ2, KCNQ3, TXNIP, D1PAS1, ATF4, EPAS1, SLC1A2, STK39, SLC1A3, NEDD4L, AK4, CACNA1C, FOXO3, HIF1A, RTN4, MIR214, DPP4, HSD11B2, HRH1, GRIN2A, XRRA1, KCNMB1, MYO6, MIR691, SLC38A2, ZRANB3, JUN, CRADD, GADD45A, …	1.55227e-05	0.000478271	3.32033
chr10	80248663	80249682		GOTERM_BP_ALL	GO:0033043~regulation of organelle organization	167	USP6NL, RNH1, ARL6IP1, GDA, ZMYND8, CEP120, FAM107A, STMN4, GHITM, EPS8, YY1, D7ERTD443E, LAPTM4B, RPS6KA5, CFL1, CHORDC1, EP300, TRIM27, CCNL1, ARID2, EPHA5, RALBP1, LIMCH1, SWAP70, SERPINF2, NSMCE2, SETMAR, TOM1L2, SUB1, FEZ1, PHPT1, ABCG1, ANAPC1, CDCA2, ANAPC15, TNKS, CTBP1, SLAIN1, CPLX2, HIF1A, CPLX3, MAP2, RAD21, TASOR, ABL1, MAP4, STXBP6, GAS2L2, GPM6B, ATG5, S100A10, AUTS2, SYT1, NEK7, M…	1.57542e-05	0.000483713	3.31541
chr10	18409359	18409705		GOTERM_BP_ALL	GO:0009058~biosynthetic process	618	MIR30A, NUP107, GABPB2, MAML2, ENO1, RBPJ, LIPA, BACH2, DCAF6, ELK3, ZC3H12A, CREB3L2, FDXR, PWWP2A, NKX1-1, CYP1B1, EARS2, HES7, MEF2A, STARD4, RBFOX2, SERPINF2, ATG10, RFX3, MED9, SETMAR, PRKCA, SOX12, BHLHA15, MED4, GTPBP1, PRKAB1, ATG13, DEPDC1A, RFX5, HMBS, TXNIP, FAR2, CGGBP1, ASF1A, SF1, ATF4, A, SRCAP, TARSL2, CTBP1, MRPL18, MEPCE, RPN1, PRDM11, HIF1A, OAZ2, HACD4, MTDH, MIR214, PRPSAP2, …	1.70338e-05	0.000521187	3.28301
chr10	61559453	61560196		GOTERM_BP_ALL	GO:0051961~negative regulation of nervous system development	58	PTPRS, PTEN, UBE3A, PTPRG, PPP3CA, DUSP10, TNR, HMG20A, SOX8, DLEU2, KIFAP3, PRKACB, ACTR3, PAQR3, KREMEN1, PAX6, DISP3, ADAM17, RUFY3, DLX2, NTM, SEMA3A, CRMP1, RNF6, PTN, THY1, ASCL1, FOXO3, RTN4, INPP5F, MAP2, KATNA1, CTNNA1, SPOCK1, MBP, DMD, HES1, SRGAP2, HES3, MAP4K4, SPAG9, KDM4A, RYK, NTRK3, STAT3, IDH2, PTK2, PBX1, LIN28A, CDK5, LHX2, TRP53, MDM2, NF1, CPE, CALR, CNTN4, LPIN1	1.83202e-05	0.000558609	3.25289
chr10	34418505	34418861		GOTERM_BP_ALL	GO:0051963~regulation of synapse assembly	27	OXTR, PTPRS, STAU2, NRXN1, LRTM2, ICAM5, IL1RAP, ELAVL2, FLRT2, FLRT3, LRRTM1, LRRTM2, SLITRK5, EPHB3, ACTR3, FZD1, CHRNB2, NTRK2, LRRC24, NTRK3, PRKCA, PTK2, GRIN1, LRFN3, RAP2A, MDGA2, NECTIN1	1.84401e-05	0.000560325	3.25156
chr10	117810402	117810922		GOTERM_BP_ALL	GO:2000112~regulation of cellular macromolecule biosynthetic process	428	MIR30A, NUP107, GABPB2, MAML2, ENO1, RBPJ, BACH2, DCAF6, ELK3, ZC3H12A, CREB3L2, PWWP2A, NKX1-1, CYP1B1, HES7, MEF2A, RBFOX2, SERPINF2, RFX3, MED9, PRKCA, SOX12, BHLHA15, MED4, ATG13, DEPDC1A, RFX5, TXNIP, CGGBP1, ATF4, SRCAP, CTBP1, MEPCE, PRDM11, HIF1A, MTDH, MIR214, GALR1, RAD21, MYO6, ZSCAN18, ATG5, S100A10, FZD1, HEXIM2, JUN, MIR125B-1, IRF2BP2, NR1D2, NR1D1, INO80, PBX4, PBX1, EIF1, EIF6, Z…	1.96908e-05	0.000596273	3.22456
chr10	128302878	128303931		GOTERM_BP_ALL	GO:0023056~positive regulation of signaling	228	MIR30A, OXTR, TRAF3IP2, ITSN1, RBPJ, LIPA, TIAL1, FRAT1, ZC3H12A, CYP1B1, TRIM27, TNS3, PRKCG, UNC13A, CSNK2A1, ARRDC3, SERPINF2, PRKCA, MIF, ANK3, MAPK8IP2, TIAM1, SFRP1, SIK3, LYPD6, HIF1A, MTDH, GRIN2A, INPP5F, GALR1, ZBED3, JUN, CRADD, GADD45B, GADD45A, STARD10, IRGM1, MIR125B-1, L1CAM, PTK2, GADD45G, CCDC88A, PPP5C, PEX5L, ARL2BP, GIPC1, CREBRF, CALM3, CALR, CALM1, RGL2, MIR129-1, GSDME, MIR…	2.0348e-05	0.000614064	3.21179
chr10	43279726	43280170		GOTERM_BP_ALL	GO:0031401~positive regulation of protein modification process	156	TXN1, SLC27A1, CCNK, CSF1, ARAF, FAM107A, WBP1L, UBE3A, FGF1, SLC8A2, RPS6KA5, ZC3H12A, EP300, BTRC, ARRDC4, RALBP1, LIMCH1, MAGI2, SERPINF2, ARRDC3, ATG10, PRKCA, CARTPT, MIF, TICAM1, MAPK8IP2, VRK3, ERN1, ERN2, TIAM1, ADAM17, FAM161A, RELL1, UBE2V1, WDFY2, TRIB1, TRIB2, D1PAS1, JCAD, CDCA2, CTBP1, STK39, PTTG1IP, FXR2, THPO, UBB, PSAP, ABL1, CAMTA1, FZD1, JUN, YES1, GADD45B, AUTS2, GADD45A, IRG…	2.05659e-05	0.000618521	3.20865
chr10	70597878	70600103		GOTERM_BP_ALL	GO:0016310~phosphorylation	254	CCNK, OXTR, ARAF, TESK2, LDLRAD4, ENO1, LIPA, RPS6KA5, ZC3H12A, CHORDC1, TRIM27, CCNL1, PRKACB, PDK2, EPHB3, EPHA5, PRKCG, MEF2A, CSNK2A1, LIMCH1, PAQR3, SERPINF2, PRKCA, MIF, MAPK8IP2, PRKAB1, ATG13, TIAM1, SFRP1, SIK3, TRIB1, TRIB2, CDC42SE1, PIK3R4, THY1, NLK, PRDM11, HIF1A, FXR2, INPP5F, ZBED3, FZD1, HEXIM2, JUN, CDK19, YES1, GADD45B, GADD45A, IRGM1, DCLK2, PARP16, L1CAM, PTK2, DCLK1, GADD45G…	2.23613e-05	0.000669021	3.17456
chr10	59382330	59383087		GOTERM_BP_ALL	GO:0006325~chromatin organization	109	JMJD1C, TRP63, NR3C1, LOXL2, H2AC18, YY1, H2AC11, H2AC12, RPS6KA5, EP300, PWWP2A, BANF1, H4C2, HMGN2, ARID2, HMGN3, BAHCC1, USP3, SETMAR, PRKCA, MORF4L1, KAT6B, TOX, HDGFL2, ASF1A, SRCAP, CTBP1, UBR2, TASOR, MIER1, ATG5, H3C6, H4C8, CBX5, BRPF1, AUTS2, INO80, SMARCA2, PPP5C, ZZZ3, CDK5, TRP53, PHF14, TCF3, KDM5C, CHD9, PHF20, CHD7, AKAP8L, KDM8, CHD5, CHD3, BRCA1, CHD2, FBLL1, CHD1, ING4, BABAM2,…	2.23969e-05	0.000669021	3.17456
chr10	3706236	3706885		GOTERM_BP_ALL	GO:0022402~cell cycle process	144	CEP120, FAM107A, TRP63, CCNC, HSF2BP, EPS8, D7ERTD443E, TUBB5, CFL1, CHORDC1, MAEL, BANF1, CCNL1, ARID2, RALBP1, CSNK2A1, ESCO1, FBXW11, NSMCE2, SETMAR, ANK3, TLE6, TOM1L2, ADAM17, MSH2, D1PAS1, ANAPC1, KPNB1, RNASEH2B, CDCA2, ANAPC15, STXBP4, TNKS, MEPCE, RTF2, PIK3R4, UBR2, ORC4, UBB, RAD21, TASOR, RRS1, MAP4, ZBED3, UVRAG, CRADD, GADD45A, MAD2L1BP, INO80, SMARCA2, PBX1, AZIN1, ZWINT, STAG1, CD…	2.5633e-05	0.000763102	3.11742
chr10	94829476	94830115		GOTERM_BP_ALL	GO:0070050~neuron cellular homeostasis	19	PRKN, SLC24A2, HEXB, MINK1, ATP2A2, IMMT, ATP2B2, CLCN3, SLC8A2, GRIN1, FGGY, CDK5, NPY, ATP6V1B2, CAR7, ERC2, DISC1, ATP6V1D, KCNH1	2.81557e-05	0.000835381	3.07812
chr10	106632108	106632564		GOTERM_BP_ALL	GO:0032270~positive regulation of cellular protein metabolic process	191	TXN1, SLC27A1, CCNK, CSF1, ARAF, FAM107A, WBP1L, UBE3A, ENO1, FGF1, SLC8A2, RPS6KA5, ZC3H12A, CFL1, CYP1B1, EP300, BTRC, SOX7, ARRDC4, RALBP1, LIMCH1, FBXW11, MAGI2, SERPINF2, ARRDC3, ATG10, PRKCA, CARTPT, MIF, TICAM1, MAPK8IP2, VRK3, ERN1, ERN2, TIAM1, ADAM17, FAM161A, RELL1, UBE2V1, WDFY2, AURKAIP1, TRIB1, TRIB2, D1PAS1, JCAD, CDCA2, DIABLO, CTBP1, STK39, PTTG1IP, FXR2, THPO, UBB, PSAP, ABL1, C…	2.86079e-05	0.000845948	3.07266
chr10	106254194	106254595		GOTERM_BP_ALL	GO:0032880~regulation of protein localization	125	TXN1, CHRM3, MIDN, WIPF1, ZMYND8, CEP120, CELSR3, GRIP1, FRAT1, ZC3H12A, CFL1, EP300, TRIM27, HMGN3, AP2M1, EPHA5, CSNK2A1, SWAP70, RFX3, CARTPT, ANK3, ACSL3, TIAM1, SFRP1, SMO, RUFY3, SIK3, RAB38, PHPT1, ABCG1, VCL, TMED10, STXBP4, MEPCE, NEDD4L, CACNA1C, HIF1A, OAZ2, RTN4, GLIS2, MAP2, APOD, STXBP5, GPM6B, TFAP2B, RABGAP1L, RHBDD3, IDH2, DCLK2, MYO5A, NR1D1, DCLK1, SYT7, CYP51, NFKBIA, CCDC88A,…	2.91191e-05	0.00085724	3.0669
chr10	108201282	108202247		GOTERM_BP_ALL	GO:0016192~vesicle-mediated transport	193	USP6NL, ITSN2, ITSN1, ICAM5, FNBP1L, LIPA, SCAMP5, GOLGA4, CREB3L2, TRIM27, PRKCG, GABARAPL2, UNC13A, COG6, FNBP1, COG3, AP1B1, ANK2, PRKCA, ANK3, ACSL3, RIN3, CDC42SE1, NRN1, LMAN2L, CTBP1, PIK3R4, NEDD4L, MTMR6, ABR, BLOC1S5, SNX1, SNX2, INPP5F, MAP2, MYO6, STXBP5, STXBP6, ATG5, SEC31A, S100A10, TBC1D8B, RABGAP1L, MICAL3, MYO5A, PTK2, XKR7, PEX5L, GIPC1, CALM3, GRB2, CALR, CALM1, XKR4, CDC42SE2…	2.91843e-05	0.00085724	3.0669
chr10	60282552	60283411		GOTERM_BP_ALL	GO:0051646~mitochondrion localization	17	MEF2A, PRKN, AHCYL1, HSBP1, ATP2A2, BHLHA15, TRAK1, HIF1A, TLE6, UBB, OPA1, FEZ1, CALM3, MAPT, CALM1, ZBED3, MARK1	2.97155e-05	0.000869943	3.06051
chr10	28340083	28340433		GOTERM_BP_ALL	GO:0090066~regulation of anatomical structure size	83	CHRM3, DOCK4, ARF1, OXTR, RNH1, PTPRS, WDR1, PTEN, PTPRM, FMN2, ARHGAP5, LMOD3, EPS8, SMPD3, GOLGA4, CAPZB, SIN3A, CFL1, TNR, EP300, NEFM, TRIM27, SLC12A6, BORCS7, BORCS6, AP2M1, NCK1, ACTR3, VAV3, HSP90AA1, EDN1, DSCAM, SWAP70, SERPINF2, OMG, ANO6, ADRA2A, CREB1, ALS2, MYO3B, RUFY3, RIN3, MAPT, FXN, MGLL, FOXC1, PLEKHH2, SEMA3A, RAP1GDS1, RNF6, CAPG, CACNA1C, HMGCR, CLCN3, ADD3, HIF1A, RTN4, PAK…	2.98962e-05	0.000872336	3.05932
chr10	116017863	116018265		GOTERM_BP_ALL	GO:0010647~positive regulation of cell communication	226	MIR30A, OXTR, TRAF3IP2, ITSN1, RBPJ, LIPA, TIAL1, FRAT1, ZC3H12A, CYP1B1, TRIM27, TNS3, PRKCG, UNC13A, CSNK2A1, ARRDC3, SERPINF2, PRKCA, MIF, ANK3, MAPK8IP2, TIAM1, SFRP1, SIK3, LYPD6, HIF1A, MTDH, GRIN2A, GALR1, ZBED3, JUN, CRADD, GADD45B, GADD45A, STARD10, IRGM1, MIR125B-1, L1CAM, PTK2, GADD45G, CCDC88A, PPP5C, PEX5L, ARL2BP, GIPC1, CREBRF, CALM3, CALR, CALM1, RGL2, MIR129-1, GSDME, MIR129-2, I…	3.01518e-05	0.00087689	3.05705
chr10	77591456	77591993		GOTERM_BP_ALL	GO:0001508~action potential	30	GRIA1, TMEM161B, ATP2A2, NEDD4L, CACNA1C, SLC8A2, NPS, GLRA1, GRIN2A, KCNMB2, DMD, SCN1A, CHRNB2, KCNH2, NTRK2, KCNH6, KCND2, KCNH7, KCNB1, NTRK3, ANK2, ANK3, SCN8A, KCNQ2, KCNQ3, CALM3, CALM1, FGF12, HCN2, RAPGEF4	3.03455e-05	0.000879619	3.05571
chr10	80224844	80225234		GOTERM_BP_ALL	GO:0031346~positive regulation of cell projection organization	70	ALK, ITSN2, ROBO2, TENM2, ARF1, TENM3, ZMYND8, ITSN1, CEP120, FNBP1L, NR3C1, EPS8, RIMS2, GRIP1, GOLGA4, OPA1, ADAMTS1, CREB3L2, CFL1, EP300, PLXNC1, NCK1, TRIM67, ACTR3, BCAS3, HSP90AA1, UNC13A, DSCAM, SERPINF1, MAGI2, COBL, TIAM1, ADAM17, MYO3B, FEZ1, RUFY3, KIT, RAPGEF1, MAPT, TOX, FXN, PRKN, HDAC4, RALA, STAU2, NRXN1, KATNB1, CXCR4, NEDD4L, PTN, TRAK1, PAK1, ABL1, DMD, DISC1, WASF2, FZD1, NTR…	3.10084e-05	0.000895889	3.04775
chr10	128695821	128696873		GOTERM_BP_ALL	GO:1902531~regulation of intracellular signal transduction	207	TRAF3IP2, ITSN1, ARAF, ENO1, EPS8, TIAL1, ZC3H12A, CYP1B1, TRIM27, BTRC, TNS3, PDK2, PAQR3, ARRDC3, SERPINF2, PRKCA, MIF, ANK3, MAPK8IP2, INPP4B, TIAM1, SFRP1, SIK3, TRIB1, TRIB2, CDC42SE1, PTTG1IP, NLK, PRDM11, HIF1A, MTDH, SEC14L1, INPP5F, RRS1, SCAI, JUN, GADD45B, GADD45A, IQSEC3, IRGM1, MYO5A, NR1D1, L1CAM, PTK2, GADD45G, PEX5L, ARL2BP, CALM3, GRB2, CALR, CALM1, RGL2, CDC42SE2, GSDME, IL21, P…	3.12838e-05	0.000900892	3.04533
chr10	121472575	121473372		GOTERM_BP_ALL	GO:0040008~regulation of growth	96	ITSN2, PTPRS, CSF1, COL14A1, CITED2, CELF1, CHD7, PTEN, FAM107A, BRCA1, ENO1, RBPJ, NR3C1, YBX3, RIMS2, YY1, ING4, D7ERTD443E, ING2, GOLGA4, DUSP10, SIN3A, CFL1, MAEL, ADNP2, TNR, EP300, TEAD1, ACTR3, EDN1, UNC13A, CSNK2A1, DSCAM, NCOA3, OMG, DUSP6, MORF4L1, AFG3L2, SFRP1, ADAM17, NCOR1, CREB1, SMO, RUFY3, MAPT, PPIB, PLCB1, TKT, CRYAB, FXN, HDGFL2, D1PAS1, MGLL, PRKN, FOXC1, SEMA3A, CXCR4, NEDD4…	3.23949e-05	0.00092985	3.03159
chr10	128548875	128549563		GOTERM_BP_ALL	GO:0097659~nucleic acid-templated transcription	383	CCNK, NUP107, GABPB2, MAML2, ZFP846, ZMYND8, JMJD1C, CCNC, ENO1, RBPJ, BACH2, DCAF6, ELK3, CCAR1, RPS6KA5, CREB3L2, ZC3H12A, NKX1-1, PWWP2A, CYP1B1, SOX8, H4C2, TRIM27, CCNL1, BTRC, SOX7, TMPO, EPHA5, HES7, MEF2A, RBFOX2, ZFP1, SERPINF2, PTOV1, ZFP619, MED9, RFX3, SOX12, BHLHA15, MED4, SFRP1, DEPDC1A, SUB1, XRN2, RFX5, TXNIP, TRIB1, ZFPM1, TRIB2, CGGBP1, ATF4, SRCAP, CTBP1, ZFP868, EPAS1, TSHZ1, …	3.42748e-05	0.000980615	3.0085
chr10	122096921	122097711		GOTERM_BP_ALL	GO:0002790~peptide secretion	70	SNAP25, RAB3C, CHRM3, ARF1, MIDN, PTPRN, CHD7, ITSN1, PTPN23, RIMS2, SMPD3, PPP3CA, GNPTAB, EP300, HMGN3, EPHA5, EDN1, DGAT1, SIRT4, RFX3, PAX6, CARTPT, ADRA2A, TIAM1, SFRP1, VSNL1, VGF, PIK3C3, ANG, SELENOT, PHPT1, PLCB1, ABCG1, RAPGEF4, PRKN, TMED10, STXBP4, RAP1GDS1, CACNA1C, HMGCR, HIF1A, CPLX3, CYB5R4, PARD6A, PSAP, ZFP384, STXBP5, PLCG1, MAP4K4, SLC12A2, SMAD2, CHGA, TCF7L2, TFAP2B, KCNJ6, …	3.50082e-05	0.000998358	3.00071
chr10	9491520	9491942		GOTERM_BP_ALL	GO:1903391~regulation of adherens junction organization	18	BCAS3, LIMCH1, FAM107A, PTEN, THY1, PTPN23, PTK2, DUSP22, PTPRA, DLC1, CFL1, ABL1, APOD, GPM6B, VCL, S100A10, MAP4K4, LIMS1	3.96263e-05	0.00112641	2.9483
chr10	8761732	8762044		GOTERM_BP_ALL	GO:0032870~cellular response to hormone stimulus	83	ROBO2, SLC27A1, OXTR, NPFFR1, THRB, AHCYL1, GPR22, PTEN, FAM107A, TRP63, UBE3A, BRCA1, NR3C1, NR3C2, SLC2A8, PEG13, OPA1, SESN3, CFL1, GRB10, CYP1B1, EP300, PDK2, NCK1, EPHA5, NCOA1, EDN1, RBFOX2, NCOA3, BUD31, SERPINF1, PRKCA, ARID1B, ADRA2A, NPAS4, SFRP1, PKM, NCOR1, KIT, CRY1, PLCB1, HDAC4, A, KDM3A, LEPROT, PRKAA2, MAX, STXBP4, ABHD2, RAP1GDS1, RNF6, FOXO3, HDAC9, GNAI2, PAK1, SH2B2, WDTC1, N…	4.00616e-05	0.00113512	2.94496
chr10	127924974	127925477		GOTERM_BP_ALL	GO:0032535~regulation of cellular component size	64	ARF1, RNH1, PTPRS, WDR1, PTEN, FMN2, ARHGAP5, LMOD3, EPS8, GOLGA4, CAPZB, SIN3A, CFL1, TNR, EP300, NEFM, TRIM27, SLC12A6, BORCS7, BORCS6, AP2M1, NCK1, ACTR3, VAV3, HSP90AA1, EDN1, DSCAM, SWAP70, OMG, ANO6, CREB1, ALS2, MYO3B, RUFY3, RIN3, MAPT, FXN, MGLL, PLEKHH2, SEMA3A, RNF6, CAPG, CLCN3, ADD3, RTN4, PAK1, MAP2, ABL1, DISC1, WASF2, WDTC1, SLC12A2, SLC12A5, RYK, NTRK3, ATP2B2, L1CAM, DNAJC16, CD…	4.1523e-05	0.00117276	2.93079
chr10	12997074	12997442		GOTERM_BP_ALL	GO:0006355~regulation of transcription, DNA-templated	371	CCNK, NUP107, GABPB2, MAML2, ZFP846, ZMYND8, JMJD1C, CCNC, ENO1, RBPJ, BACH2, DCAF6, ELK3, CCAR1, RPS6KA5, CREB3L2, ZC3H12A, NKX1-1, PWWP2A, CYP1B1, SOX8, TRIM27, CCNL1, BTRC, SOX7, TMPO, EPHA5, HES7, MEF2A, RBFOX2, ZFP1, SERPINF2, PTOV1, ZFP619, MED9, RFX3, SOX12, BHLHA15, MED4, SFRP1, DEPDC1A, SUB1, RFX5, TXNIP, TRIB1, ZFPM1, TRIB2, CGGBP1, ATF4, SRCAP, CTBP1, ZFP868, EPAS1, TSHZ1, MEPCE, NLK, …	4.25359e-05	0.00119753	2.92171
chr10	40107682	40108398		GOTERM_BP_ALL	GO:0051051~negative regulation of transport	76	TXN1, MIDN, OXTR, ARHGAP1, PTEN, PIK3C2A, PKD2, PKD1, SCAMP5, TRIM9, PPP3CA, GRM7, LRRTM1, LRRTM2, GRB10, ITGAV, TRIM27, KCNH2, RUBCN, EDN1, SPINK1, SIRT4, PRKCA, COMMD1, CARTPT, ANK3, ADRA2A, CTTNBP2NL, SFRP1, VSNL1, SNPH, CRY1, RIN3, CD47, MAPT, CRYAB, ATF4, PRKN, STK39, NEDD4L, HMGCR, OAZ2, GNAI2, ERLEC1, ABR, HRH3, PACSIN2, APOD, HES1, GPM6B, SH2B2, ATG5, MAP4K4, CHGA, KCNJ6, KCNB1, IDH2, MYO…	4.35674e-05	0.00121973	2.91374
chr10	40128481	40129046		GOTERM_BP_ALL	GO:0035637~multicellular organismal signaling	30	GRIA1, CACNA1C, SLC4A3, GLRA1, PAK1, GRM7, KCNMB2, S1PR1, TNR, CACNG2, CACNG3, SCN1A, CACNG5, MEF2A, CHRNB2, KCNH2, NTRK2, KCNH6, KCND2, KCND3, NTRK3, ANK2, CARTPT, ANK3, SCN8A, KCNQ2, KCNQ3, FGF12, HCN2, RAPGEF4	4.36014e-05	0.00121973	2.91374
chr10	40516377	40516746		GOTERM_BP_ALL	GO:0010556~regulation of macromolecule biosynthetic process	430	MIR30A, NUP107, GABPB2, MAML2, ENO1, RBPJ, BACH2, DCAF6, ELK3, ZC3H12A, CREB3L2, PWWP2A, NKX1-1, CYP1B1, HES7, MEF2A, RBFOX2, SERPINF2, RFX3, MED9, PRKCA, SOX12, BHLHA15, MED4, ATG13, DEPDC1A, RFX5, TXNIP, CGGBP1, ATF4, SRCAP, CTBP1, MEPCE, PRDM11, HIF1A, MTDH, MIR214, GALR1, RAD21, MYO6, ZSCAN18, ATG5, S100A10, FZD1, HEXIM2, JUN, MIR125B-1, IRF2BP2, NR1D2, NR1D1, INO80, PBX4, PBX1, EIF1, EIF6, Z…	4.50238e-05	0.00125554	2.90117
chr10	81037073	81037895		GOTERM_BP_ALL	GO:0030534~adult behavior	34	ALK, PRKN, A, NRXN1, CHD7, PTEN, NRXN3, SEZ6, SLC1A2, CACNA1C, SLC7A11, ARRB2, CLCN3, EPS8, PREX2, GLRA1, GRM7, INPP5F, CHL1, NPY, SLITRK5, SCN1A, CHRNB2, CARTPT, OXR1, GABRG2, GRIN1, SDK1, FGF14, CDK5, SCN8A, MAPT, FGF12, FXN	4.56927e-05	0.00127017	2.89614
chr10	89055842	89056211		GOTERM_BP_ALL	GO:1903506~regulation of nucleic acid-templated transcription	371	CCNK, NUP107, GABPB2, MAML2, ZFP846, ZMYND8, JMJD1C, CCNC, ENO1, RBPJ, BACH2, DCAF6, ELK3, CCAR1, RPS6KA5, CREB3L2, ZC3H12A, NKX1-1, PWWP2A, CYP1B1, SOX8, TRIM27, CCNL1, BTRC, SOX7, TMPO, EPHA5, HES7, MEF2A, RBFOX2, ZFP1, SERPINF2, PTOV1, ZFP619, MED9, RFX3, SOX12, BHLHA15, MED4, SFRP1, DEPDC1A, SUB1, RFX5, TXNIP, TRIB1, ZFPM1, TRIB2, CGGBP1, ATF4, SRCAP, CTBP1, ZFP868, EPAS1, TSHZ1, MEPCE, NLK, …	4.79471e-05	0.00132865	2.87659
chr10	46483687	46484029		GOTERM_BP_ALL	GO:0007163~establishment or maintenance of cell polarity	41	ARF4, TRAF3IP2, WDR1, PRICKLE2, PARD6G, BC034090, PRICKLE1, PKD1, PAK1, PARD6A, MAP2, LMNA, CFL1, ABL1, CTNNA1, HES1, MAP4, CYTH1, ACTR3, BCAS3, HSP90AA1, DST, FBXW11, GBF1, PAX6, ANK3, RPGRIP1L, MYO9A, RHOB, ANKFN1, DLG2, LHX2, RUFY3, KIF26B, FEZ1, KCNQ2, UST, AMOTL2, KIF2C, MAD2L1, LIMS1	4.88008e-05	0.00134807	2.87029
chr10	29146559	29147696		GOTERM_BP_ALL	GO:0010721~negative regulation of cell development	59	PTPRS, PTEN, UBE3A, PTPRG, YY1, PPP3CA, DUSP10, TNR, HMG20A, SOX8, DLEU2, KIFAP3, ACTR3, PAQR3, KREMEN1, PAX6, DISP3, ADAM17, RUFY3, DLX2, NTM, SEMA3A, CRMP1, RNF6, PTN, THY1, ASCL1, FOXO3, BHLHE23, RTN4, PAK1, INPP5F, MAP2, KATNA1, CTNNA1, SPOCK1, MBP, DMD, HES1, SRGAP2, HES3, MAP4K4, SPAG9, KDM4A, RYK, NTRK3, STAT3, IDH2, RFLNB, PTK2, PBX1, LIN28A, CDK5, LHX2, TRP53, MDM2, NF1, CALR, CNTN4	4.94147e-05	0.00136076	2.86622
chr10	121964166	121964482		GOTERM_BP_ALL	GO:0032774~RNA biosynthetic process	384	CCNK, NUP107, GABPB2, MAML2, ZFP846, ZMYND8, JMJD1C, CCNC, ENO1, RBPJ, BACH2, DCAF6, ELK3, CCAR1, RPS6KA5, CREB3L2, ZC3H12A, NKX1-1, PWWP2A, CYP1B1, SOX8, H4C2, TRIM27, CCNL1, BTRC, SOX7, TMPO, EPHA5, HES7, MEF2A, RBFOX2, ZFP1, SERPINF2, PTOV1, ZFP619, MED9, RFX3, SOX12, BHLHA15, MED4, SFRP1, DEPDC1A, SUB1, XRN2, RFX5, TXNIP, TRIB1, ZFPM1, TRIB2, CGGBP1, ATF4, SRCAP, CTBP1, ZFP868, EPAS1, TSHZ1, …	5.05511e-05	0.00138771	2.8577
chr10	86992088	86992589		GOTERM_BP_ALL	GO:0072583~clathrin-dependent endocytosis	23	PRKN, SYT1, CTBP1, DENND1A, CLTC, MAGI2, ITSN1, FNBP1L, AP3B2, SYT7, AP3M2, SCAMP5, INPP5F, CDK5, DNAJC6, SYT11, FCHO2, AP2S1, CALM3, CALM1, AP2M1, BCL2L1, SH3GL1	5.09478e-05	0.00139426	2.85566
chr10	128270140	128270855		GOTERM_BP_ALL	GO:0031326~regulation of cellular biosynthetic process	448	MIR30A, NUP107, GABPB2, MAML2, ENO1, RBPJ, BACH2, DCAF6, ELK3, ZC3H12A, CREB3L2, PWWP2A, NKX1-1, CYP1B1, HES7, MEF2A, STARD4, RBFOX2, SERPINF2, RFX3, MED9, PRKCA, SOX12, BHLHA15, MED4, ATG13, DEPDC1A, RFX5, TXNIP, CGGBP1, ATF4, A, SRCAP, CTBP1, MEPCE, PRDM11, HIF1A, MTDH, MIR214, GALR1, RAD21, MYO6, ZSCAN18, ATG5, S100A10, FZD1, HEXIM2, JUN, MIR125B-1, IRF2BP2, NR1D2, NR1D1, INO80, PBX4, PBX1, EI…	5.17024e-05	0.00141053	2.85062
chr10	9892453	9892784		GOTERM_BP_ALL	GO:0010038~response to metal ion	60	AHCYL1, CPNE4, PKD2, CLDN1, LOXL2, SMPD3, PPP3CA, EP300, KCNH1, MEF2A, EDN1, SLC30A5, SERPINF1, PLA2G4A, ANK3, CREB1, SLFN14, KCNQ2, KIT, KCNQ3, TXNIP, MAPT, FXN, ATF4, CUTA, PRKAA2, NRXN1, STK39, SLC41A1, NEDD4L, TNFRSF11B, ASCL1, HIF1A, GLRA1, GRIN2A, KCNMB1, KCNMB2, NCAM1, CACNG2, SLC25A23, ATG5, SEC31A, SLC12A2, JUN, SYT1, KCNB1, NEK7, KRT10, MT1, SYT7, SYT6, GATM, GCLC, PPP5C, DLG2, SYT11, C…	5.24892e-05	0.00142758	2.8454
chr10	9901938	9902391		GOTERM_BP_ALL	GO:0010769~regulation of cell morphogenesis involved in differentiation	54	ROBO2, PTPRS, PTEN, UBE3A, GRIP1, PPP3CA, GOLGA4, SIPA1L1, OPA1, SIN3A, CFL1, TNR, EP300, NEFM, PLXNC1, PPFIA2, EPHB3, ACTR3, CHRNB2, DSCAM, OMG, TIAM1, RAP2A, RUFY3, MAPT, FXN, MGLL, STAU2, SEMA3A, NEDD4L, RNF6, THY1, TRAK1, RTN4, PAK1, MAP2, CHN1, ABL1, MBP, LRRC4C, DISC1, S100A10, NTRK2, RYK, NTRK3, L1CAM, PTK2, GRIN1, CDK5, UST, CALR, MEGF8, MAP3K13, LIMS1	5.33913e-05	0.00144764	2.83934
chr10	9896728	9897359		GOTERM_BP_ALL	GO:0007044~cell-substrate junction assembly	22	BCAS3, DST, LIMCH1, FAM107A, PTEN, TESK2, PTPRK, THY1, SORBS1, PTK2, DUSP22, PTPRA, DLC1, CFL1, ABL1, APOD, ITGAV, GPM6B, VCL, S100A10, MAP4K4, LIMS1	5.40738e-05	0.00146165	2.83516
chr10	88451036	88451621		GOTERM_BP_ALL	GO:0050821~protein stabilization	35	PRKN, SWSAP1, STXBP4, PTEN, NLK, RTN4, HSPD1, D7ERTD443E, EP300, GET1, ZSWIM7, CCT7, TSPAN1, ZBED3, HSP90AA1, COG3, IRGM1, ANK2, ATP1B1, PML, PDCL3, PINK1, NCOR1, CREB1, SMO, TRP53, DNLZ, MDM4, CALR, TCF3, SUGT1, PPIB, CRYAB, RAB3GAP1, OTUD3	5.43768e-05	0.0014644	2.83434
chr10	5190875	5191254		GOTERM_BP_ALL	GO:0071822~protein complex subunit organization	158	NUP107, CRTC3, RNH1, GDA, TACO1, FAM107A, TRP63, STMN4, LDLRAD4, CLDN1, LOXL2, EPS8, RIMS2, RPH3A, FRAT1, ZC3H12A, CFL1, CYP1B1, EP300, PWWP2A, TRIM27, TNS3, SH3GL1, NSF, UNC13A, SWAP70, SERPINF2, AP1B1, KCTD1, MED9, MIF, MED4, KCTD5, OPTC, SUB1, KCNQ2, KCNQ3, TMEM126A, NUP98, D1PAS1, GRIA2, ARL6, SLC1A2, DPT, SLAIN1, GSPT1, DNAJC28, RTN4, ORC4, INPP5F, MAP2, ABL1, STXBP5, MAP4, STXBP6, GAS2L2, S…	5.45077e-05	0.0014644	2.83434
chr10	109005168	109005849		GOTERM_BP_ALL	GO:0006979~response to oxidative stress	68	TXN1, PTPRN, ATP2A2, UBE3A, PTPRK, SLC7A11, SMPD3, SESN3, SIN3A, ZC3H12A, CFL1, CYP1B1, ADNP2, EP300, BANF1, ITGAV, NUDT15, PDK2, EDN1, RALBP1, GPX6, GPX5, GAB1, ARNT, PRKCA, ETV5, RHOB, ERN1, TMIGD1, ALS2, TXNIP, NCOA7, MAPT, NEIL1, CRYAB, FXN, ATF4, PRKN, PRKAA2, STAU1, DIABLO, STAU2, EPAS1, FOXO3, HIF1A, WRN, PSMB5, PSAP, ABL1, APOD, FZD1, JUN, TXNRD2, FANCC, CFLAR, OXR1, PML, PEX14, NFKB1, RA…	5.79491e-05	0.00155212	2.80907
chr10	80433729	80434188		GOTERM_BP_ALL	GO:0009889~regulation of biosynthetic process	455	MIR30A, NUP107, GABPB2, MAML2, ENO1, RBPJ, BACH2, DCAF6, ELK3, ZC3H12A, CREB3L2, PWWP2A, NKX1-1, CYP1B1, HES7, MEF2A, STARD4, RBFOX2, SERPINF2, RFX3, MED9, PRKCA, SOX12, BHLHA15, MED4, ATG13, DEPDC1A, RFX5, TXNIP, CGGBP1, SF1, ATF4, A, SRCAP, CTBP1, MEPCE, PRDM11, HIF1A, MTDH, MIR214, GALR1, RAD21, MYO6, ZSCAN18, ATG5, S100A10, FZD1, HEXIM2, JUN, MIR125B-1, IRF2BP2, NR1D2, NR1D1, INO80, PBX4, PBX…	5.90103e-05	0.00157228	2.80347
chr10	12019061	12019871		GOTERM_BP_ALL	GO:0099072~regulation of postsynaptic specialization membrane neurotransmitter receptor levels	19	LGI1, PRKN, SNAP25, HSP90AA1, STXBP4, CTNND2, NRXN3, EPS8, RAP2A, DLG2, ERBB4, MYO6, AP2S1, CACNG2, NPTX2, CACNG3, CNIH3, AP2M1, CACNG5	5.90586e-05	0.00157228	2.80347
chr10	81570515	81572274		GOTERM_BP_ALL	GO:0044710~single-organism metabolic process	408	CYBC1, ARAF, ENO1, LIPA, ZC3H12A, FDXR, NKX1-1, CYP1B1, EARS2, MEF2A, GABARAPL2, STARD4, SERPINF2, PRKCA, GTPBP1, PRKAB1, ATG13, HMBS, FAR2, PLBD2, SF1, ATF4, CDC42SE1, A, TARSL2, RPN1, HIF1A, MTMR6, HACD4, MIR214, HSD11B2, CYB5R4, PRPSAP2, GALR1, MYO6, PLCG1, ATG5, GSTM4, JUN, NR1D2, NR1D1, L1CAM, PBX1, PAFAH2, CS, FAM135A, EIF6, GIPC1, FASN, SFXN1, FARSB, GSDME, ARF4, ARF1, PIGO, HEXB, KDM8, CL…	5.97213e-05	0.00158444	2.80012
chr10	81600462	81601738		GOTERM_BP_ALL	GO:0007411~axon guidance	42	ROBO2, TENM2, LRTM2, SEMA3A, CRMP1, PTPRM, CXCR4, CELSR3, FLRT2, FLRT3, CHL1, KIF5C, CHN1, NCAM1, PLXNC1, EPHB3, LGI1, EPHA5, EDN1, DSCAM, CNTN5, UNC5A, RYK, LMTK2, VSTM2L, PAX6, UNC5C, ANK3, L1CAM, ETV4, ENAH, KLF7, ADAM17, SMO, CDK5, LHX3, LHX2, NFIB, CNTN4, MEGF8, CDK5R2, NECTIN1	5.98749e-05	0.00158444	2.80012
chr10	79984938	79985419		GOTERM_BP_ALL	GO:0019226~transmission of nerve impulse	22	GRIA1, CHRNB2, NTRK2, KCND2, NTRK3, CARTPT, ANK3, GLRA1, PAK1, GRM7, SCN8A, KCNQ2, KCNMB2, S1PR1, KCNQ3, TNR, CACNG2, CACNG3, FGF12, SCN1A, CACNG5, RAPGEF4	6.30421e-05	0.00166325	2.77904
chr10	91181184	91182345		GOTERM_BP_ALL	GO:2001141~regulation of RNA biosynthetic process	371	CCNK, NUP107, GABPB2, MAML2, ZFP846, ZMYND8, JMJD1C, CCNC, ENO1, RBPJ, BACH2, DCAF6, ELK3, CCAR1, RPS6KA5, CREB3L2, ZC3H12A, NKX1-1, PWWP2A, CYP1B1, SOX8, TRIM27, CCNL1, BTRC, SOX7, TMPO, EPHA5, HES7, MEF2A, RBFOX2, ZFP1, SERPINF2, PTOV1, ZFP619, MED9, RFX3, SOX12, BHLHA15, MED4, SFRP1, DEPDC1A, SUB1, RFX5, TXNIP, TRIB1, ZFPM1, TRIB2, CGGBP1, ATF4, SRCAP, CTBP1, ZFP868, EPAS1, TSHZ1, MEPCE, NLK, …	6.50241e-05	0.00171042	2.7669
chr10	105288105	105288967		GOTERM_BP_ALL	GO:0097485~neuron projection guidance	42	ROBO2, TENM2, LRTM2, SEMA3A, CRMP1, PTPRM, CXCR4, CELSR3, FLRT2, FLRT3, CHL1, KIF5C, CHN1, NCAM1, PLXNC1, EPHB3, LGI1, EPHA5, EDN1, DSCAM, CNTN5, UNC5A, RYK, LMTK2, VSTM2L, PAX6, UNC5C, ANK3, L1CAM, ETV4, ENAH, KLF7, ADAM17, SMO, CDK5, LHX3, LHX2, NFIB, CNTN4, MEGF8, CDK5R2, NECTIN1	6.53121e-05	0.00171289	2.76627
chr10	39520195	39520698		GOTERM_BP_ALL	GO:0050790~regulation of catalytic activity	208	USP6NL, ARL6IP1, 2810408A11RIK, PREX2, CHORDC1, TRIM27, CCNL1, BSN, BTRC, SOX7, TNS3, EPHB3, EPHA5, ARRDC4, CSNK2A1, SERPINF1, PAQR3, ARRDC3, SERPINF2, SETMAR, PRKCA, MIF, PRKAB1, TIAM1, SFRP1, NEIL1, TRIB1, TRIB2, PIK3R4, THY1, HIF1A, ABR, APOH, GALR1, S100A10, PPP1R26, TBC1D8B, HEXIM2, RABGAP1L, PTPRN2, CRADD, GADD45B, GADD45A, IQSEC3, IRGM1, MYO5A, PARP16, PTK2, GADD45G, CCDC88A, CALM3, CALM1,…	6.71214e-05	0.00175512	2.75569
chr10	127070138	127070424		GOTERM_BP_ALL	GO:0051893~regulation of focal adhesion assembly	17	BCAS3, LIMCH1, FAM107A, PTEN, THY1, PTK2, DUSP22, PTPRA, DLC1, CFL1, ABL1, APOD, GPM6B, VCL, S100A10, MAP4K4, LIMS1	6.78739e-05	0.00176432	2.75342
chr10	17860821	17861502		GOTERM_BP_ALL	GO:0090109~regulation of cell-substrate junction assembly	17	BCAS3, LIMCH1, FAM107A, PTEN, THY1, PTK2, DUSP22, PTPRA, DLC1, CFL1, ABL1, APOD, GPM6B, VCL, S100A10, MAP4K4, LIMS1	6.78739e-05	0.00176432	2.75342
chr10	17841953	17842393		GOTERM_BP_ALL	GO:0072657~protein localization to membrane	82	DPP10, SNAP25, RAB3C, ARL6IP1, ZMYND8, ITGB2, CLTC, SLC7A11, GRIP1, EFR3A, GOLGA4, ARL5C, SEC61G, GET1, AP2M1, ACTR3, NSF, HSP90AA1, CSNK2A1, MAGI2, SSR3, PPP2R5A, IFT80, ANK2, COMMD1, VPS37B, ANK3, ACSL3, ATP1B1, ETV5, TIAM1, RAP2A, RAB38, PRKN, TOMM40, ARL6, NRXN1, NRXN3, PTN, MIEF1, THY1, TIMM10, ZDHHC22, ZDHHC25, GOLGA7B, PAK1, GRIN2A, ERBB4, FCHO2, EMC2, SRP54B, CACNG2, NPTX2, CACNG3, RAB6B,…	6.80795e-05	0.00176446	2.75339
chr10	8242176	8242824		GOTERM_BP_ALL	GO:0043967~histone H4 acetylation	18	NCOA1, AUTS2, ACTL6B, CTBP1, PHF20, LEF1, CHD5, BRCA1, MSL1, ING4, MORF4L1, PER1, ZZZ3, KANSL1, WDR5, EP300, TCF3, ATG5	7.01641e-05	0.00181015	2.74229
chr10	111010603	111011429		GOTERM_BP_ALL	GO:0006468~protein phosphorylation	214	CCNK, OXTR, ARAF, TESK2, LDLRAD4, RPS6KA5, ZC3H12A, CHORDC1, TRIM27, CCNL1, PRKACB, PDK2, EPHB3, EPHA5, PRKCG, MEF2A, CSNK2A1, LIMCH1, PAQR3, SERPINF2, PRKCA, MIF, MAPK8IP2, PRKAB1, ATG13, TIAM1, SFRP1, SIK3, TRIB1, TRIB2, CDC42SE1, PIK3R4, THY1, NLK, PRDM11, FXR2, INPP5F, ZBED3, FZD1, HEXIM2, JUN, CDK19, YES1, GADD45B, GADD45A, IRGM1, DCLK2, PARP16, L1CAM, PTK2, DCLK1, GADD45G, CCDC88A, PPP5C, A…	7.02532e-05	0.00181015	2.74229
chr10	111031279	111032078		GOTERM_BP_ALL	GO:0019438~aromatic compound biosynthetic process	427	NUP107, GABPB2, MAML2, ENO1, RBPJ, LIPA, BACH2, DCAF6, ELK3, ZC3H12A, CREB3L2, PWWP2A, NKX1-1, CYP1B1, HES7, MEF2A, RBFOX2, SERPINF2, RFX3, MED9, SOX12, BHLHA15, MED4, DEPDC1A, RFX5, HMBS, TXNIP, CGGBP1, ATF4, A, SRCAP, CTBP1, MEPCE, PRDM11, HIF1A, MTDH, PRPSAP2, GALR1, RAD21, MYO6, ZSCAN18, ATG5, S100A10, FZD1, HEXIM2, JUN, IRF2BP2, NR1D2, NR1D1, INO80, PBX4, PBX1, ZFAT, GIPC1, HBP1, HNRNPC, PKI…	7.44184e-05	0.00191161	2.7186
chr10	81996559	81997637		GOTERM_BP_ALL	GO:0032386~regulation of intracellular transport	74	TXN1, ARF1, WIPF1, AKAP8L, ATP2A2, BRCA1, PTPN23, PKD2, PKD1, NR3C2, RIMS2, SCAMP5, FRAT1, GRM7, ZC3H12A, EP300, AP2M1, PPFIA2, SH3GL1, KCNH1, ACTR3, CHRNB2, PRKCG, BCAS3, HSP90AA1, PPP1R12A, UNC13A, SIRT4, PRKCA, ANK3, ADRA2A, INPP4B, SMO, RUFY3, MAPT, CRYAB, DGKI, PRKN, NRN1, NRXN3, MIEF1, CPLX2, OAZ2, CPLX3, ERLEC1, PAK1, MAP2, NPY, MYO6, APOD, STXBP5, CYTH1, TCF7L2, SYT1, KCNB1, YIPF5, SYT7, …	7.46247e-05	0.00191161	2.7186
chr10	72613143	72613974		GOTERM_BP_ALL	GO:0043401~steroid hormone mediated signaling pathway	25	KDM3A, ABHD2, TRP63, UBE3A, RNF6, BRCA1, NR3C1, NR3C2, PAK1, PEG13, EP300, NTRK2, RBFOX2, BUD31, NCOA3, PER1, SFRP1, UFM1, PPP5C, NCOR1, CNOT3, KLF9, CREBRF, CRY1, CALR	7.55968e-05	0.0019309	2.71424
chr11	81492300	81492608		GOTERM_BP_ALL	GO:1903322~positive regulation of protein modification by small protein conjugation or removal	31	HDAC4, PRKN, PTEN, FAM107A, DERL1, WBP1L, UBE3A, BRCA1, PTTG1IP, PRICKLE1, UBB, ZC3H12A, BTRC, DISC1, TRIM67, ARRDC4, RIPK2, ARRDC3, ARNT, COMMD1, TICAM1, FBXO33, PTK2, UBE2S, CRY1, PELI1, UBE2V1, TRIB1, TRIB2, D1PAS1, BIRC2	7.6106e-05	0.00193828	2.71258
chr11	69900853	69901859		GOTERM_BP_ALL	GO:0031532~actin cytoskeleton reorganization	21	ACTR3, BCAS3, RALA, AUTS2, THSD7B, NTRK3, MINK1, GAB1, EPS8, TJP1, MKLN1, RAP2A, PAK1, SIPA1L1, KIT, S1PR1, ABL1, GRB2, PHACTR1, THSD7A, LPIN1	7.77567e-05	0.00197462	2.70452
chr11	119490993	119491654		GOTERM_BP_ALL	GO:0034332~adherens junction organization	27	PTEN, FAM107A, TESK2, PTPRK, THY1, PTPN23, CDH6, CFL1, ABL1, ITGAV, APOD, CDH26, GPM6B, S100A10, MAP4K4, BCAS3, LIMCH1, SORBS1, PTK2, MTSS1, DUSP22, TJP1, PTPRA, DLC1, VCL, CDH19, LIMS1	7.87907e-05	0.00199513	2.70003
chr11	79459798	79460699		GOTERM_BP_ALL	GO:0031400~negative regulation of protein modification process	82	PTPRR, PTEN, DUSP19, BRCA1, ARRB2, LDLRAD4, DUSP10, SIN3A, ZC3H12A, CHORDC1, WDR5, HMG20B, BANF1, HMG20A, TRIM27, DACT1, NCK1, PRKCG, SPINK1, CSNK2A1, DUSP1, HEG1, SWAP70, PAQR3, PRKCA, PAX6, ASH1L, VRK3, DUSP6, FH1, DUSP22, SFRP1, NCOR1, CRY1, RAPGEF1, NCOA7, MAPT, CACTIN, TRIB1, FAM72A, CDC42SE1, PRKN, KDM3A, PRKAA2, ANKS1, CTBP1, THY1, HMGCR, PPM1E, GNAI2, PARD6A, BOD1L, INPP5F, U2AF2, MGAT5, …	8.21538e-05	0.00207432	2.68312
chr11	76439361	76440047		GOTERM_BP_ALL	GO:0010256~endomembrane system organization	95	DPP10, USP6NL, RAB3C, ARL6IP1, PTPRN, AKAP8L, CLTC, PTEN, ATP2A2, SNX10, FNBP1L, SYNE1, GRIP1, LAPTM4B, EFR3A, GOLGA4, BANF1, GET1, AP2M1, ACTR3, NSF, BCAS3, PRMT5, SUN1, CSNK2A1, COG6, AKTIP, COG3, MYOF, AP1B1, PPP2R5A, ANK2, ANO6, COMMD1, BHLHA15, ANK3, ACSL3, ATP1B1, ANO4, YWHAZ, MTSS1, MTSS2, TMEFF2, RAP2A, CREB1, ALS2, GORASP2, PIK3C3, RAB38, ABCG1, PRKN, RAB5B, AU040320, TMED10, LMAN2L, ARL…	8.24713e-05	0.00207639	2.68269
chr11	76462414	76463070		GOTERM_BP_ALL	GO:0030516~regulation of axon extension	24	ACTR3, PTPRS, DSCAM, RYK, NTRK3, SEMA3A, RNF6, L1CAM, RTN4, GOLGA4, PAK1, CDK5, SIN3A, MAP2, RUFY3, ABL1, TNR, EP300, MAPT, MAP3K13, MEGF8, DISC1, FXN, MGLL	8.3154e-05	0.00208762	2.68035
chr11	30676202	30676626		GOTERM_BP_ALL	GO:0021700~developmental maturation	55	IL21, PTPRN, PTEN, SNX10, RBPJ, OPA1, SOX8, DLEU2, EDN1, SRRM4, UNC13A, SPINK1, ACTL6B, IL15, RFX3, IFT80, ANO6, BHLHA15, ANK3, TMIGD1, SLFN14, KCNQ3, ATP6V1B2, RAB38, PLCB1, C1QA, NFIX, ANKS1, EPAS1, NRXN1, ABHD2, SEZ6, ASCL1, FOXO3, CLCN3, HIF1A, BLOC1S5, IGSF21, ERBB4, MIR132, S1PR1, HES1, ATP6V1D, KCNIP2, KCNB1, ZBTB16, RFLNB, MYO5A, GRIN1, DLG2, NFIA, NF1, MAP3K13, CDK5R2, SLC26A6	8.61742e-05	0.00215729	2.66609
chr11	69123688	69125598		GOTERM_BP_ALL	GO:0048813~dendrite morphogenesis	30	STAU2, CTNND2, SEMA3A, PTEN, UBE3A, TRAK1, PREX2, GRIP1, PPP3CA, SIPA1L1, OPA1, BTBD3, CFL1, SLITRK5, PPFIA2, EPHB3, DACT1, ACTR3, EPHA5, MEF2A, RBFOX2, DSCAM, MINK1, MAPK8IP2, SEPTIN7, DCLK1, TIAM1, KLF7, CDK5, ABI1	8.68116e-05	0.00216709	2.66412
chr11	89609789	89610205		GOTERM_BP_ALL	GO:0031398~positive regulation of protein ubiquitination	28	PRKN, PTEN, FAM107A, DERL1, WBP1L, UBE3A, BRCA1, PTTG1IP, PRICKLE1, UBB, BTRC, DISC1, TRIM67, ARRDC4, RIPK2, ARRDC3, COMMD1, TICAM1, FBXO33, PTK2, UBE2S, CRY1, PELI1, UBE2V1, TRIB1, TRIB2, D1PAS1, BIRC2	8.90152e-05	0.00221583	2.65446
chr11	94327472	94328043		GOTERM_BP_ALL	GO:0030001~metal ion transport	112	AHCYL1, GHITM, SLC8A2, NR3C2, GRIP1, FTH1, TRIM27, SLC12A6, SCN1A, KCNH1, SLC39A3, RGS7, NSF, KCNH2, CHRNB2, KCNH3, SPINK1, KCNH6, KCNH7, KCNK12, SLC30A5, LMTK2, ANK2, BHLHA15, ANK3, ATP1B1, AFG3L2, SLC5A8, SCN8A, KCNQ2, KCNQ3, ATF4, SLC22A5, STK39, SLC1A3, SLC41A1, NEDD4L, CACNA1C, THY1, HRH1, GRIN2A, NKAIN3, KCNMB1, KCNMB2, ABL1, PLCG1, SLC38A2, ATG5, MYO5A, FGF14, CDK5, GNB2, CALM3, HBP1, SFXN…	9.03256e-05	0.00224211	2.64934
chr11	5009775	5010109		GOTERM_BP_ALL	GO:0048513~animal organ development	414	MIR30A, NUP107, CLPB, RBPJ, CLDN1, LIPA, FGFRL1, ZC3H12A, CREB3L2, CYP1B1, MEF2A, MBNL1, RBFOX1, RBFOX2, CSNK2A1, STARD7, SERPINF1, RFX3, PRKCA, IFT80, UNC5C, SOX12, BHLHA15, OPTC, FEZ1, HMBS, TXNIP, PRR14, SF1, ATF4, ABCB5, THY1, HIF1A, MIR214, ABR, BLOC1S5, PRPSAP2, FLRT2, FLRT3, MYO6, SRP54B, RRS1, ADAM6B, ATG5, FZD1, JUN, MIR125B-1, IRF2BP2, NR1D2, PBX4, MEX3C, PBX1, GJB2, EIF6, PRXL2A, ZFAT,…	9.1603e-05	0.00226743	2.64447
chr11	108377793	108378503		GOTERM_BP_ALL	GO:0060359~response to ammonium ion	31	GRIA1, GABRB2, CHRM3, GABRB1, OXTR, CHRM4, SLC1A2, CXCR4, SLC1A3, UBE3A, PPP2R2A, GNAI2, LY6C1, EFTUD2, HRH1, HRH3, SIN3A, NCAM1, PRKCG, CHRNB2, HSP90AA1, SORBS1, GABRG2, GRIN1, SDK1, PPP5C, CDK5, KCNQ3, LY6A, PLCB1, ATF4	9.4476e-05	0.002332	2.63227
chr11	59226238	59227037		GOTERM_BP_ALL	GO:0010639~negative regulation of organelle organization	63	GDI2, NAT10, BRCA1, ARRB2, GHITM, LMOD3, EPS8, TRIM9, OPA1, CAPZB, SIN3A, NUF2, CFL1, WDR5, RUBCN, DUSP1, SWAP70, SIRT4, SETMAR, TEX14, BAZ1B, FH1, TOM1L2, TMEFF2, NAV3, INCENP, FEZ1, SUB1, MAPT, FXN, DCP2, PRKN, PLEKHH2, KDM3A, ANAPC15, TNKS, CTBP1, KATNB1, CAPG, ADD3, AURKB, MAP2, RAD21, LMNA, S1PR1, MAP4, GAS2L2, WASF2, ATG5, KDM4A, MAD2L1BP, PML, ZWINT, TJP1, GCLC, PINK1, TRP53, DLC1, MAP6D1,…	9.61776e-05	0.00236737	2.62573
chr11	103965894	103966950		GOTERM_BP_ALL	GO:0010970~transport along microtubule	31	STAU1, STAU2, BICDL1, SPG7, TRAK1, HIF1A, AP3M2, FYCO1, AP3M1, BLOC1S5, UBB, MAP2, KIF5C, NEFM, BSN, BORCS7, SPG11, BORCS6, SUN1, DST, IFT140, FBXW11, HSBP1, MYO5A, IFT80, ANK3, AP3B2, PEX14, DLG2, IFT81, MAPT	0.000105078	0.00257925	2.58851
chr11	101672940	101673380		GOTERM_BP_ALL	GO:0046879~hormone secretion	58	SNAP25, CHRM3, MIDN, PTPRN, CHD7, ITSN1, RPH3A, RIMS2, SMPD3, PPP3CA, HMGN3, EPHA5, EDN1, DGAT1, SIRT4, RFX3, PAX6, CARTPT, YWHAZ, ADRA2A, TIAM1, SFRP1, CREB1, VSNL1, VGF, CRY1, SELENOT, PHPT1, PLCB1, ABCG1, RAPGEF4, PRKN, STXBP4, CACNA1C, HMGCR, HIF1A, CPLX3, CYB5R4, GALR1, MAP4K4, SMAD2, CHGA, TCF7L2, TFAP2B, KCNJ6, SLC16A1, CYP2J5, PTPRN2, RASL10B, KCNB1, MYO5A, SLC16A10, NR1D1, SYT7, STXBP5L,…	0.000105523	0.00258296	2.58788
chr11	101657606	101658776		GOTERM_BP_ALL	GO:0010467~gene expression	574	MIR30A, NUP107, GABPB2, MAML2, ENO1, RBPJ, LIPA, BACH2, DCAF6, ELK3, ZC3H12A, CREB3L2, PWWP2A, NKX1-1, CYP1B1, PRKACB, EARS2, HES7, MEF2A, MBNL1, RBFOX1, MBNL2, RBFOX2, SERPINF1, SERPINF2, RFX3, MED9, PRKCA, SOX12, BHLHA15, MED4, GTPBP1, PRKAB1, DEPDC1A, RFX5, TXNIP, PIH1D2, NUP98, CGGBP1, SF1, ATF4, A, SRCAP, TARSL2, CTBP1, MRPL18, MEPCE, SNU13, PRDM11, HIF1A, MTDH, MIR214, BLOC1S5, GALR1, RAD21…	0.000105863	0.00258411	2.58769
chr11	98003357	98003780		GOTERM_BP_ALL	GO:0018130~heterocycle biosynthetic process	424	NUP107, GABPB2, MAML2, ENO1, RBPJ, LIPA, BACH2, DCAF6, ELK3, ZC3H12A, CREB3L2, PWWP2A, NKX1-1, CYP1B1, HES7, MEF2A, RBFOX2, SERPINF2, RFX3, MED9, SOX12, BHLHA15, MED4, DEPDC1A, RFX5, HMBS, TXNIP, CGGBP1, ATF4, SRCAP, CTBP1, MEPCE, PRDM11, HIF1A, MTDH, PRPSAP2, GALR1, RAD21, MYO6, ZSCAN18, ATG5, S100A10, FZD1, HEXIM2, JUN, IRF2BP2, NR1D2, NR1D1, INO80, PBX4, PBX1, ZFAT, HBP1, HNRNPC, PKIG, CDK14, …	0.0001071	0.00260708	2.58385
chr11	70432085	70432877		GOTERM_BP_ALL	GO:0007049~cell cycle	193	CCNK, CCNC, HSF2BP, LIPA, CCAR1, EPS8, CHORDC1, CCNL1, PRKACB, CSNK2A1, ESCO1, NSMCE2, SETMAR, PRKCA, ANK3, WDR76, SFRP1, TXNIP, HECA, ANAPC15, CDCA2, STXBP4, MEPCE, RTF2, PIK3R4, MIR214, RAD21, RRS1, MAP4, ZBED3, HEXIM2, CRADD, GADD45A, MICAL3, MAD2L1BP, INO80, SMARCA2, PBX1, ZWINT, STAG1, GIPC1, CALM3, FBXL3, CALR, CALM1, 1700028K03RIK, CDK14, BTG3, TOP2B, ARF1, AHCTF1, CITED2, CLTC, KDM8, CETN…	0.000110211	0.00267544	2.57261
chr11	43216955	43217536		GOTERM_BP_ALL	GO:0099111~microtubule-based transport	31	STAU1, STAU2, BICDL1, SPG7, TRAK1, HIF1A, AP3M2, FYCO1, AP3M1, BLOC1S5, UBB, MAP2, KIF5C, NEFM, BSN, BORCS7, SPG11, BORCS6, SUN1, DST, IFT140, FBXW11, HSBP1, MYO5A, IFT80, ANK3, AP3B2, PEX14, DLG2, IFT81, MAPT	0.000116737	0.00282605	2.54882
chr11	43095819	43096374		GOTERM_BP_ALL	GO:0009755~hormone-mediated signaling pathway	30	A, KDM3A, SLC27A1, THRB, ABHD2, TRP63, UBE3A, RNF6, BRCA1, NR3C1, NR3C2, PAK1, PEG13, EP300, NTRK2, RBFOX2, BUD31, NCOA3, NR1D2, NR1D1, PER1, SFRP1, UFM1, PPP5C, NCOR1, CNOT3, KLF9, CREBRF, CRY1, CALR	0.000120412	0.00290704	2.53655
chr11	43059437	43059949		GOTERM_BP_ALL	GO:0060078~regulation of postsynaptic membrane potential	24	GRIA1, PRKN, NRXN1, PTEN, CELF4, SEZ6, ANO6, MAPK8IP2, GABRG2, NR3C2, EIF4A3L1, INSYN2B, BEGAIN, GRIN1, RIMS2, NPAS4, PPP3CA, GLRA1, GRIN2A, FGF14, CDK5, RAB3GAP1, DGKI, RGS7	0.000123913	0.00298339	2.52529
chr11	69036785	69038169		GOTERM_BP_ALL	GO:0051170~nuclear import	37	NXT1, NUP107, TRAF3IP2, BRCA1, PTTG1IP, PRICKLE1, PKD2, PKD1, ING1, BACH2, PPP3CA, LMNA, ZC3H12A, CFL1, EP300, APOD, KPNA2, TNPO1, KPNA3, SPG11, HTATIP2, IL33, HSP90AA1, STAT3, PML, NFKBIA, UFM1, SMO, TRP53, KCNQ2, RAB18, KCNQ3, NF1, TXNIP, NUP98, PKIG, KPNB1	0.000127805	0.00306193	2.51401
chr11	69039469	69041919		GOTERM_BP_ALL	GO:0034220~ion transmembrane transport	124	CHRM3, SLC27A1, AHCYL1, TACO1, SLC35B1, GHITM, SLC8A2, NR3C2, RPH3A, GRIP1, CFL1, SLC25A42, SLC12A6, SCN1A, KCNH1, SLC39A3, RGS7, KCNH2, CHRNB2, KCNH3, KCNH6, KCNH7, KCNK12, SLC30A5, PRKCA, ANK2, ANK3, ATP1B1, MAPK8IP2, GABRG2, AFG3L2, SCN8A, KCNQ2, KCNQ3, GRIA1, SLC22A5, SLC1A2, STK39, SLC1A3, SLC41A1, NEDD4L, SLC1A4, CACNA1C, THY1, HRH1, GRIN2A, KCNMB1, ABL1, SLC38A9, PLCG1, ATP6V1D, SLC38A2, A…	0.00012787	0.00306193	2.51401
chr11	97840573	97841575		GOTERM_BP_ALL	GO:0010976~positive regulation of neuron projection development	55	ALK, ITSN2, ROBO2, ARF1, TENM3, ZMYND8, ITSN1, NR3C1, RIMS2, GRIP1, GOLGA4, OPA1, ADAMTS1, CREB3L2, CFL1, EP300, PLXNC1, NCK1, TRIM67, ACTR3, UNC13A, DSCAM, SERPINF1, MAGI2, COBL, TIAM1, ADAM17, FEZ1, RUFY3, RAPGEF1, MAPT, TOX, FXN, PRKN, STAU2, NRXN1, KATNB1, CXCR4, NEDD4L, PTN, TRAK1, PAK1, ABL1, DMD, DISC1, FZD1, NTRK2, SYT1, NTRK3, DYNLT1A, CFLAR, L1CAM, NF1, MEGF8, MAP3K13	0.000138459	0.0033065	2.48063
chr11	111913950	111914230		GOTERM_BP_ALL	GO:0080134~regulation of response to stress	187	TXN1, CLPB, TRAF3IP2, TRIL, H2-L, TRP63, RORA, ENO1, CLDN1, YY1, KLRB1C, SESN3, ZC3H12A, CHORDC1, EP300, TNR, BANF1, ARID2, PRKCG, RALBP1, SERPINF1, SERPINF2, OMG, TRAFD1, SETMAR, PRKCA, MIF, TICAM1, MAPK8IP2, WDR76, ERN1, MORF4L1, ERN2, TIAM1, SFRP1, ADAM17, TMEM259, TMEM126A, RELL1, HDGFL2, D1PAS1, ATF4, CDC42SE1, RNASEH2B, GYPA, STK39, THY1, PTTG1IP, FOXO3, HIF1A, RTN4, DPP4, ABR, FXR2, SEC14L…	0.000141807	0.00337731	2.47143
chr11	120232586	120233046		GOTERM_BP_ALL	GO:0006913~nucleocytoplasmic transport	56	TXN1, AHCTF1, NXT1, NUP107, AHCYL1, TRAF3IP2, WIPF1, AKAP8L, BRCA1, CASC3, PKD2, PKD1, ING1, BACH2, PPP3CA, FRAT1, ZC3H12A, CFL1, EP300, KPNA2, ALYREF2, TNPO1, KPNA3, SPG11, HTATIP2, HSP90AA1, LSG1, SMO, KCNQ2, KCNQ3, TXNIP, NUP98, KPNB1, PTTG1IP, PRICKLE1, LMNA, RRS1, ZFP384, APOD, NXF7, MLXIP, TCF7L2, IL33, STAT3, PML, NFKBIA, UFM1, CDK5, EIF6, TRP53, RAB18, MDM2, NF1, CALR, NUPL2, PKIG	0.000145566	0.00344819	2.46241
chr11	85352333	85353473		GOTERM_BP_ALL	GO:0007568~aging	56	MIR30A, CITED2, ITGB2, PTEN, JMJD1C, TRP63, CLDN1, LIPA, PPP3CA, ING2, OPA1, SIN3A, CASP2, POLG, SCN1A, EDN1, IL15, SERPINF1, NSMCE2, MIRLET7I, GFRA1, MIF, MSH2, KCNQ2, EEF1E1, CRYAB, C1QA, SLC1A2, MIR378D, FOXO3, HDAC9, MNT, WRN, MIR132, KCNMB1, NPY, LMNA, ABL1, CTNNA1, APOD, NCAM1, DMD, SLC12A2, JUN, AMFR, MBD2, MIR125B-1, PML, GJB2, GCLC, APEX1, TRP53, GRB2, CALR, ZFP277, YPEL3	0.000145566	0.00344819	2.46241
chr11	85738431	85738955		GOTERM_BP_ALL	GO:0045665~negative regulation of neuron differentiation	42	DLX2, PTPRS, NTM, SEMA3A, PTEN, CRMP1, UBE3A, RNF6, THY1, ASCL1, FOXO3, RTN4, PTPRG, PPP3CA, INPP5F, MAP2, KATNA1, TNR, SPOCK1, SOX8, DMD, HES1, MBP, HMG20A, DLEU2, HES3, MAP4K4, ACTR3, SPAG9, RYK, PAQR3, KREMEN1, PAX6, PTK2, PBX1, DISP3, ADAM17, CDK5, RUFY3, MDM2, CNTN4, CALR	0.00015019	0.0035482	2.44999
chr11	31675534	31675957		GOTERM_BP_ALL	GO:0036465~synaptic vesicle recycling	20	PRKN, SYT1, CTBP1, DENND1A, CLTC, ITSN1, AP3B2, SYT7, AP3M2, SCAMP5, CDK5, DNAJC6, SYT11, FCHO2, AP2S1, CALM3, CALM1, AP2M1, BCL2L1, SH3GL1	0.000152106	0.00358384	2.44565
chr11	31671838	31672252		GOTERM_BP_ALL	GO:0051169~nuclear transport	56	TXN1, AHCTF1, NXT1, NUP107, AHCYL1, TRAF3IP2, WIPF1, AKAP8L, BRCA1, CASC3, PKD2, PKD1, ING1, BACH2, PPP3CA, FRAT1, ZC3H12A, CFL1, EP300, KPNA2, ALYREF2, TNPO1, KPNA3, SPG11, HTATIP2, HSP90AA1, LSG1, SMO, KCNQ2, KCNQ3, TXNIP, NUP98, KPNB1, PTTG1IP, PRICKLE1, LMNA, RRS1, ZFP384, APOD, NXF7, MLXIP, TCF7L2, IL33, STAT3, PML, NFKBIA, UFM1, CDK5, EIF6, TRP53, RAB18, MDM2, NF1, CALR, NUPL2, PKIG	0.000154186	0.00362316	2.44091
chr11	69062140	69063799		GOTERM_BP_ALL	GO:0043085~positive regulation of catalytic activity	133	USP6NL, SLC27A1, CSF1, FGF1, SLC8A2, PREX2, RGS1, BTRC, SOX7, EPHB3, RGS7, EPHA5, ARRDC4, RALBP1, MAGI2, ARRDC3, LMTK2, SETMAR, CARTPT, MIF, ATP1B1, VRK3, ERN1, ERN2, TIAM1, ADAM17, MSH2, TRIB1, TRIB2, D1PAS1, DIABLO, TNKS, PIK3R4, CACNA1C, THY1, ARHGAP22, ABR, APOH, PSAP, ABL1, TBC1D13, MBP, SRGAP2, S100A10, TBC1D8B, RABGAP1L, CRADD, IQSEC3, NEK7, IRGM1, MYO5A, PARP16, PTK2, CCDC88A, CDK5, UBE2S…	0.000157832	0.00369897	2.43192
chr11	101551830	101553241		GOTERM_BP_ALL	GO:1901362~organic cyclic compound biosynthetic process	436	NUP107, GABPB2, MAML2, ENO1, RBPJ, LIPA, BACH2, DCAF6, ELK3, ZC3H12A, CREB3L2, PWWP2A, NKX1-1, CYP1B1, HES7, MEF2A, STARD4, RBFOX2, SERPINF2, RFX3, MED9, SOX12, BHLHA15, MED4, DEPDC1A, RFX5, HMBS, TXNIP, CGGBP1, ATF4, A, SRCAP, CTBP1, MEPCE, PRDM11, HIF1A, MTDH, PRPSAP2, GALR1, RAD21, MYO6, ZSCAN18, ATG5, S100A10, FZD1, HEXIM2, JUN, IRF2BP2, NR1D2, NR1D1, INO80, PBX4, PBX1, ZFAT, GIPC1, HBP1, HNR…	0.000159596	0.00372881	2.42843
chr11	80549904	80550345		GOTERM_BP_ALL	GO:0034599~cellular response to oxidative stress	47	TXN1, PRKN, PRKAA2, STAU1, DIABLO, STAU2, EPAS1, ATP2A2, PTPRK, SLC7A11, FOXO3, HIF1A, SMPD3, SIN3A, ZC3H12A, PSAP, CFL1, ABL1, CYP1B1, EP300, ADNP2, PDK2, FZD1, JUN, EDN1, RALBP1, GPX5, ARNT, FANCC, CFLAR, OXR1, PEX14, ETV5, PML, RHOB, ERN1, RAD52, PINK1, GJB2, TMIGD1, APEX1, TRP53, NCOA7, MAPT, FXN, ZFP277, ATF4	0.000159951	0.00372881	2.42843
chr11	107867442	107867884		GOTERM_BP_ALL	GO:0060996~dendritic spine development	25	ARF4, ARF1, PTPRS, STAU2, ZMYND8, CTNND2, ITSN1, PTEN, UBE3A, NR3C1, PAK1, SIPA1L1, OPA1, CFL1, SRGAP2, PPFIA2, EPHB3, ACTR3, EPHA5, SLC12A5, ARID1B, SEPTIN7, TIAM1, CDK5, SPIRE1	0.000161824	0.00376251	2.42452
chr11	98809017	98809593		GOTERM_BP_ALL	GO:0070997~neuron death	63	BARHL1, GABRB2, THRB, CSF1, ITSN1, TRP63, ARRB2, SLC7A11, NR3C1, GRM7, CHL1, CASP2, SPG11, PRKCG, RALBP1, SERPINF1, VSTM2L, CREB1, SMO, MSH2, TMEM259, KCNQ2, KCNQ3, NCOA7, MAPT, ATF4, PRKN, HDAC4, C1QA, NFIX, DIABLO, MAX, ASCL1, FOXO3, BHLHE23, HIF1A, HSPD1, UBB, GPNMB, NPY, ABL1, FZD1, CHGA, NTRK2, TFAP2B, JUN, HSPA4, KCNB1, STAT3, MT1, OXR1, GRIN1, PM20D1, GCLC, PINK1, PPP5C, CDK5, PPP2R2B, TRP…	0.000168307	0.00390294	2.40861
chr11	115813850	115814376		GOTERM_BP_ALL	GO:0065007~biological regulation	1231	USP6NL, ITSN2, MIR30A, NUP107, 2810408A11RIK, ITSN1, ARAF, GHITM, RBPJ, CLDN1, LIPA, PTPDC1, PREX2, SCAMP5, ZC3H12A, NKX1-1, PSMD1, PWWP2A, PRKACB, HES7, MEF2A, GABARAPL2, STARD4, RBFOX1, RBFOX2, CSNK2A1, UNC5A, STARD7, FNBP1, SETMAR, RFX3, UNC5C, BHLHA15, PRKAB1, OPTC, RUFY3, FEZ1, RFX5, TMEM126A, TXNIP, SPARCL1, CGGBP1, SF1, ATF4, A, CDCA2, MEPCE, ABCB5, THY1, LYPD6, OAZ2, HSD11B2, CYB5R4, GRIN…	0.000171641	0.00396982	2.40123
chr11	28584002	28584658		GOTERM_BP_ALL	GO:0071456~cellular response to hypoxia	28	CITED2, EPAS1, PTEN, RORA, AK4, MIEF1, FMN2, ENO1, RBPJ, ADO, FOXO3, HIF1A, RTN4, MIR214, NPEPPS, KCNMB1, LMNA, EP300, EDN1, KCND2, SIRT4, CFLAR, COMMD1, PINK1, SFRP1, TRP53, MDM2, MDM4	0.000175622	0.00405126	2.39241
chr11	29428274	29429122		GOTERM_BP_ALL	GO:0042325~regulation of phosphorylation	183	TXN1, SLC27A1, CCNK, MIDN, CSF1, ARAF, LDLRAD4, FGF1, CELSR3, SLC8A2, RPS6KA5, ZC3H12A, CHORDC1, GRB10, EP300, TRIM27, CCNL1, EPHB3, EPHA5, RALBP1, SPINK1, DSCAM, LIMCH1, APLP2, PAQR3, SERPINF2, LMTK2, PRKCA, CARTPT, MIF, MAPK8IP2, VRK3, ERN1, ERN2, TIAM1, SFRP1, ADAM17, RELL1, WDFY2, TRIB1, TRIB2, D1PAS1, JCAD, CDC42SE1, PIK3R4, STK39, AK4, THY1, PRDM11, HIF1A, FXR2, THPO, INPP5F, STK38, PSAP, A…	0.000180114	0.00414404	2.38258
chr11	74619147	74619497		GOTERM_BP_ALL	GO:0030522~intracellular receptor signaling pathway	37	KDM3A, THRB, CLPB, CITED2, TRP63, UBE3A, RNF6, RORA, BRCA1, NR3C1, NR3C2, PAK1, SEC14L1, PEG13, ZNRF4, EP300, ALOXE3, NCOA1, NTRK2, RBFOX2, RIPK2, BUD31, NCOA3, STARD10, STAT3, IRGM1, PML, NFKBIA, PER1, SFRP1, UFM1, PPP5C, NCOR1, CNOT3, KLF9, CRY1, CALR	0.00018186	0.00416695	2.38018
chr11	54776471	54777212		GOTERM_BP_ALL	GO:0006812~cation transport	141	AHCYL1, TACO1, GHITM, SLC8A2, NR3C2, RPH3A, GRIP1, FTH1, CFL1, TRIM27, SLC25A42, SLC12A6, SCN1A, KCNH1, SLC39A3, RGS7, NSF, KCNH2, CHRNB2, KCNH3, RALBP1, SPINK1, KCNH6, KCNH7, KCNK12, SLC30A5, LMTK2, ANK2, BHLHA15, ANK3, ATP1B1, MAPK8IP2, AFG3L2, SLC5A8, SCN8A, KCNQ2, KCNQ3, ATF4, SLC22A5, STK39, SLC1A3, SLC41A1, NEDD4L, SLC1A4, CACNA1C, THY1, RTN4, HRH1, GRIN2A, SEC14L1, NKAIN3, HRH3, KCNMB1, KC…	0.000182056	0.00416695	2.38018
chr11	54748788	54749197		GOTERM_BP_ALL	GO:0034654~nucleobase-containing compound biosynthetic process	415	NUP107, GABPB2, MAML2, ENO1, RBPJ, LIPA, BACH2, DCAF6, ELK3, ZC3H12A, CREB3L2, PWWP2A, NKX1-1, CYP1B1, HES7, MEF2A, RBFOX2, SERPINF2, RFX3, MED9, SOX12, BHLHA15, MED4, DEPDC1A, RFX5, TXNIP, CGGBP1, ATF4, SRCAP, CTBP1, MEPCE, PRDM11, HIF1A, MTDH, PRPSAP2, GALR1, RAD21, MYO6, ZSCAN18, ATG5, S100A10, FZD1, HEXIM2, JUN, IRF2BP2, NR1D2, NR1D1, INO80, PBX4, PBX1, ZFAT, HBP1, HNRNPC, PKIG, CDK14, ARF4, …	0.000194263	0.00443484	2.35312
chr11	101992508	101992924		GOTERM_BP_ALL	GO:0009725~response to hormone	111	SLC27A1, OXTR, NPFFR1, AHCYL1, FAM107A, TRP63, UBE3A, NR3C1, CLDN1, NR3C2, YY1, PEG13, SESN3, CFL1, GRB10, CYP1B1, EP300, PDK2, EPHA5, PAQR8, RBFOX2, SERPINF1, PRKCA, NPAS4, SFRP1, TXNIP, A, MAX, STXBP4, ABHD2, STK39, FOXO3, HSD11B2, MBP, WDTC1, ZBED3, MYO5A, LNPEP, NR1D2, NR1D1, CRLS1, PTK2, NFKB1, GJB2, GCLC, PPP5C, EIF6, PTPRA, SP1, CNOT3, CREBRF, CALM3, GRB2, CALR, CALM1, SLC26A6, SLC26A5, RO…	0.000194872	0.00443723	2.35289
chr11	69369858	69370472		GOTERM_BP_ALL	GO:0010468~regulation of gene expression	480	MIR30A, NUP107, GABPB2, MAML2, ENO1, RBPJ, BACH2, DCAF6, ELK3, ZC3H12A, CREB3L2, PWWP2A, NKX1-1, CYP1B1, ADNP2, PRKACB, HES7, MEF2A, MBNL1, RBFOX1, MBNL2, RBFOX2, SERPINF1, SERPINF2, RFX3, MED9, PRKCA, SOX12, BHLHA15, MED4, GTPBP1, PRKAB1, DEPDC1A, RFX5, TXNIP, NUP98, CGGBP1, SF1, ATF4, A, SRCAP, CTBP1, MEPCE, PRDM11, HIF1A, MTDH, MIR214, GALR1, RAD21, MYO6, ZSCAN18, ATG5, S100A10, FZD1, HEXIM2, …	0.000196949	0.00447297	2.3494
chr11	86757431	86758073		GOTERM_BP_ALL	GO:0051093~negative regulation of developmental process	142	CCNK, TRP63, RORA, UBE3A, LDLRAD4, RBPJ, LOXL2, YY1, ZC3H12A, CFL1, MAEL, TNR, SOX8, H4C2, DLEU2, KIFAP3, PRKACB, SERPINF1, PAQR3, CARTPT, MIF, BHLHA15, INPP4B, DISP3, SFRP1, ADAM17, SMO, OPTC, RUFY3, TRIB1, TRIB2, ZFPM1, ABCG1, DLX2, NTM, ASMT, TNFRSF11B, THY1, FOXO3, BHLHE23, HIF1A, RTN4, MIR214, ABR, INPP5F, MAP2, APOH, ABL1, MBP, SRGAP2, CNMD, MARK1, H4C8, GADD45A, ZBTB16, IDH2, IRGM1, SMARCA…	0.000202545	0.00458824	2.33835
chr11	69323690	69324129		GOTERM_BP_ALL	GO:0061387~regulation of extent of cell growth	25	PTPRS, SEMA3A, RNF6, RTN4, GOLGA4, PAK1, MAP2, SIN3A, ABL1, TNR, EP300, DISC1, ACTR3, DSCAM, RYK, NTRK3, OMG, L1CAM, CDK5, RUFY3, MAPT, MAP3K13, MEGF8, FXN, MGLL	0.000205709	0.00464796	2.33274
chr11	12843591	12844024		GOTERM_BP_ALL	GO:0034504~protein localization to nucleus	52	NXT1, NUP107, TRAF3IP2, NVL, BRCA1, PKD2, PKD1, ING1, SYNE1, PPP3CA, SIN3A, ZC3H12A, CFL1, EP300, KPNA2, TNPO1, KPNA3, SPG11, HSP90AA1, SUN1, YWHAZ, SMO, KCNQ2, KCNQ3, TXNIP, NUP98, KPNB1, RAP1GDS1, MEPCE, PTTG1IP, PRICKLE1, GLIS2, WRN, LMNA, RRS1, CTNNA1, APOD, TCF7L2, IL33, ZBTB16, STAT3, DCLK2, PML, DCLK1, NFKBIA, UFM1, ARL2BP, TRP53, MDM2, NF1, CALR, PKIG	0.000207077	0.0046669	2.33097
chr11	22971845	22973086		GOTERM_BP_ALL	GO:0007254~JNK cascade	34	CDC42SE1, PRKN, DUSP19, SH3RF1, FGD4, PAK1, DUSP10, SASH1, DACT1, MAP4K4, EDN1, GADD45B, GADD45A, RIPK2, SERPINF2, MINK1, MAPK8IP2, PTK2, NFKB1, GADD45G, DUSP22, ERN1, MAPK10, PER1, TIAM1, ERN2, SFRP1, FGF14, NCOR1, TRAF4, MAP3K13, PLCB1, TRIB1, FGF12	0.000220069	0.00494706	2.30565
chr11	121228838	121229393		GOTERM_BP_ALL	GO:0019098~reproductive behavior	14	HDAC4, NCOA1, OXTR, THRB, HEXB, APLP2, MBD2, PTEN, MAPK8IP2, NR3C1, GRIN1, PEG13, DMRTA1, CREBRF	0.000230353	0.00516507	2.28692
chr11	118248641	118249157		GOTERM_BP_ALL	GO:0006950~response to stress	439	MIR30A, CYBC1, CLPB, TRIL, H2-L, ENO1, RBPJ, CLDN1, LIPA, ELK3, SCAMP5, ZC3H12A, CREB3L2, FGFR1OP2, MIR22HG, CYP1B1, ADNP2, PRKCG, GABARAPL2, STARD7, SERPINF1, SERPINF2, ATG10, SETMAR, PRKCA, BHLHA15, ATG13, WDR76, TMEM126A, TXNIP, ASF1A, ATF4, CDC42SE1, NEDD4L, THY1, HIF1A, MIR214, HSD11B2, ABR, GRIN2A, FLRT3, KCNMB1, RAD21, MYO6, ATG5, S100A10, FZD1, JUN, CDK19, MIR125B-1, NR1D2, NR1D1, INO80, …	0.000232118	0.00519144	2.28471
chr11	96943756	96944376		GOTERM_BP_ALL	GO:0044699~single-organism process	1359	ITSN2, MIR30A, CYBC1, NUP107, ITSN1, ARAF, TESK2, GHITM, RBPJ, CLDN1, LIPA, PTPDC1, PREX2, SCAMP5, ZC3H12A, NKX1-1, PRKACB, HES7, MEF2A, GABARAPL2, STARD4, RBFOX1, RBFOX2, CSNK2A1, UNC5A, STARD7, FNBP1, SETMAR, RFX3, UNC5C, BHLHA15, PRKAB1, SLC5A8, OPTC, RUFY3, FEZ1, TMEM126A, TXNIP, SPARCL1, FAR2, PLBD2, SF1, ATF4, A, CDCA2, TARSL2, MRPL18, MEPCE, ABCB5, THY1, LYPD6, OAZ2, MTMR6, HACD4, HSD11B2,…	0.000232959	0.00519705	2.28424
chr11	31815769	31816408		GOTERM_BP_ALL	GO:1901698~response to nitrogen compound	143	TXN1, CHRM3, MIR30A, SLC27A1, OXTR, AHCYL1, CHRM4, PPP2R2A, UBE3A, LIPA, LY6C1, NR3C2, EFTUD2, SESN3, ZC3H12A, CFL1, GRB10, CYP1B1, PDK2, RGS7, PRKCG, CHRNB2, SERPINF1, MIRLET7I, PRKCA, TICAM1, GABRG2, SFRP1, KCNQ3, LY6A, ATF4, SRSF9, GRIA1, GRIA2, MAX, STXBP4, DDX1, SLC1A2, RTF2, CREM, SLC1A3, UBR2, FOXO3, MIR669C, MIR214, HSD11B2, HRH1, GRIN2A, HRH3, ABL1, SLC38A9, PLCG1, WDTC1, ZBED3, JUN, MIR…	0.000233659	0.00519951	2.28404
chr11	31846734	31847443		GOTERM_BP_ALL	GO:0009968~negative regulation of signal transduction	149	CRTC3, RASL11B, TRP63, CCNC, RORA, GHITM, LDLRAD4, ENO1, FGFRL1, SESN3, RGS1, ZC3H12A, GRB10, PRKACB, TNS3, RGS7, TLE4, TLE3, TLE2, SPINK1, FBXW11, PAQR3, MAGI2, ARRDC3, PRKCA, SHISA3, IFT80, RPGRIP1L, MIF, TMEM170B, MAPK8IP2, VRK3, TLE6, SFRP1, ADAM17, TRIB1, PHPT1, SCG2, D1PAS1, CDC42SE1, DLX2, UBR2, THY1, PTTG1IP, FOXO3, NLK, HIF1A, GLIS2, SNX1, SEC14L1, INPP5F, STK38, G3BP1, ABL1, APOD, CNMD,…	0.000235868	0.00521676	2.2826
chr11	101732128	101733216		GOTERM_BP_ALL	GO:0007215~glutamate receptor signaling pathway	20	GRIA2, UNC13A, KCNB1, NRXN1, MINK1, GRIK3, MAPK8IP2, GRIN1, RPH3A, GRIP1, TIAM1, PINK1, GRIN2A, GRM7, CFL1, PLCB1, CACNG2, CACNG3, CNIH3, CACNG5	0.00023621	0.00521676	2.2826
chr11	60352518	60353483		GOTERM_BP_ALL	GO:0097581~lamellipodium organization	20	ACTR3, VAV3, HDAC4, HSP90AA1, AUTS2, MTSS2, FGD4, CCDC88A, SNX1, SNX2, CAPZB, ABI1, KIT, CFL1, S1PR1, SRGAP2, PHPT1, WASF2, VCL, NCK1	0.00023621	0.00521676	2.2826
chr11	84043082	84043643		GOTERM_BP_ALL	GO:0006357~regulation of transcription from RNA polymerase II promoter	279	CCNK, GABPB2, MAML2, ZFP846, ZMYND8, JMJD1C, CCNC, ENO1, RBPJ, BACH2, DCAF6, ELK3, RPS6KA5, CREB3L2, ZC3H12A, NKX1-1, PWWP2A, SOX8, TRIM27, CCNL1, SOX7, HES7, MEF2A, ZFP1, SERPINF2, PTOV1, ZFP619, MED9, RFX3, SOX12, BHLHA15, MED4, SFRP1, SUB1, RFX5, TXNIP, ZFPM1, CGGBP1, ATF4, CTBP1, ZFP868, EPAS1, TSHZ1, MEPCE, ZBTB4, HIF1A, ZBTB3, MTDH, GALR1, RAD21, MYO6, MIER1, HIVEP2, H3C6, S100A10, ZSCAN18,…	0.000236921	0.00521936	2.28238
chr11	102874662	102875308		GOTERM_BP_ALL	GO:0001558~regulation of cell growth	63	ITSN2, PTPRS, COL14A1, PTEN, FAM107A, BRCA1, ENO1, NR3C1, RIMS2, YY1, ING4, D7ERTD443E, GOLGA4, SIN3A, CFL1, ADNP2, TNR, EP300, TEAD1, ACTR3, EDN1, UNC13A, CSNK2A1, DSCAM, NCOA3, OMG, SFRP1, ADAM17, RUFY3, MAPT, CRYAB, FXN, HDGFL2, D1PAS1, MGLL, PRKN, SEMA3A, CXCR4, NEDD4L, FOXK1, RNF6, PRDM11, RTN4, PAK1, SERTAD3, MAP2, ABL1, DISC1, LGI1, SPAG9, SYT1, RYK, NTRK3, INO80, L1CAM, SMARCA2, PTK2, PML…	0.000238583	0.00524287	2.28043
chr11	22287018	22287708		GOTERM_BP_ALL	GO:0016050~vesicle organization	50	SNAP25, ARF1, PTPRN, SNX10, FNBP1L, TRIM9, LAPTM4B, SPG11, AP2M1, VAV3, UNC13A, AKTIP, AP1B1, PLA2G4A, VPS37B, AP3B2, CREB1, ALS2, SNPH, ATP6V1B2, PIK3C3, RAB38, ABCG1, PRKN, A, RAB5B, AU040320, TMED10, TGFBRAP1, GNAI3, CLCN3, CPLX2, CPLX3, AP3M2, AP3M1, BLOC1S5, STX6, MVB12A, STXBP6, ATP6V1D, SEC31A, S100A10, UVRAG, SYT1, CADPS, GBF1, YIPF5, TRAPPC9, SYT7, SYT11	0.000247615	0.00542782	2.26537
chr11	100319594	100320659		GOTERM_BP_ALL	GO:0009914~hormone transport	58	SNAP25, CHRM3, MIDN, PTPRN, CHD7, ITSN1, RPH3A, RIMS2, SMPD3, PPP3CA, HMGN3, EPHA5, EDN1, DGAT1, SIRT4, RFX3, PAX6, CARTPT, YWHAZ, ADRA2A, TIAM1, SFRP1, CREB1, VSNL1, VGF, CRY1, SELENOT, PHPT1, PLCB1, ABCG1, RAPGEF4, PRKN, STXBP4, CACNA1C, HMGCR, HIF1A, CPLX3, CYB5R4, GALR1, MAP4K4, SMAD2, CHGA, TCF7L2, TFAP2B, KCNJ6, SLC16A1, CYP2J5, PTPRN2, RASL10B, KCNB1, MYO5A, SLC16A10, NR1D1, SYT7, STXBP5L,…	0.000254117	0.00555653	2.2552
chr11	30025753	30026464		GOTERM_BP_ALL	GO:0051403~stress-activated MAPK cascade	42	CDC42SE1, PRKN, STK39, DUSP19, HMGCR, SH3RF1, FGD4, PAK1, DUSP10, ZC3H12A, SASH1, DACT1, MAP4K4, EDN1, GADD45B, GADD45A, RIPK2, DUSP1, SERPINF2, MINK1, MAPK8IP2, PTK2, NFKB1, GADD45G, DUSP22, ERN1, MAPK10, PER1, TIAM1, ERN2, RAP2A, SFRP1, FGF14, NCOR1, TRAF4, RAPGEF1, RELL1, MAP3K13, PLCB1, TRIB1, FGF12, CRYAB	0.000259109	0.00565165	2.24783
chr11	118584366	118585636		GOTERM_BP_ALL	GO:0030518~intracellular steroid hormone receptor signaling pathway	23	NTRK2, KDM3A, RBFOX2, BUD31, NCOA3, TRP63, UBE3A, RNF6, BRCA1, NR3C1, NR3C2, PER1, PAK1, UFM1, PPP5C, SFRP1, NCOR1, PEG13, CNOT3, KLF9, CRY1, EP300, CALR	0.000260681	0.00567191	2.24627
chr11	30953419	30954089		GOTERM_BP_ALL	GO:0018193~peptidyl-amino acid modification	138	TXN1, ARAF, CWC27, LOXL2, RPS6KA5, EP300, PRKACB, PDK2, PRKCG, SPINK1, CSNK2A1, ESCO1, APLP2, PAQR3, NSMCE2, LMTK2, SETMAR, PRKCA, MIF, VRK3, ERN1, MORF4L1, SFRP1, ADAM17, SMO, ASPHD1, KAT6B, HMBS, EOGT, PPIB, TNKS, CTBP1, RPN1, STK39, THY1, NLK, GOLGA7B, INPP5F, STK38, ABL1, DPH6, ATG5, YES1, BRPF1, AUTS2, GADD45A, NEK7, IRGM1, DCLK2, PTK2, DCLK1, CLK1, ZZZ3, CDK5, ARL2BP, P4HA2, TRP53, PHF14, M…	0.000264221	0.00573477	2.24148
chr11	106463899	106464358		GOTERM_BP_ALL	GO:0051726~regulation of cell cycle	129	CEP120, FAM107A, TRP63, YY1, D7ERTD443E, CHORDC1, CCNL1, BTRC, ARID2, PRKACB, CSNK2A1, MAGI2, NSMCE2, SETMAR, PRKCA, MIF, WDR76, MORF4L1, TOM1L2, SFRP1, ADAM17, MSH2, HECA, D1PAS1, ANAPC1, RNASEH2B, CDCA2, ANAPC15, STXBP4, TNKS, CTBP1, MEPCE, PIK3R4, PRDM11, MIR214, RAD21, ABL1, BRINP3, UVRAG, HEXIM2, JUN, CRADD, GADD45B, GADD45A, NEK7, MAD2L1BP, INO80, SMARCA2, PBX1, AZIN1, ZWINT, GADD45G, ZZZ3,…	0.000275156	0.00595743	2.22494
chr11	101783181	101783507		GOTERM_BP_ALL	GO:0050905~neuromuscular process	27	PRKN, NRXN1, HEXB, PTEN, SLC1A3, ABR, GLRA1, GRIN2A, PSAP, ABL1, TNR, CAMTA1, GET1, SCN1A, KCNH1, RBFOX1, RBFOX2, APLP2, MYO5A, ATP2B2, GRIN1, ANKFN1, PNKD, FGF14, SCN8A, FGF12, FXN	0.000278073	0.00600584	2.22143
chr11	23007344	23008606		GOTERM_BP_ALL	GO:0070570~regulation of neuron projection regeneration	12	ADAM17, PTPRS, INPP5F, NTRK3, KREMEN1, OMG, PTEN, TNR, PTN, THY1, RTN4, MAP4K4	0.000281591	0.00606693	2.21703
chr11	76194310	76194927		GOTERM_BP_ALL	GO:0044271~cellular nitrogen compound biosynthetic process	491	MIR30A, NUP107, GABPB2, MAML2, ENO1, RBPJ, LIPA, BACH2, DCAF6, ELK3, ZC3H12A, CREB3L2, PWWP2A, NKX1-1, CYP1B1, EARS2, HES7, MEF2A, RBFOX2, SERPINF2, RFX3, MED9, PRKCA, SOX12, BHLHA15, MED4, GTPBP1, DEPDC1A, RFX5, HMBS, TXNIP, CGGBP1, ATF4, SRCAP, TARSL2, CTBP1, MRPL18, MEPCE, PRDM11, HIF1A, OAZ2, MTDH, MIR214, PRPSAP2, GALR1, RAD21, MYO6, ZSCAN18, ATG5, S100A10, FZD1, HEXIM2, JUN, RPL41, MIR125B-…	0.000284156	0.00610727	2.21415
chr11	120824331	120824842		GOTERM_BP_ALL	GO:0010243~response to organonitrogen compound	125	MIR30A, SLC27A1, OXTR, AHCYL1, PPP2R2A, UBE3A, LIPA, NR3C2, EFTUD2, SESN3, CFL1, GRB10, CYP1B1, PDK2, RGS7, PRKCG, CHRNB2, SERPINF1, MIRLET7I, PRKCA, GABRG2, SFRP1, ATF4, SRSF9, GRIA2, MAX, STXBP4, SLC1A2, CREM, SLC1A3, UBR2, FOXO3, MIR669C, MIR214, HSD11B2, HRH1, GRIN2A, ABL1, SLC38A9, PLCG1, WDTC1, ZBED3, JUN, MIR466H, MYO5A, CRLS1, PTK2, NFKB1, NFKBIA, SDK1, GJB2, GCLC, PPP5C, CDK5, EIF6, PTPR…	0.000287075	0.00615501	2.21077
chr11	35798756	35799294		GOTERM_BP_ALL	GO:0198738~cell-cell signaling by wnt	61	TGFB1I1, CTNND2, PTEN, NRARP, PTPN23, PKD2, RBPJ, PKD1, CELSR3, FRAT1, GRB10, LRRFIP2, BTRC, SOX7, DACT1, TLE4, TLE3, EDN1, TLE2, CSNK2A1, FBXW11, KREMEN1, IFT80, SHISA3, TMEM170B, TLE6, TIAM1, SFRP1, PPM1B, DAAM1, RAPGEF1, D1PAS1, PRKN, PRKAA2, TNKS, ARL6, LEF1, PRICKLE1, FOXO3, NLK, LYPD6, SCEL, ZNRF3, G3BP1, ABL1, DISC1, ZBED3, MARK1, FZD1, TCF7L2, RYK, AMFR, MBD2, PPP2R3A, NFKB1, CCDC88A, CCD…	0.000288676	0.00617429	2.20941
chr11	32676702	32677345		GOTERM_BP_ALL	GO:0042592~homeostatic process	225	OXTR, TRAF3IP2, GHITM, SLC4A3, CLDN1, LIPA, RPS17, FTH1, SLC12A6, TNS3, PDK2, EPHA5, RBFOX2, STARD7, SERPINF1, ARRDC3, NSMCE2, ANK2, PRKCA, MIF, BHLHA15, ANK3, CYP39A1, INPP4B, TIAM1, AFG3L2, ZFPM1, ATF4, SLC22A5, STXBP4, EPAS1, TMTC2, NEDD4L, THY1, HIF1A, CYB5R4, GRIN2A, GALR1, PLCG1, ATG5, PTPRN2, MYO5A, NR1D2, INO80, NR1D1, SMARCA2, MEX3C, PTK2, PM20D1, COL9A1, CALM3, SFXN1, HNRNPC, CALM1, ARF…	0.000290869	0.00620615	2.20718
chr11	115276619	115277590		GOTERM_BP_ALL	GO:0043087~regulation of GTPase activity	51	USP6NL, DENND1A, ARHGAP1, ARRB2, PREX2, SIPA1L1, RASGEF1B, RGS1, PLXNC1, SBF2, TNS3, RALGPS1, EPHB3, RGS7, GARNL3, EPHA5, VAV3, BCAS3, RALBP1, TBC1D9, MTSS2, TIAM1, TBC1D2, ALS2, TBC1D5, RAPGEF1, DGKI, RAPGEF4, RAP1GDS1, THY1, ARHGAP22, ABR, CHN1, TBC1D13, S1PR1, SRGAP2, MAP4K4, S100A10, TBC1D8B, NTRK2, RABGAP1L, PTPRN2, NTRK3, DYNLT1A, IQSEC3, MYO9A, NF1, RAB3GAP2, GNB5, RAB3GAP1, LIMS1	0.0003147	0.00669841	2.17403
chr11	121420911	121421907		GOTERM_BP_ALL	GO:0030073~insulin secretion	38	PRKN, SNAP25, CHRM3, MIDN, STXBP4, PTPRN, CACNA1C, HMGCR, HIF1A, CPLX3, RIMS2, PPP3CA, CYB5R4, HMGN3, MAP4K4, EPHA5, SMAD2, CHGA, TCF7L2, KCNJ6, PTPRN2, DGAT1, KCNB1, SIRT4, MYO5A, NR1D1, ADRA2A, STXBP5L, TIAM1, KLF7, SFRP1, VSNL1, VGF, SELENOT, PLCB1, PHPT1, ABCG1, RAPGEF4	0.000328996	0.00698581	2.15578
chr11	46214588	46215826		GOTERM_BP_ALL	GO:0099601~regulation of neurotransmitter receptor activity	17	NRXN1, MINK1, MAPK8IP2, BEGAIN, RPH3A, GRIP1, PINK1, GRIN2A, CFL1, DLGAP1, DLGAP3, CACNG2, NPTX2, CACNG3, CNIH3, DLGAP2, CACNG5	0.000334701	0.00708987	2.14936
chr11	69632175	69632897		GOTERM_BP_ALL	GO:0044089~positive regulation of cellular component biogenesis	82	TENM2, ARF1, OXTR, RNH1, GDA, ZMYND8, CEP120, FMN2, IL1RAP, FNBP1L, WDR45, CLDN1, LMOD3, EPS8, SMPD3, SIN3A, LRRTM1, LRRTM2, CFL1, EP300, TRIM27, EPHB3, NCK1, ACTR3, BCAS3, HSP90AA1, EDN1, LIMCH1, SWAP70, SERPINF2, COBL, MED9, WIPI1, PRKCA, VPS37B, MED4, MTSS1, CREB1, MYO3B, NAV3, SUB1, KIT, CD47, MAPT, HDAC4, GTF2A1, RALA, STAU2, NRXN1, LRTM2, THY1, SLAIN1, PPM1E, PAK1, BCLAF1, FLRT2, FLRT3, ABL…	0.000338385	0.00715011	2.14569
chr11	55468550	55469775		GOTERM_BP_ALL	GO:0007423~sensory organ development	85	GABRB2, TENM3, THRB, CITED2, CHD7, PTPRM, SLC7A11, RBPJ, YY1, CYP1B1, CASP2, GET1, SOX8, EDN1, DSCAM, IFT140, SERPINF1, PLAAT3, PAX6, BHLHA15, RPGRIP1L, MYCL, RCN1, OLFM3, MYO3B, ANGPTL7, XRN2, KIT, CRYAB, ATF4, FOXC1, DLX2, NFIX, MAX, ARL6, STAU2, TSHZ1, ABCB5, LEF1, CACNA1C, PTN, PRICKLE1, THY1, ASCL1, BHLHE23, HIF1A, BLOC1S5, ABR, MYO6, PSAP, LRIG1, HES1, SLC25A25, ATG5, NTRK2, TFAP2B, JUN, AT…	0.000339168	0.00715011	2.14569
chr11	42390641	42390932		GOTERM_BP_ALL	GO:0008038~neuron recognition	14	ROBO2, DSCAM, CNTN5, SEMA3A, VSTM2L, CXCR4, L1CAM, YWHAZ, RTN4, CELSR3, CRTAC1, NCAM1, MEGF8, EPHB3	0.000344307	0.00724112	2.14019
chr11	42609308	42609903		GOTERM_BP_ALL	GO:0010469~regulation of receptor activity	31	NRXN1, PTEN, PKD2, HIF1A, BEGAIN, RPH3A, GRIP1, GRIN2A, CFL1, ITGAV, DMD, DLGAP1, CACNG2, NPTX2, DLGAP3, DLGAP2, CACNG3, CACNG5, EDN1, BUD31, APLP2, MINK1, MYO5A, MAPK8IP2, ADRA2A, PINK1, ADAM17, CALM3, CALM1, CNIH3, FAM72A	0.000345704	0.00725319	2.13947
chr11	41652411	41653137		GOTERM_BP_ALL	GO:1901215~negative regulation of neuron death	41	BARHL1, PRKN, GABRB2, NFIX, CSF1, ITSN1, SLC7A11, ARRB2, BHLHE23, HIF1A, HSPD1, GRM7, GPNMB, CHL1, NPY, PRKCG, FZD1, CHGA, NTRK2, TFAP2B, JUN, SERPINF1, STAT3, VSTM2L, MT1, OXR1, GRIN1, PM20D1, PINK1, GCLC, PPP5C, CREB1, SMO, MSH2, CDK5, TMEM259, PSMC1, NCOA7, RETREG1, ATF4, BCL2L1	0.000352469	0.00737758	2.13209
chr11	83421185	83422414		GOTERM_BP_ALL	GO:0070571~negative regulation of neuron projection regeneration	8	PTPRS, INPP5F, KREMEN1, PTEN, TNR, THY1, RTN4, MAP4K4	0.00035826	0.00748101	2.12604
chr11	55607029	55608185		GOTERM_BP_ALL	GO:0051338~regulation of transferase activity	101	SLC27A1, MIDN, CSF1, FGF1, SLC8A2, CHORDC1, TRIM27, CCNL1, BSN, BTRC, EPHB3, EPHA5, ARRDC4, APLP2, PAQR3, ARRDC3, LMTK2, PRKCA, CARTPT, MIF, ERN1, ERN2, TIAM1, SFRP1, ADAM17, TRIB1, PHPT1, TRIB2, D1PAS1, TNKS, PIK3R4, THY1, STK38, ABL1, UVRAG, HEXIM2, GADD45B, GADD45A, NEK7, IRGM1, PARP16, PTK2, GADD45G, CCDC88A, CDK5, UBE2S, TRP53, NF1, MAP3K13, PKIG, COPS8, SERINC5, ALK, NVL, PTEN, DUSP19, ARRB…	0.000363884	0.00758049	2.1203
chr11	95310025	95310703		GOTERM_BP_ALL	GO:0051098~regulation of binding	57	TXN1, NVL, WFIKKN2, HMGB2, ATP2A2, ARRB2, ENO1, PKD1, EIF4A3L1, LFNG, PPP3CA, CRTAC1, SIN3A, EP300, TNS3, DACT1, ACTR3, RIPK2, AKTIP, APLP2, PAX6, TEX14, TICAM1, TIAM1, SMO, SUB1, MAPRE3, ZFPM1, PRKN, HDAC4, FOXC1, TNKS, DOT1L, LEF1, MEPCE, DERL1, CRMP1, AURKB, BTAF1, MAP2, ABL1, HES1, DISC1, S100A10, SMAD2, TCF7L2, JUN, HSPA4, AMFR, MBD2, PEX14, TFAP4, CDK5, LHX2, NFIB, CALM1, EIF3D	0.00037437	0.00777463	2.10932
chr11	38844388	38844709		GOTERM_BP_ALL	GO:0006476~protein deacetylation	23	HDAC4, PRKAA2, CTBP1, MBD2, AKAP8L, SIRT4, CHD3, HDAC9, PML, MORF4L1, PER1, ING2, PINK1, ZZZ3, NCOR1, SIN3A, TRP53, BRMS1L, MIER1, WDR5, EP300, MAPT, LPIN1	0.000374968	0.00777463	2.10932
chr11	12025528	12026355		GOTERM_BP_ALL	GO:0000278~mitotic cell cycle	107	FAM107A, LIPA, EPS8, D7ERTD443E, TUBB5, CFL1, BANF1, NUDT15, ARID2, RALBP1, ESCO1, FBXW11, USP3, NSMCE2, SETMAR, PRKCA, ANK3, TOM1L2, ADAM17, MSH2, HECA, D1PAS1, ANAPC1, KPNB1, RNASEH2B, CDCA2, ANAPC15, TNKS, MEPCE, RTF2, RAD21, TASOR, ABL1, RRS1, MAP4, BRINP3, CRADD, MAD2L1BP, INO80, SMARCA2, PBX1, ZWINT, STAG1, CDK5, UBE2S, TRP53, MDM2, UBA3, NABP1, CALM3, FBXL3, CNTROB, TCF3, CALM1, CDK14, BTG…	0.000380826	0.00787755	2.10361
chr11	115672807	115673382		GOTERM_BP_ALL	GO:0017038~protein import	43	TOMM40, NXT1, NUP107, TRAF3IP2, BRCA1, PTTG1IP, TIMM10, PRICKLE1, PKD2, PKD1, ING1, HSPD1, PPP3CA, LMNA, ZC3H12A, CFL1, EP300, APOD, KPNA2, TNPO1, KPNA3, SPG11, PEX16, IL33, HSP90AA1, AGK, HSPA4, STAT3, PEX14, PML, NFKBIA, UFM1, PEX5L, SMO, TRP53, KCNQ2, KCNQ3, NF1, DNLZ, TXNIP, NUP98, PKIG, KPNB1	0.000399701	0.00824863	2.08362
chr11	56789751	56790155		GOTERM_BP_ALL	GO:0048284~organelle fusion	31	PRKN, SNAP25, TGFBRAP1, PIK3R4, GNAI3, ATP2A2, CPLX2, CPLX3, FYCO1, TRIM9, CHCHD3, OPA1, STX6, STXBP6, SPG11, VAV3, UVRAG, RUBCN, SYT1, YIPF5, IRGM1, PLA2G4A, GDAP1, SYT7, AFG3L2, SYT11, SNPH, TMEM39A, CALM3, PIK3C3, CALM1	0.000415565	0.00855597	2.06773
chr11	107558457	107559177		GOTERM_BP_ALL	GO:1901888~regulation of cell junction assembly	21	BCAS3, LIMCH1, FAM107A, PTEN, NEDD4L, THY1, CLDN1, PTK2, DUSP22, TJP1, PTPRA, DLC1, CFL1, RAPGEF1, ABL1, APOD, GPM6B, VCL, S100A10, MAP4K4, LIMS1	0.000419653	0.00859995	2.0655
chr11	69109948	69111305		GOTERM_BP_ALL	GO:0099565~chemical synaptic transmission, postsynaptic	21	GRIA1, PRKN, NRXN1, PTEN, CELF4, SEZ6, MAPK8IP2, GABRG2, EIF4A3L1, INSYN2B, BEGAIN, GRIN1, RIMS2, NPAS4, PPP3CA, GLRA1, GRIN2A, CDK5, RAB3GAP1, DGKI, ANKS1B	0.000419653	0.00859995	2.0655
chr11	103132682	103133378		GOTERM_BP_ALL	GO:0043543~protein acylation	40	SF3B5, PRKAA2, CTBP1, PHF20, LEF1, NAT10, CHD5, BRCA1, ZDHHC22, ZDHHC25, GOLGA7B, ING4, RPS6KA5, SIN3A, NAT8F2, WDR5, EP300, ATG5, NCOA1, BRPF1, AUTS2, ESCO1, ACTL6B, NAA11, BAZ1B, ZDHHC17, PML, MSL1, MORF4L1, PER1, PPM1B, ZZZ3, SMO, FAM161A, KANSL1, KAT6B, PHF14, MAP6D1, TCF3, D1PAS1	0.000444482	0.00908764	2.04155
chr11	50377051	50378635		GOTERM_BP_ALL	GO:0016055~Wnt signaling pathway	60	TGFB1I1, CTNND2, PTEN, NRARP, PKD2, RBPJ, PKD1, CELSR3, FRAT1, GRB10, LRRFIP2, BTRC, SOX7, DACT1, TLE4, TLE3, EDN1, TLE2, CSNK2A1, FBXW11, KREMEN1, IFT80, SHISA3, TMEM170B, TLE6, TIAM1, SFRP1, PPM1B, DAAM1, RAPGEF1, D1PAS1, PRKN, PRKAA2, TNKS, ARL6, LEF1, PRICKLE1, FOXO3, NLK, LYPD6, SCEL, ZNRF3, G3BP1, ABL1, DISC1, ZBED3, MARK1, FZD1, TCF7L2, RYK, AMFR, MBD2, PPP2R3A, NFKB1, CCDC88A, CCDC88C, CP…	0.000445783	0.00909314	2.04129
chr11	53300374	53301023		GOTERM_BP_ALL	GO:0006898~receptor-mediated endocytosis	46	GRIA1, PRKN, SNAP25, GRIA2, ARF1, RALA, AU040320, CTBP1, DENND1A, ITGB2, CLTC, ITSN1, STAB2, ARRB2, FNBP1L, AP3M2, SCAMP5, SNX1, INPP5F, LRRTM1, MYO6, FCHO2, LRRTM2, AP2S1, ITGAV, CACNG2, CACNG3, AP2M1, CACNG5, SH3GL1, NSF, CAP1, SYT1, MAGI2, AP3B2, SYT7, MKLN1, CDK5, SYT11, DNAJC6, TBC1D5, GRB2, CALM3, RIN3, CALM1, BCL2L1	0.000464178	0.00944651	2.02473
chr11	34447917	34448266		GOTERM_BP_ALL	GO:0001654~eye development	60	TENM3, THRB, CITED2, CHD7, PTPRM, SLC7A11, YY1, CYP1B1, CASP2, SOX8, DSCAM, IFT140, SERPINF1, PLAAT3, PAX6, RPGRIP1L, RCN1, OLFM3, ANGPTL7, XRN2, CRYAB, ATF4, FOXC1, DLX2, NFIX, MAX, ARL6, STAU2, ABCB5, CACNA1C, PTN, PRICKLE1, THY1, BHLHE23, HIF1A, HES1, SLC25A25, NTRK2, TFAP2B, JUN, NTRK3, STAT3, CRYBB3, ATP2B2, PPP2R3A, PBX4, MERTK, PBX1, SDK1, TTLL5, NFIA, SP1, LHX2, NFIB, MFAP2, RAB18, NF1, S…	0.000470356	0.00955017	2.01999
chr11	48854704	48857063		GOTERM_BP_ALL	GO:0007155~cell adhesion	169	CSF1, CTNND2, H2-L, FAM107A, TESK2, ICAM5, IL1RAP, RBPJ, CLDN1, CELSR3, FGFRL1, CDH6, EFR3A, CNTNAP5B, CNTNAP5A, ZC3H12A, CFL1, HMCN2, CYP1B1, TNR, PLXNC1, KIFAP3, LGALS8, ARID2, EPHB3, EPHA5, KIRREL3, DSCAM, LIMCH1, BTN1A1, SWAP70, OMG, PRKCA, SOX12, ANK3, ATP1B1, TIAM1, SFRP1, ADAM17, SPARCL1, TOX, VCL, JCAD, NTM, DPT, THY1, FOXO3, DPP4, IGSF21, FLRT2, FLRT3, PODXL, ABL1, APOD, MBP, CDH26, LRRC…	0.000474358	0.00960929	2.01731
chr11	104412263	104412897		GOTERM_BP_ALL	GO:0034622~cellular macromolecular complex assembly	134	NUP107, RNH1, GDA, TACO1, FAM107A, LDLRAD4, EDC3, H2AC18, EPS8, RIMS2, RPH3A, SNRPD1, CFL1, EP300, H4C2, TRIM27, MBNL1, UNC13A, SCAF11, AP1B1, MED9, MED4, ATXN2L, TIAM1, KAT6B, TMEM126A, PIH1D2, NUP98, SNRPC, D1PAS1, ASF1A, ARL6, SNU13, SLAIN1, DNAJC28, RTN4, ORC4, INPP5F, MAP2, G3BP1, ABL1, RRS1, SURF6, KHDC4, MAP4, STXBP6, SEC31A, H3C6, H4C8, SMAD2, UVRAG, HSPA4, NEK7, LRRC61, IRGM1, SMARCA2, P…	0.000487142	0.00982784	2.00754
chr11	106007668	106008219		GOTERM_BP_ALL	GO:0007623~circadian rhythm	36	KDM8, PTEN, CREM, RBM4B, RORA, NPS, PPP1CB, MAT2A, SIN3A, EP300, BTRC, KLF10, CHRNB2, NTRK2, PRMT5, JUN, KCND2, FBXW11, KCNH7, NTRK3, FBXL17, NR1D2, NR1D1, CARTPT, PML, MAPK10, PER1, MC3R, ANKFN1, NCOR1, CREB1, TRP53, KLF9, CRY1, FBXL3, ATF4	0.000487377	0.00982784	2.00754
chr11	33932849	33933446		GOTERM_BP_ALL	GO:0031098~stress-activated protein kinase signaling cascade	43	CDC42SE1, PRKN, STK39, DUSP19, HMGCR, SH3RF1, FGD4, PAK1, DUSP10, ZC3H12A, SASH1, DACT1, MAP4K4, EDN1, GADD45B, GADD45A, RIPK2, DUSP1, SERPINF2, MINK1, MAPK8IP2, PTK2, NFKB1, GADD45G, DUSP22, ERN1, MAPK10, PER1, TIAM1, ERN2, RAP2A, SFRP1, FGF14, NCOR1, TRAF4, CCDC88C, RAPGEF1, RELL1, MAP3K13, PLCB1, TRIB1, FGF12, CRYAB	0.000493812	0.00993487	2.00284
chr11	107011971	107013108		GOTERM_BP_ALL	GO:0048878~chemical homeostasis	153	OXTR, TRP63, RORA, UBE3A, GHITM, SLC4A3, CLDN1, LIPA, SLC8A2, NR3C2, SESN3, FTH1, CAR7, SLC12A6, PDK2, KCNH1, KCNH2, DGAT1, STARD7, APLP2, SERPINF1, SLC30A5, SWAP70, PRKCA, ANK2, CARTPT, BHLHA15, ANK3, ATP1B1, ERN1, CYP39A1, INPP4B, AFG3L2, RAB38, SELENOT, PHPT1, D1PAS1, ABCG1, ATF4, EPAS1, STK39, TMTC2, SLC1A3, SLC41A1, NEDD4L, CACNA1C, THY1, FOXO3, HIF1A, RTN4, CYB5R4, GRIN2A, HRH3, GALR1, ABL1…	0.000510351	0.0102329	1.99
chr11	97187824	97188493		GOTERM_BP_ALL	GO:1901214~regulation of neuron death	55	BARHL1, GABRB2, CSF1, ITSN1, ARRB2, SLC7A11, NR3C1, GRM7, CHL1, CASP2, PRKCG, RALBP1, SERPINF1, VSTM2L, CREB1, SMO, MSH2, TMEM259, NCOA7, MAPT, ATF4, PRKN, HDAC4, C1QA, NFIX, ASCL1, FOXO3, BHLHE23, HIF1A, HSPD1, UBB, GPNMB, NPY, ABL1, FZD1, CHGA, NTRK2, TFAP2B, JUN, KCNB1, STAT3, MT1, OXR1, GRIN1, PM20D1, GCLC, PINK1, PPP5C, CDK5, PPP2R2B, TRP53, PSMC1, NF1, RETREG1, BCL2L1	0.000510949	0.0102329	1.99
chr11	5244958	5245456		GOTERM_BP_ALL	GO:0008219~cell death	242	AHCYL1, TRAF3IP2, ARL6IP1, ITSN1, ARAF, GHITM, ENO1, LIPA, CCAR1, TIAL1, RASSF3, FTH1, ZC3H12A, CYP1B1, ADNP2, SOX8, KIFAP3, CCNL1, SOX7, PDK2, PRKCG, MEF2A, CSNK2A1, UNC5A, SERPINF1, ANK2, UNC5C, PRKCA, MIF, MAPK8IP2, SLC5A8, SFRP1, KCNQ2, KCNQ3, TXNIP, ATF4, PTTG1IP, PRDM11, HIF1A, MTDH, GRIN2A, APOH, RAD21, PLCG1, ATG5, FZD1, JUN, CDK19, CRADD, GADD45B, DNASE2B, GADD45A, PARP16, PTK2, PAFAH2, …	0.000515962	0.0103099	1.98675
chr11	99385808	99386592		GOTERM_BP_ALL	GO:0044772~mitotic cell cycle phase transition	60	KDM8, PTEN, FAM107A, BRCA1, PKD2, PKD1, EPS8, PPP6C, BABAM2, D7ERTD443E, PPP3CA, ADAMTS1, SIN3A, NUF2, CASP2, ARID2, DACT1, ACTL6B, DUSP1, NSMCE2, TEX14, ARID1B, RAD51B, ADAM17, INCENP, PLCB1, D1PAS1, CACUL1, ANAPC1, RNASEH2B, SMARCD2, ANAPC15, NFIX, MEPCE, AURKB, GPNMB, RAD21, CRADD, FBXL17, MAD2L1BP, INO80, SMARCA2, PML, PBX1, ZWINT, TFAP4, CDK5, NFIA, UBE2S, NFIB, APEX1, TRP53, MDM2, NABP1, CA…	0.000517378	0.0103148	1.98654
chr11	94321471	94322531		GOTERM_BP_ALL	GO:0072358~cardiovascular system development	98	RNH1, RORA, FGF1, RBPJ, HS6ST1, LIPA, LOXL2, ELK3, ZC3H12A, CYP1B1, THSD7A, LGALS8, ARID2, EPHB3, EPHA5, SERPINF1, SERPINF2, PRKCA, SMO, OPTC, SCG2, JCAD, EPAS1, THY1, HIF1A, RTN4, MTDH, ARHGAP22, APOH, ABL1, PLCG1, CNMD, TFAP2B, JUN, BRPF1, GADD45A, SMARCA2, PTK2, SP1, MDM2, NF1, AMOTL2, TCF4, TGFBI, ROBO2, ROBO4, CITED2, CHD7, ITGB2, PTEN, PTPRM, NRARP, BRCA1, PIK3C2A, PKD2, PKD1, ADAMTS1, ITGB…	0.000551826	0.010952	1.96051
chr11	54845854	54846396		GOTERM_BP_ALL	GO:0001944~vasculature development	98	RNH1, RORA, FGF1, RBPJ, HS6ST1, LIPA, LOXL2, ELK3, ZC3H12A, CYP1B1, THSD7A, LGALS8, ARID2, EPHB3, EPHA5, SERPINF1, SERPINF2, PRKCA, SMO, OPTC, SCG2, JCAD, EPAS1, THY1, HIF1A, RTN4, MTDH, ARHGAP22, APOH, ABL1, PLCG1, CNMD, TFAP2B, JUN, BRPF1, GADD45A, SMARCA2, PTK2, SP1, MDM2, NF1, AMOTL2, TCF4, TGFBI, ROBO2, ROBO4, CITED2, CHD7, ITGB2, PTEN, PTPRM, NRARP, BRCA1, PIK3C2A, PKD2, PKD1, ADAMTS1, ITGB…	0.000551826	0.010952	1.96051
chr11	78831529	78832078		GOTERM_BP_ALL	GO:0048041~focal adhesion assembly	16	BCAS3, FAM107A, PTEN, TESK2, PTPRK, THY1, SORBS1, DUSP22, DLC1, CFL1, ABL1, APOD, ITGAV, S100A10, MAP4K4, LIMS1	0.000566579	0.0111944	1.951
chr11	104249007	104249363		GOTERM_BP_ALL	GO:0007045~cell-substrate adherens junction assembly	16	BCAS3, FAM107A, PTEN, TESK2, PTPRK, THY1, SORBS1, DUSP22, DLC1, CFL1, ABL1, APOD, ITGAV, S100A10, MAP4K4, LIMS1	0.000566579	0.0111944	1.951
chr11	59947614	59948289		GOTERM_BP_ALL	GO:0050806~positive regulation of synaptic transmission	49	SNAP25, MIR30A, OXTR, PTEN, FAM107A, ARRB2, SLC8A2, RIMS2, LRRTM1, LRRTM2, TNR, CAR7, CHRNB2, PRKCG, UNC13A, MIRLET7I, CREB1, MIR760, GRIA1, SLC24A2, GRIA2, STAU1, NRXN1, SLC1A3, PTN, HMGCR, NPS, MIR137, GRIN2A, ERBB4, MIR132, ABL1, CACNG2, CACNG3, CACNG5, LGI1, NTRK2, SYT1, MIR125B-1, PTK2, SYT7, GRIN1, IGSF11, PINK1, NF1, MIR129-1, RAB3GAP1, BCL2L1, MIR129-2	0.000587746	0.0115866	1.93604
chr11	70561939	70562505		GOTERM_BP_ALL	GO:1903539~protein localization to postsynaptic membrane	13	LGI1, SNAP25, NRXN3, GRIN1, MAPK10, GRIP1, GRIN2A, DLG2, ERBB4, CACNG2, NPTX2, CACNG3, CNIH3	0.000593993	0.0116836	1.93242
chr11	75172597	75174223		GOTERM_BP_ALL	GO:0021675~nerve development	20	PRKCG, CHRNB2, GABRB2, EDN1, UNC13A, ATP8B1, CITED2, SEMA3A, CHD7, SLC1A3, AFG3L2, SCN8A, KCNQ2, LRIG1, KCNQ3, TMEM126A, HES1, DMD, HES3, SCN1A	0.00060447	0.0118382	1.92671
chr11	96866809	96867576		GOTERM_BP_ALL	GO:0050794~regulation of cellular process	1103	USP6NL, ITSN2, MIR30A, NUP107, 2810408A11RIK, ITSN1, ARAF, GHITM, RBPJ, CLDN1, LIPA, PTPDC1, PREX2, SCAMP5, ZC3H12A, NKX1-1, PWWP2A, PRKACB, HES7, MEF2A, GABARAPL2, STARD4, RBFOX1, RBFOX2, CSNK2A1, UNC5A, FNBP1, SETMAR, RFX3, UNC5C, BHLHA15, PRKAB1, RUFY3, FEZ1, RFX5, TMEM126A, TXNIP, SPARCL1, CGGBP1, SF1, ATF4, A, CDCA2, MEPCE, THY1, LYPD6, GRIN2A, KCNMB1, MYO6, PSMF1, ATG5, HEXIM2, JUN, LNPEP, …	0.000604538	0.0118382	1.92671
chr11	75460549	75461806		GOTERM_BP_ALL	GO:0032844~regulation of homeostatic process	73	SLC27A1, CHD7, HMGB2, NAT10, UBE3A, GHITM, SLC7A11, PKD2, YY1, PPP3CA, ITGAV, CAR7, HMGN3, EPHA5, EDN1, KLF13, RBFOX2, ARRDC3, PRKCA, ANK2, MIF, CARTPT, ANK3, ADRA2A, TIAM1, ADAM17, VSNL1, FCGR4, PHPT1, PLCB1, ZFPM1, ABCG1, DCP2, PRKN, SLC22A5, STXBP4, TNKS, NEDD4L, TNFRSF11B, CACNA1C, THY1, HMGCR, FOXO3, HIF1A, AURKB, GNAI2, LMNA, SPP1, S1PR1, ABL1, DMD, PLCG1, SLC25A23, CCT7, ATG5, MAP4K4, TCF7…	0.000620133	0.0121166	1.91662
chr11	68176793	68177092		GOTERM_BP_ALL	GO:0010638~positive regulation of organelle organization	87	ARF1, RNH1, WDR1, GDA, PHF20, AKAP8L, CEP120, FMN2, BRCA1, WDR45, LMOD3, YY1, SMPD3, FYCO1, ING2, RPS6KA5, OPA1, SIN3A, CFL1, WDR5, EP300, TRIM27, NCK1, ACTR3, BCAS3, EDN1, RALBP1, LIMCH1, SWAP70, SERPINF2, NSMCE2, PLA2G4A, WIPI1, VPS37B, PPHLN1, BAZ1B, MTSS1, NCOR1, NAV3, INCENP, CD47, MAPT, PLCB1, ABCG1, PRKN, RALA, TNKS, CTBP1, KATNB1, MIEF1, SLAIN1, ADD3, HIF1A, PPM1E, AURKB, PAK1, RAD21, LMN…	0.000622025	0.0121267	1.91626
chr11	120304680	120305907		GOTERM_BP_ALL	GO:0031102~neuron projection regeneration	16	JUN, PTPRS, NTRK3, KREMEN1, OMG, PTEN, PTN, THY1, RTN4, ADAM17, INPP5F, CHL1, CTNNA1, TNR, APOD, MAP4K4	0.000662031	0.0128782	1.89015
chr11	108030980	108031426		GOTERM_BP_ALL	GO:0050773~regulation of dendrite development	33	ALK, ARF1, PTPRS, STAU2, ZMYND8, ITSN1, PTEN, SEZ6, NEDD4L, UBE3A, PTN, NR3C1, GRIP1, PPP3CA, SIPA1L1, OPA1, MIR132, CFL1, ABL1, CSMD3, DISC1, PPFIA2, MARK1, ACTR3, CHRNB2, NTRK2, COBL, GRIN1, TIAM1, SDK1, RAP2A, CDK5, RAPGEF4	0.000663766	0.0128835	1.88997
chr11	108150398	108150686		GOTERM_BP_ALL	GO:0031345~negative regulation of cell projection organization	35	PTPRS, NRXN1, NTM, SEMA3A, GDI2, PTEN, CRMP1, UBE3A, RNF6, THY1, RTN4, PTPRG, PPP3CA, INPP5F, CAPZB, MAP2, KATNA1, CFL1, TNR, SPOCK1, HES1, MBP, DLEU2, MAP4, MAP4K4, ACTR3, SPAG9, RYK, PAQR3, KREMEN1, PTK2, ADAM17, CDK5, RUFY3, MDM2	0.000667906	0.0129354	1.88822
chr11	74831227	74832793		GOTERM_BP_ALL	GO:0035304~regulation of protein dephosphorylation	19	PPP1R12A, CDCA2, 2810408A11RIK, BOD1, SWAP70, MAGI2, PPP1R16A, PPP2R5A, VRK3, GNAI2, PINK1, BOD1L, PPP2R2B, DLC1, PPP6R2, MGAT5, CAMTA1, CALM3, CALM1	0.000674787	0.01304	1.88472
chr11	97315114	97315999		GOTERM_BP_ALL	GO:0022610~biological adhesion	169	CSF1, CTNND2, H2-L, FAM107A, TESK2, ICAM5, IL1RAP, RBPJ, CLDN1, CELSR3, FGFRL1, CDH6, EFR3A, CNTNAP5B, CNTNAP5A, ZC3H12A, CFL1, HMCN2, CYP1B1, TNR, PLXNC1, KIFAP3, LGALS8, ARID2, EPHB3, EPHA5, KIRREL3, DSCAM, LIMCH1, BTN1A1, SWAP70, OMG, PRKCA, SOX12, ANK3, ATP1B1, TIAM1, SFRP1, ADAM17, SPARCL1, TOX, VCL, JCAD, NTM, DPT, THY1, FOXO3, DPP4, IGSF21, FLRT2, FLRT3, PODXL, ABL1, APOD, MBP, CDH26, LRRC…	0.000683258	0.0131748	1.88026
chr11	88690083	88690474		GOTERM_BP_ALL	GO:0048585~negative regulation of response to stimulus	194	H2-L, CCNC, GHITM, LDLRAD4, ENO1, FGFRL1, ZC3H12A, TRIM27, PRKACB, TNS3, SERPINF1, PAQR3, ARRDC3, SERPINF2, IFT80, PRKCA, MIF, MAPK8IP2, TMEM170B, SFRP1, RIN3, TRIB1, ATF4, CDC42SE1, PTTG1IP, THY1, NLK, HIF1A, ABR, SNX1, SEC14L1, INPP5F, APOH, APOD, SCAI, ATG5, FZD1, IRGM1, NR1D2, NR1D1, CCDC88C, CREBRF, CALM3, CALR, CALM1, ROBO2, PTPRR, PTPRS, TGFB1I1, WFIKKN2, BRCA1, SLC7A11, ING1, SH3RF1, LFNG…	0.000685477	0.0131887	1.8798
chr11	98786628	98787471		GOTERM_BP_ALL	GO:0098930~axonal transport	15	DST, HSBP1, FBXW11, ANK3, SPG7, TRAK1, HIF1A, AP3B2, AP3M2, BLOC1S5, AP3M1, DLG2, MAP2, KIF5C, BSN	0.00069806	0.0134015	1.87285
chr11	121236408	121237613		GOTERM_BP_ALL	GO:0090087~regulation of peptide transport	83	TXN1, CHRM3, ARF1, MIDN, WIPF1, CHD7, AKAP8L, ITSN1, BRCA1, SLC7A11, PTPN23, PKD2, PKD1, PPP3CA, FRAT1, ZC3H12A, EP300, HMGN3, ACTR3, EPHA5, BCAS3, HSP90AA1, SIRT4, RFX3, PAX6, COMMD1, CARTPT, ANK3, ACSL3, ADRA2A, TIAM1, SFRP1, SMO, VSNL1, RUFY3, PIK3C3, ANG, SELENOT, PHPT1, PLCB1, ABCG1, RAPGEF4, PRKN, TMED10, STXBP4, RAP1GDS1, CACNA1C, MIEF1, HMGCR, HIF1A, OAZ2, ERLEC1, PAK1, PARD6A, ZFP384, AP…	0.000716966	0.0137346	1.86218
chr11	62431190	62431886		GOTERM_BP_ALL	GO:1901700~response to oxygen-containing compound	219	MIR30A, OXTR, AHCYL1, CLDN1, LIPA, LY6C1, EPS8, ZC3H12A, CYP1B1, ADNP2, SLC12A6, PDK2, EPHA5, CSNK2A1, SERPINF1, PRKCA, MIF, SFRP1, TXNIP, TRIB1, ATF4, STXBP4, HIF1A, MTDH, MIR214, HSD11B2, ABR, GRIN2A, KCNMB1, APOD, PLCG1, ZBED3, JUN, CDK19, YES1, PTPRN2, MIR466H, IRGM1, MIR125B-1, MYO5A, NR1D1, PTK2, PPP5C, GJB2, EIF6, CALM3, GRB2, CALR, CALM1, GABRB1, PTPRN, PTPRK, BRCA1, SMPD3, PPP3CA, TEAD1,…	0.000721212	0.0137523	1.86162
chr11	79339187	79339617		GOTERM_BP_ALL	GO:0006606~protein import into nucleus	34	NXT1, NUP107, TRAF3IP2, BRCA1, PTTG1IP, PRICKLE1, PKD2, PKD1, ING1, PPP3CA, LMNA, ZC3H12A, CFL1, EP300, APOD, KPNA2, TNPO1, KPNA3, SPG11, IL33, HSP90AA1, STAT3, PML, NFKBIA, UFM1, SMO, TRP53, KCNQ2, KCNQ3, NF1, TXNIP, NUP98, PKIG, KPNB1	0.000722575	0.0137523	1.86162
chr11	78697410	78698330		GOTERM_BP_ALL	GO:1902593~single-organism nuclear import	34	NXT1, NUP107, TRAF3IP2, BRCA1, PTTG1IP, PRICKLE1, PKD2, PKD1, ING1, PPP3CA, LMNA, ZC3H12A, CFL1, EP300, APOD, KPNA2, TNPO1, KPNA3, SPG11, IL33, HSP90AA1, STAT3, PML, NFKBIA, UFM1, SMO, TRP53, KCNQ2, KCNQ3, NF1, TXNIP, NUP98, PKIG, KPNB1	0.000722575	0.0137523	1.86162
chr11	78679728	78680053		GOTERM_BP_ALL	GO:0014070~response to organic cyclic compound	131	MIR30A, OXTR, FAM107A, TRP63, PPP2R2A, RORA, UBE3A, NR3C1, CLDN1, LIPA, NR3C2, EFTUD2, PEG13, ZC3H12A, CFL1, CYP1B1, EP300, BTRC, EPHA5, PRKCG, CHRNB2, PAQR8, RBFOX2, CSNK2A1, SERPINF1, PRKCA, TICAM1, GABRG2, NPAS4, SFRP1, SMO, KCNQ2, KCNQ3, TXNIP, ATF4, DDX1, ABHD2, SLC1A2, CREM, STK39, SLC1A3, CACNA1C, FOXO3, MIR214, HSD11B2, HRH1, HRH3, KCNMB1, ABL1, MBP, PLCG1, SMAD2, JUN, MIR125B-1, CRLS1, N…	0.000734597	0.013951	1.85539
chr11	97289506	97290513		GOTERM_BP_ALL	GO:0044770~cell cycle phase transition	65	AKAP8L, KDM8, PTEN, FAM107A, TRP63, BRCA1, PKD2, PKD1, EPS8, ING4, PPP6C, BABAM2, D7ERTD443E, PPP3CA, ADAMTS1, SIN3A, NUF2, CASP2, ARID2, DACT1, ACTL6B, DUSP1, NSMCE2, TEX14, ARID1B, RAD51B, ADAM17, INCENP, PLCB1, D1PAS1, CACUL1, ANAPC1, RNASEH2B, SMARCD2, ANAPC15, NFIX, STXBP4, MEPCE, AURKB, GPNMB, RAD21, CRADD, FBXL17, MAD2L1BP, INO80, SMARCA2, PML, PBX1, ZWINT, TFAP4, CDK5, ERCC3, NFIA, UBE2S,…	0.000746624	0.0141489	1.84928
chr11	98773570	98775512		GOTERM_BP_ALL	GO:0010977~negative regulation of neuron projection development	30	PTPRS, NTM, SEMA3A, PTEN, CRMP1, UBE3A, RNF6, THY1, RTN4, PTPRG, PPP3CA, INPP5F, MAP2, KATNA1, TNR, SPOCK1, HES1, MBP, DLEU2, MAP4K4, ACTR3, SPAG9, RYK, PAQR3, KREMEN1, PTK2, ADAM17, CDK5, RUFY3, MDM2	0.000755921	0.0142846	1.84513
chr11	103920323	103921174		GOTERM_BP_ALL	GO:0009306~protein secretion	58	SNAP25, RAB3C, CHRM3, ARF1, MIDN, PTPRN, PTPN23, RIMS2, PPP3CA, GNPTAB, EP300, HMGN3, EPHA5, DGAT1, SIRT4, RFX3, CARTPT, ADRA2A, TIAM1, SFRP1, VSNL1, VGF, ANG, SELENOT, PHPT1, PLCB1, ABCG1, RAPGEF4, PRKN, TMED10, STXBP4, RAP1GDS1, CACNA1C, HMGCR, HIF1A, CPLX3, CYB5R4, PARD6A, PSAP, ZFP384, PLCG1, MAP4K4, SLC12A2, SMAD2, CHGA, TCF7L2, TFAP2B, KCNJ6, SLC16A1, PTPRN2, KCNB1, IDH2, MYO5A, NR1D1, SYT7…	0.000757928	0.0142846	1.84513
chr11	79503796	79504245		GOTERM_BP_ALL	GO:0043549~regulation of kinase activity	87	ALK, MIDN, SLC27A1, CSF1, PTEN, DUSP19, ARRB2, PKD2, FGF1, PKD1, SLC8A2, DUSP10, CHORDC1, TRIM27, CCNL1, TEAD1, EPHB3, EPHA5, VAV3, RUBCN, HSP90AA1, EDN1, DUSP1, HEG1, APLP2, PAQR3, GAB1, PPP2R5A, LMTK2, PRKCA, MIF, CARTPT, ADRA2A, DUSP22, ERN1, ERN2, TIAM1, SFRP1, TMIGD1, ADAM17, RAP2B, TRAF4, ALS2, INCENP, KIT, ANG, MAPRE3, MAPT, TRIB1, TRIB2, D1PAS1, CACUL1, FAM72A, PRKN, NRXN1, PIK3R4, THY1, …	0.000759268	0.0142846	1.84513
chr11	54112415	54113387		GOTERM_BP_ALL	GO:1903828~negative regulation of cellular protein localization	27	TXN1, LEPROT, CLTC, GDI2, NEDD4L, PKD2, PKD1, ERLEC1, SIN3A, CTNNA1, APOD, GPM6B, TRP53INP2, AP2M1, SIRT4, PPP2R5A, DCLK2, COMMD1, YWHAZ, DCLK1, NFKBIA, UFM1, CDK5, NF1, MAPT, PKIG, BCL2L1	0.000760266	0.0142846	1.84513
chr11	95041013	95042577		GOTERM_BP_ALL	GO:0048514~blood vessel morphogenesis	82	ROBO4, CITED2, CHD7, ITGB2, PTEN, PTPRM, RORA, NRARP, BRCA1, PIK3C2A, PKD2, RBPJ, FGF1, HS6ST1, LOXL2, ELK3, ADAMTS1, ZC3H12A, ITGB8, CYP1B1, ITGAV, THSD7A, ARID2, EPHB3, HTATIP2, EPHA5, VAV3, BCAS3, EDN1, HEG1, SERPINF1, SERPINF2, GAB1, PRKCA, YWHAZ, RHOB, PKM, SMO, OPTC, ANG, CD47, SCG2, JCAD, FOXC1, EPAS1, NRXN1, LEF1, NRXN3, CXCR4, PTN, THY1, HIF1A, HDAC9, RTN4, MTDH, ARHGAP22, APOH, S1PR1, A…	0.000775438	0.0145386	1.83748
chr11	21090805	21091482		GOTERM_BP_ALL	GO:0071383~cellular response to steroid hormone stimulus	34	KDM3A, ABHD2, FAM107A, TRP63, UBE3A, RNF6, BRCA1, NR3C1, FOXO3, NR3C2, PAK1, PEG13, CYP1B1, EP300, NTRK2, EDN1, RBFOX2, BUD31, SERPINF1, NCOA3, CFLAR, NPAS4, PER1, SFRP1, GJB2, UFM1, PPP5C, NCOR1, TFAP4, CNOT3, KLF9, CREBRF, CRY1, CALR	0.000781938	0.0145984	1.8357
chr11	69094427	69095937		GOTERM_BP_ALL	GO:0044744~protein targeting to nucleus	34	NXT1, NUP107, TRAF3IP2, BRCA1, PTTG1IP, PRICKLE1, PKD2, PKD1, ING1, PPP3CA, LMNA, ZC3H12A, CFL1, EP300, APOD, KPNA2, TNPO1, KPNA3, SPG11, IL33, HSP90AA1, STAT3, PML, NFKBIA, UFM1, SMO, TRP53, KCNQ2, KCNQ3, NF1, TXNIP, NUP98, PKIG, KPNB1	0.000781938	0.0145984	1.8357
chr11	69096898	69097408		GOTERM_BP_ALL	GO:0001525~angiogenesis	71	ROBO4, ITGB2, PTEN, PTPRM, RORA, NRARP, BRCA1, PIK3C2A, RBPJ, FGF1, HS6ST1, LOXL2, ELK3, ADAMTS1, ZC3H12A, ITGB8, CYP1B1, ITGAV, THSD7A, EPHB3, HTATIP2, EPHA5, VAV3, BCAS3, EDN1, SERPINF1, GAB1, PRKCA, YWHAZ, RHOB, PKM, OPTC, ANG, CD47, SCG2, JCAD, FOXC1, EPAS1, NRXN1, LEF1, NRXN3, CXCR4, PTN, THY1, HIF1A, HDAC9, RTN4, MTDH, ARHGAP22, APOH, S1PR1, ABL1, PLCG1, CNMD, WASF2, SASH1, SLC12A2, JUN, GA…	0.000790994	0.0147253	1.83193
chr11	69011590	69012554		GOTERM_BP_ALL	GO:0042593~glucose homeostasis	45	PRKN, PRKAA2, PTPRN, FOXK1, OAS1B, CACNA1C, HMGCR, FOXO3, HIF1A, PPP3CA, CYB5R4, SESN3, SIN3A, SPOP, SLC12A6, PDK2, SH2B2, POLG, MAP4K4, TCF7L2, TFAP2B, MBD5, PTPRN2, SLC16A1, KCNB1, SERPINF1, STAT3, GUCA2B, PAX6, NR1D1, CARTPT, BHLHA15, ADRA2A, STXBP5L, ERN1, TJP1, KLF7, GCLC, LIN28A, VSNL1, VGF, CRY1, SELENOT, PHPT1, ABCG1	0.00079208	0.0147253	1.83193
chr11	77981439	77982654		GOTERM_BP_ALL	GO:0042330~taxis	79	ROBO2, TENM2, DOCK4, CSF1, ITGB2, HMGB2, PTPRM, ARRB2, FGF1, CELSR3, KIF5C, CHL1, PDE4B, EP300, ITGAV, PLXNC1, GPSM3, EPHB3, EPHA5, VAV3, EDN1, UNC5A, DSCAM, DUSP1, SWAP70, GAB1, VSTM2L, LMTK2, PRKCA, PAX6, UNC5C, ANO6, MIF, ANK3, ETV4, ENAH, TIAM1, ADAM17, CREB1, SMO, KIT, RIN3, PPIB, SCG2, LRTM2, SEMA3A, LEF1, STK39, CRMP1, CXCR4, PTN, DPP4, HRH1, FLRT2, FLRT3, CHN1, SPP1, S1PR1, SRP54B, NCAM1,…	0.000801622	0.0148713	1.82765
chr11	51539572	51540005		GOTERM_BP_ALL	GO:0048646~anatomical structure formation involved in morphogenesis	140	TRP63, RORA, FGF1, RBPJ, HS6ST1, ETS2, LOXL2, ELK3, ZC3H12A, CFL1, CYP1B1, EP300, SOX8, THSD7A, PRKACB, SOX7, EPHB3, EPHA5, MEF2A, HES7, DSCAM, ZFP219, SERPINF1, PRKCA, ANK2, TM4SF1, SFRP1, ADAM17, SMO, OPTC, SCG2, ZFPM1, JCAD, ARL6, EPAS1, THY1, HIF1A, RTN4, MTDH, ARHGAP22, PODXL, APOH, PSAP, ABL1, PLCG1, CNMD, FZD1, SMAD2, TFAP2B, JUN, BRPF1, GADD45A, ATP8B1, PTK2, SDK1, CDK5, SP1, LHX2, TRP53,…	0.000814068	0.0150705	1.82187
chr11	3330493	3331000		GOTERM_BP_ALL	GO:0042770~signal transduction in response to DNA damage	17	CRADD, GADD45A, PTTG1IP, MIF, FOXO3, PML, ING4, TFAP4, TRP53, MYO6, ABL1, CRY1, MDM2, CASP2, MDM4, GRB2, EEF1E1	0.000822435	0.0151935	1.81834
chr11	3331909	3332603		GOTERM_BP_ALL	GO:0001667~ameboidal-type cell migration	59	ROBO4, PTPRR, SCHIP1, ITGB2, PTEN, PTPRM, PTPN23, PIK3C2A, ARHGAP5, FGF1, LOXL2, PTPRG, DUSP10, ZC3H12A, CFL1, CYP1B1, ITGAV, SOX8, LGALS8, TNS3, ACTR3, CAP1, BCAS3, EDN1, SERPINF1, PRKCA, PAX6, RHOB, TMIGD1, ADAM17, SMO, KIT, JCAD, SEMA3A, CXCR4, PTN, HIF1A, HDAC9, RTN4, DPP4, PAK1, ERBB4, APOH, ABL1, PLCG1, SRGAP2, WASF2, SASH1, MAP4K4, JUN, GADD45A, PTK2, PML, SP1, GIPC1, NF1, AMOTL2, CALR, ME…	0.000843122	0.0155431	1.80846
chr11	97987443	97989438		GOTERM_BP_ALL	GO:0016575~histone deacetylation	18	HDAC4, CTBP1, MBD2, AKAP8L, SIRT4, CHD3, HDAC9, PML, MORF4L1, PER1, ING2, PINK1, NCOR1, SIN3A, TRP53, BRMS1L, MIER1, LPIN1	0.000855081	0.0157097	1.80383
chr11	17211219	17212727		GOTERM_BP_ALL	GO:0033500~carbohydrate homeostasis	45	PRKN, PRKAA2, PTPRN, FOXK1, OAS1B, CACNA1C, HMGCR, FOXO3, HIF1A, PPP3CA, CYB5R4, SESN3, SIN3A, SPOP, SLC12A6, PDK2, SH2B2, POLG, MAP4K4, TCF7L2, TFAP2B, MBD5, PTPRN2, SLC16A1, KCNB1, SERPINF1, STAT3, GUCA2B, PAX6, NR1D1, CARTPT, BHLHA15, ADRA2A, STXBP5L, ERN1, TJP1, KLF7, GCLC, LIN28A, VSNL1, VGF, CRY1, SELENOT, PHPT1, ABCG1	0.000855726	0.0157097	1.80383
chr11	87270916	87271486		GOTERM_BP_ALL	GO:0051592~response to calcium ion	28	AHCYL1, PRKAA2, CPNE4, NRXN1, PKD2, PPP3CA, KCNMB1, KCNMB2, EP300, CACNG2, SLC25A23, SEC31A, KCNH1, MEF2A, JUN, EDN1, SYT1, KCNB1, PLA2G4A, KRT10, SYT7, SYT6, SYT11, KCNQ2, KCNQ3, TXNIP, CALM3, CALM1	0.00086177	0.0157878	1.80168
chr11	108221227	108221757		GOTERM_BP_ALL	GO:0021954~central nervous system neuron development	21	ROBO2, CHRNB2, NTRK2, GABRB1, HSP90AA1, SEMA3A, PTEN, DCLK2, PRKCA, ASCL1, PTK2, DCLK1, UBB, CDK5, NFIB, MAP2, NPY, MAP4, DISC1, SPG11, EPHB3	0.000865671	0.0158263	1.80062
chr11	61760432	61761244		GOTERM_BP_ALL	GO:0071242~cellular response to ammonium ion	19	GRIA1, CHRNB2, GABRB2, CHRM3, GABRB1, CHRM4, SLC1A2, SLC1A3, SORBS1, GABRG2, LY6C1, GNAI2, HRH1, HRH3, SIN3A, KCNQ3, LY6A, PLCB1, ATF4	0.000871391	0.0158979	1.79866
chr11	101095410	101095748		GOTERM_BP_ALL	GO:0000165~MAPK cascade	95	ALK, PTPRR, OXTR, TRIM30A, PTEN, APIP, ARAF, DUSP19, ARRB2, FGF1, SH3RF1, DUSP10, ZC3H12A, GRB10, ITGAV, DACT1, MEF2A, PRMT5, EDN1, RIPK2, DUSP1, SERPINF2, PAQR3, MINK1, GAB1, PRKCA, MIF, ASH1L, CARTPT, MAPK8IP2, VRK3, ZDHHC17, YWHAZ, DUSP6, ADRA2A, DUSP22, ERN1, ERN2, TIAM1, SFRP1, RAP2A, ADAM17, NCOR1, TRAF4, KIT, RAPGEF1, RELL1, TRIB1, PLCB1, CRYAB, SCG2, TRIB2, JCAD, CDC42SE1, PRKN, NRXN1, RA…	0.00090566	0.016432	1.78431
chr11	43681263	43681962		GOTERM_BP_ALL	GO:0023014~signal transduction by protein phosphorylation	95	ALK, PTPRR, OXTR, TRIM30A, PTEN, APIP, ARAF, DUSP19, ARRB2, FGF1, SH3RF1, DUSP10, ZC3H12A, GRB10, ITGAV, DACT1, MEF2A, PRMT5, EDN1, RIPK2, DUSP1, SERPINF2, PAQR3, MINK1, GAB1, PRKCA, MIF, ASH1L, CARTPT, MAPK8IP2, VRK3, ZDHHC17, YWHAZ, DUSP6, ADRA2A, DUSP22, ERN1, ERN2, TIAM1, SFRP1, RAP2A, ADAM17, NCOR1, TRAF4, KIT, RAPGEF1, RELL1, TRIB1, PLCB1, CRYAB, SCG2, TRIB2, JCAD, CDC42SE1, PRKN, NRXN1, RA…	0.00090566	0.016432	1.78431
chr11	83416740	83417717		GOTERM_BP_ALL	GO:0034330~cell junction organization	45	WDR1, CTNND2, PTEN, FAM107A, TESK2, NEDD4L, PTPRK, THY1, PTPN23, CLDN1, CDH6, PARD6A, CFL1, ABL1, CTNNA1, ITGAV, APOD, CDH26, GPM6B, S100A10, MAP4K4, BCAS3, DST, LIMCH1, WHRN, HEG1, ANK2, PRKCA, SORBS1, MYO9A, PTK2, MTSS1, MPP7, DUSP22, TJP1, CLDN11, CLDN10, GJB2, TMIGD1, PTPRA, DLC1, VCL, CDH19, LIMS1, NECTIN1	0.00090626	0.016432	1.78431
chr11	83382703	83383476		GOTERM_BP_ALL	GO:2000377~regulation of reactive oxygen species metabolic process	35	HDAC4, PRKN, ARF4, TRIM30A, ITGB2, GNAI3, BRCA1, PKD2, FOXO3, CLCN3, HIF1A, GNAI2, HSPD1, SMPD3, HRH1, NPY, ZC3H12A, CYP1B1, BCO2, ATG5, HSP90AA1, GADD45A, STAT3, CFLAR, TICAM1, GRIN1, PINK1, EIF6, TRP53, GRB2, HBP1, MAPT, CD47, CRYAB, BIRC2	0.000908433	0.0164376	1.78416
chr11	83371053	83371835		GOTERM_BP_ALL	GO:0009612~response to mechanical stimulus	39	HDAC4, AU040320, CITED2, NRXN1, SLC2A1, CXCR4, SLC1A3, PTN, PKD2L2, PKD2, PKD1, MIR214, SCEL, MIR691, CASP2, DMD, SLC38A2, SCN1A, SLC12A2, IL33, JUN, EDN1, CRADD, GADD45A, WHRN, MBD2, LHFPL5, MIR125B-1, ATP2B2, NFKB1, NFKBIA, GCLC, MIR760, KIT, KCNQ2, KCNQ3, TXNIP, LRP11, SLC26A5	0.000924841	0.0167002	1.77728
chr11	101641194	101642447		GOTERM_BP_ALL	GO:0021761~limbic system development	25	ALK, DLX2, PTPRS, NFIX, SEMA3A, LEF1, PTEN, PAK1, FXR2, UBB, CFL1, EPHA5, KIRREL3, GSX1, DCLK2, HTR5A, SMO, CDK5, FEZ1, XRN2, KCNQ2, NF1, LHX5, CDK5R2, RAB3GAP1	0.000930618	0.0167702	1.77546
chr11	101645242	101646140		GOTERM_BP_ALL	GO:0002791~regulation of peptide secretion	52	CHRM3, ARF1, MIDN, CHD7, ITSN1, PTPN23, PPP3CA, EP300, HMGN3, EPHA5, SIRT4, RFX3, PAX6, CARTPT, ADRA2A, TIAM1, SFRP1, VSNL1, PIK3C3, ANG, SELENOT, PHPT1, PLCB1, ABCG1, RAPGEF4, PRKN, TMED10, STXBP4, RAP1GDS1, CACNA1C, HMGCR, HIF1A, PARD6A, ZFP384, STXBP5, MAP4K4, SLC12A2, CHGA, TCF7L2, TFAP2B, KCNJ6, SLC16A1, RHBDD3, RASL10B, KCNB1, IDH2, NR1D1, SYT7, CYP51, STXBP5L, KLF7, PEX5L	0.000937783	0.0168648	1.77302
chr11	101626969	101628014		GOTERM_BP_ALL	GO:0006935~chemotaxis	78	ROBO2, TENM2, DOCK4, CSF1, ITGB2, HMGB2, PTPRM, ARRB2, FGF1, CELSR3, KIF5C, CHL1, PDE4B, ITGAV, PLXNC1, GPSM3, EPHB3, EPHA5, VAV3, EDN1, UNC5A, DSCAM, DUSP1, SWAP70, GAB1, VSTM2L, LMTK2, PRKCA, PAX6, UNC5C, ANO6, MIF, ANK3, ETV4, ENAH, TIAM1, ADAM17, CREB1, SMO, KIT, RIN3, PPIB, SCG2, LRTM2, SEMA3A, LEF1, STK39, CRMP1, CXCR4, PTN, DPP4, HRH1, FLRT2, FLRT3, CHN1, SPP1, S1PR1, SRP54B, NCAM1, LGI1, …	0.000951946	0.0170846	1.76739
chr11	76099126	76099669		GOTERM_BP_ALL	GO:0048488~synaptic vesicle endocytosis	15	SYT1, CTBP1, DENND1A, CLTC, ITSN1, AP3B2, AP3M2, CDK5, DNAJC6, SYT11, FCHO2, AP2S1, AP2M1, BCL2L1, SH3GL1	0.000959164	0.0171792	1.765
chr11	5114856	5115229		GOTERM_BP_ALL	GO:0070647~protein modification by small protein conjugation or removal	112	TRAF3IP2, WDSUB1, FAM107A, WBP1L, CCNC, UBE3A, DCAF6, D7ERTD443E, ZC3H12A, TRIM27, BSN, BTRC, PRKCG, ARRDC4, CSNK2A1, FBXW11, USP3, NSMCE2, ARRDC3, ATG10, TICAM1, UBE2V1, AURKAIP1, TRIB1, TRIB2, D1PAS1, ANAPC1, TNKS, USP54, EPAS1, NEDD4L, UBR2, PTTG1IP, UBE2J2, HIF1A, UBB, UBC, ABL1, ATG5, WDTC1, FANCC, FBXO33, PTK2, GCLC, CDK5, UBE2S, MDM2, UBA3, MDM4, FBXL3, COPS8, TRIM30A, USP31, PTEN, ARRB2, …	0.000966739	0.0172797	1.76246
chr11	6178456	6178993		GOTERM_BP_ALL	GO:0022411~cellular component disassembly	53	WDR1, AKAP8L, STMN4, WDR45, LMOD3, EPS8, FRAT1, CAPZB, CFL1, ARID2, SH3GL1, NSF, RSPH6A, GABARAPL2, SWAP70, WIPI1, PLAAT3, ATG13, ERN2, NAV3, DNAJC6, KIF2C, MTRF1L, PRKN, C1QA, PLEKHH2, SMARCD2, PRKAA2, DHX8, STMND1, KATNB1, CAPG, ADD3, HIF1A, GSPT1, DPP4, MAP2, MAP4, GAS2L2, ATG5, KDM4A, DNASE2B, GBF1, MICAL3, IRGM1, PEX14, UFM1, PINK1, CDK5, TRP53, MAP6D1, SHFL, RETREG1	0.000969678	0.0172972	1.76203
chr11	94548691	94549740		GOTERM_BP_ALL	GO:0050805~negative regulation of synaptic transmission	18	GRIA1, PRKN, SLC24A2, ARF1, KCNB1, STAU2, PTEN, CELF4, GRIK3, MYO5A, EIF4A3L1, GNAI2, PNKD, NF1, TNR, MAPT, MGLL, RAPGEF4	0.000974779	0.017353	1.76062
chr11	29714753	29715276		GOTERM_BP_ALL	GO:0051241~negative regulation of multicellular organismal process	156	CHRM3, OXTR, TRP63, UBE3A, LDLRAD4, RBPJ, LOXL2, YY1, LAPTM4B, ZC3H12A, TNR, BANF1, SOX8, H4C2, TRIM27, DLEU2, KIFAP3, PRKACB, CHRNB2, SERPINF1, BTN1A1, PAQR3, SERPINF2, ARRDC3, PRKCA, CARTPT, INPP4B, DISP3, SFRP1, ADAM17, SMO, OPTC, RUFY3, TRIB1, TRIB2, ZFPM1, DLX2, NTM, ASMT, STK39, TNFRSF11B, THY1, FOXO3, BHLHE23, HIF1A, RTN4, MIR214, ABR, INPP5F, MAP2, APOH, APOD, MBP, SRGAP2, CNMD, ATG5, MAR…	0.000987931	0.0175141	1.75661
chr11	102392993	102393957		GOTERM_BP_ALL	GO:0030307~positive regulation of cell growth	33	ITSN2, PRKN, CXCR4, NEDD4L, NR3C1, RIMS2, GOLGA4, PAK1, CFL1, EP300, ADNP2, DISC1, TEAD1, LGI1, EDN1, UNC13A, CSNK2A1, DSCAM, SYT1, NTRK3, NCOA3, INO80, L1CAM, PTK2, SFRP1, ADAM17, RUFY3, MAPT, MAP3K13, MEGF8, FXN, HDGFL2, D1PAS1	0.000990312	0.0175141	1.75661
chr11	114103935	114104337		GOTERM_BP_ALL	GO:0045936~negative regulation of phosphate metabolic process	71	PTPRR, MIDN, SLC27A1, PTEN, DUSP19, ARRB2, LDLRAD4, DUSP10, ZC3H12A, CHORDC1, GRB10, TRIM27, DACT1, NCK1, RUBCN, SPINK1, DUSP1, HEG1, SWAP70, PAQR3, PPP2R5A, PRKCA, PAX6, ASH1L, VRK3, DUSP6, DUSP22, SFRP1, NCOR1, RAPGEF1, MAPT, CACTIN, TRIB1, FAM72A, CDC42SE1, PRKN, HDAC4, THY1, HMGCR, PPM1E, GNAI2, PARD6A, BOD1L, HRH3, INPP5F, GALR1, MGAT5, STK38, ABL1, DMD, ZBED3, PPP1R26, SPAG9, HEXIM2, JUN, G…	0.000991779	0.0175141	1.75661
chr11	117114597	117116108		GOTERM_BP_ALL	GO:0010563~negative regulation of phosphorus metabolic process	71	PTPRR, MIDN, SLC27A1, PTEN, DUSP19, ARRB2, LDLRAD4, DUSP10, ZC3H12A, CHORDC1, GRB10, TRIM27, DACT1, NCK1, RUBCN, SPINK1, DUSP1, HEG1, SWAP70, PAQR3, PPP2R5A, PRKCA, PAX6, ASH1L, VRK3, DUSP6, DUSP22, SFRP1, NCOR1, RAPGEF1, MAPT, CACTIN, TRIB1, FAM72A, CDC42SE1, PRKN, HDAC4, THY1, HMGCR, PPM1E, GNAI2, PARD6A, BOD1L, HRH3, INPP5F, GALR1, MGAT5, STK38, ABL1, DMD, ZBED3, PPP1R26, SPAG9, HEXIM2, JUN, G…	0.000991779	0.0175141	1.75661
chr11	16508081	16508733		GOTERM_BP_ALL	GO:0072359~circulatory system development	139	OXTR, RNH1, TRAF3IP2, RORA, FGF1, RBPJ, NR3C1, HS6ST1, LIPA, FGFRL1, LOXL2, ELK3, YY1, ZC3H12A, CYP1B1, EP300, THSD7A, LGALS8, ARID2, EPHB3, EPHA5, MEF2A, SERPINF1, SERPINF2, AP1B1, PRKCA, ANK2, RPGRIP1L, SMO, OPTC, SCG2, ZFPM1, JCAD, SLC22A5, EPAS1, CACNA1C, THY1, HIF1A, RTN4, MTDH, ARHGAP22, FLRT2, FLRT3, APOH, ABL1, PLCG1, CNMD, ATG5, FZD1, SMAD2, TFAP2B, JUN, BRPF1, GADD45A, SMARCA2, PTK2, SP…	0.0010084	0.017772	1.75026
chr11	75397338	75398204		GOTERM_BP_ALL	GO:0016079~synaptic vesicle exocytosis	16	SNAP25, UNC13A, SYT1, CADPS, ATP2A2, CPLX2, SYT7, CPLX3, RIMS2, RPH3A, TRIM9, SYT11, STXBP5, ERC2, RAB3GAP1, BCL2L1	0.00103431	0.0181866	1.74025
chr11	75431368	75431695		GOTERM_BP_ALL	GO:0010941~regulation of cell death	202	ARL6IP1, ITSN1, ARAF, GHITM, ENO1, CCAR1, RASSF3, FTH1, ZC3H12A, CYP1B1, ADNP2, SOX8, KIFAP3, CCNL1, SOX7, PRKCG, CSNK2A1, SERPINF1, ANK2, UNC5C, PRKCA, MIF, MAPK8IP2, SFRP1, TXNIP, ATF4, PTTG1IP, PRDM11, HIF1A, MTDH, GRIN2A, APOH, PLCG1, ATG5, FZD1, JUN, CDK19, CRADD, GADD45B, GADD45A, PARP16, PTK2, PAFAH2, GADD45G, PM20D1, PPP5C, CALM3, CALM1, RETREG1, RGL2, GSDME, BARHL1, GABRB2, ARF4, CITED2,…	0.00103605	0.0181866	1.74025
chr11	77930616	77931212		GOTERM_BP_ALL	GO:0015672~monovalent inorganic cation transport	69	DPP10, ARF1, AHCYL1, KCNK9, TACO1, KCNC3, PTEN, ATP5G2, PKD2, SLC8A2, NR3C2, GRIP1, SLC12A6, SCN1A, RGS7, KCNH1, NSF, KCNH2, KCNH3, EDN1, KCNH6, KCND2, KCND3, KCNH7, KCNK12, ANK2, ANO6, COMMD1, ANK3, ATP1B1, SLC5A8, NDUFS7, SCN8A, KCNQ2, KCNQ3, ATP6V1B2, KCNA10, PLCB1, ATF4, SLC24A2, SLC22A5, SLC20A1, STK39, SLC1A3, NEDD4L, KCNA6, KCNMB1, KCNMB2, DMD, SLC38A2, ATP6V1D, SLC12A2, KCNJ6, SLC12A5, KC…	0.00105018	0.0183979	1.73523
chr11	70220654	70221898		GOTERM_BP_ALL	GO:0045216~cell-cell junction organization	42	WDR1, CTNND2, PTEN, FAM107A, TESK2, PTPRK, THY1, PTPN23, CLDN1, CDH6, PARD6A, CFL1, ABL1, CTNNA1, ITGAV, APOD, CDH26, GPM6B, S100A10, MAP4K4, BCAS3, LIMCH1, WHRN, HEG1, ANK2, PRKCA, SORBS1, PTK2, MTSS1, MPP7, DUSP22, TJP1, CLDN11, CLDN10, GJB2, TMIGD1, PTPRA, DLC1, VCL, CDH19, LIMS1, NECTIN1	0.0010584	0.0184949	1.73295
chr11	20400391	20401160		GOTERM_BP_ALL	GO:1903047~mitotic cell cycle process	90	ARF1, AKAP8L, CLTC, KDM8, PTEN, FAM107A, BRCA1, PKD2, PKD1, EPS8, SMPD3, PPP6C, BABAM2, D7ERTD443E, PPP3CA, ADAMTS1, SIN3A, NUF2, CFL1, CASP2, BANF1, ARID2, DACT1, EDN1, RALBP1, ACTL6B, ESCO1, FBXW11, DUSP1, NSMCE2, SETMAR, PAX6, TEX14, ANK3, BAZ1B, ARID1B, RHOB, RAD51B, TOM1L2, ANKFN1, ADAM17, MSH2, INCENP, KIF2C, PLCB1, D1PAS1, CACUL1, ANAPC1, KPNB1, RNASEH2B, SMARCD2, ANAPC15, NFIX, TNKS, MEPC…	0.00105991	0.0184949	1.73295
chr11	53891809	53892134		GOTERM_BP_ALL	GO:0001568~blood vessel development	92	ROBO2, ROBO4, CITED2, CHD7, ITGB2, PTEN, PTPRM, RORA, NRARP, BRCA1, PIK3C2A, PKD2, RBPJ, FGF1, PKD1, HS6ST1, LIPA, LOXL2, ELK3, ADAMTS1, ZC3H12A, ITGB8, CYP1B1, ITGAV, THSD7A, ARID2, EPHB3, HTATIP2, EPHA5, VAV3, BCAS3, EDN1, HEG1, SERPINF1, SERPINF2, GAB1, PRKCA, PAX6, YWHAZ, RHOB, PKM, SMO, OPTC, RAPGEF1, ANG, CD47, SCG2, JCAD, FOXC1, EPAS1, NRXN1, LEF1, NRXN3, CXCR4, PTN, PRICKLE1, THY1, HIF1A,…	0.00106662	0.0185752	1.73107
chr11	102408145	102408962		GOTERM_BP_ALL	GO:0034333~adherens junction assembly	17	BCAS3, FAM107A, PTEN, TESK2, PTPRK, THY1, SORBS1, DUSP22, DLC1, CFL1, ABL1, APOD, ITGAV, VCL, S100A10, MAP4K4, LIMS1	0.00108282	0.0187891	1.72609
chr11	95384236	95384941		GOTERM_BP_ALL	GO:0007005~mitochondrion organization	72	TACO1, MICOS13, ARRB2, GHITM, WDR45, LIPA, CHCHD3, OPA1, CASP2, POLG, MEF2A, GABARAPL2, HSP90AA1, EDN1, RALBP1, SIRT4, WIPI1, BHLHA15, ATG13, YWHAZ, TIMM8A1, AFG3L2, NDUFS7, SDHAF3, NOA1, FEZ1, TMEM126A, DNLZ, RAB38, MAPT, SPATA19, FXN, PRKN, RALA, SLC22A5, TOMM40, EPAS1, MIEF1, SPG7, TIMM10, TRAK1, HIF1A, HSPD1, ERBB4, LMNA, THEM4, ATG5, JUN, PTCD2, AGK, HSPA4, MTX2, STAT2, DYNLT1A, STAT3, IMMT,…	0.00108323	0.0187891	1.72609
chr11	83271364	83271899		GOTERM_BP_ALL	GO:0051050~positive regulation of transport	125	CHRM3, OXTR, AHCYL1, ARL6IP1, WIPF1, ITSN1, NR3C1, SCAMP5, ZC3H12A, CFL1, EP300, AP2M1, SH3GL1, RGS7, NSF, MEF2A, KCNH2, CHRNB2, UNC13A, MAGI2, PRKCA, ANK2, CARTPT, MIF, ANK3, ACSL3, ATP1B1, SMO, RUFY3, SELENOT, PHPT1, ABCG1, ATF4, TMED10, SLC1A2, STK39, NEDD4L, CACNA1C, THY1, HIF1A, OAZ2, RTN4, ABR, HRH3, MAP2, GALR1, KCNMB1, ABL1, STXBP5, PLCG1, ATG5, S100A10, CYP2J5, SYT1, RASL10B, MYO5A, PTK2…	0.0010853	0.0187891	1.72609
chr11	106272747	106273347		GOTERM_BP_ALL	GO:1990416~cellular response to brain-derived neurotrophic factor stimulus	6	GRIA1, GRIA2, GRIP1, NTRK2, UBE3A, NFKB1	0.00114058	0.0196933	1.70568
chr11	106503219	106503639		GOTERM_BP_ALL	GO:0009967~positive regulation of signal transduction	180	TRAF3IP2, CSF1, ITSN1, TRP63, UBE3A, FGF1, RBPJ, NR3C1, LIPA, NR3C2, TIAL1, RIMS2, FRAT1, ZC3H12A, CFL1, GRB10, CYP1B1, EP300, TRIM27, TNS3, RALBP1, UNC13A, CSNK2A1, SERPINF2, ARRDC3, PRKCA, CARTPT, MIF, ANK3, TICAM1, MAPK8IP2, RUNDC3A, DISP1, ERN1, ERN2, TIAM1, SFRP1, ADAM17, SMO, SIK3, RELL1, UBE2V1, D1PAS1, JCAD, DGKI, TNKS, DDX1, STK39, LYPD6, HIF1A, RTN4, MTDH, GRIN2A, THPO, UBB, PSAP, ABL1,…	0.001142	0.0196933	1.70568
chr11	94117564	94118042		GOTERM_BP_ALL	GO:0043112~receptor metabolic process	30	GRIA1, SNAP25, GRIA2, RALA, ITGB2, CLTC, PIK3R4, ARRB2, SNX1, ZNRF3, INPP5F, LRRTM1, MYO6, LRRTM2, AP2S1, MVB12A, DMD, CACNG2, CACNG3, AP2M1, CACNG5, NSF, UVRAG, MAGI2, LMTK2, CDK5, ALS2, TBC1D5, GRB2, RIN3	0.00115409	0.0198629	1.70196
chr11	62005385	62005952		GOTERM_BP_ALL	GO:0035295~tube development	89	ROBO2, MIR30A, OXTR, THRB, CSF1, CITED2, CHD7, JMJD1C, TRP63, NRARP, SLC7A11, PKD2, RBPJ, FGF1, NR3C1, PKD1, HS6ST1, LIPA, HS2ST1, SMPD3, ING2, OPA1, CFL1, EP300, GET1, SOX8, CIC, BTRC, TEAD1, PRKACB, TNS3, EPHB3, DACT1, BCAS3, BRD2, EDN1, IFT140, HEG1, NCOA3, COBL, SHROOM3, PAX6, RPGRIP1L, ETV4, YWHAZ, MTSS1, RHOB, ENAH, SFRP1, TMIGD1, CREB1, SMO, TRAF4, CRISPLD2, KIT, FOXC1, RALA, EPAS1, LEF1, …	0.00119298	0.0204923	1.68841
chr11	95442836	95443066		GOTERM_BP_ALL	GO:0071900~regulation of protein serine/threonine kinase activity	49	SLC27A1, PTEN, DUSP19, PKD2, FGF1, PKD1, SLC8A2, DUSP10, CHORDC1, CCNL1, TEAD1, EDN1, DUSP1, HEG1, PAQR3, GAB1, MIF, ADRA2A, ERN1, ERN2, TIAM1, SFRP1, ADAM17, TRAF4, INCENP, KIT, MAPRE3, TRIB1, TRIB2, D1PAS1, NRXN1, THY1, HMGCR, FGD4, PAK1, STK38, ABL1, SASH1, HEXIM2, UVRAG, GADD45A, NTRK3, IRGM1, PARP16, TFAP4, NF1, COPS8, MAP3K13, PKIG	0.00120648	0.0206839	1.68437
chr11	95413481	95413886		GOTERM_BP_ALL	GO:0033143~regulation of intracellular steroid hormone receptor signaling pathway	17	NTRK2, BUD31, NCOA3, TRP63, RNF6, BRCA1, NR3C1, PER1, PAK1, UFM1, PPP5C, SFRP1, NCOR1, CNOT3, CRY1, EP300, CALR	0.00123722	0.0211696	1.67429
chr11	100939540	100940036		GOTERM_BP_ALL	GO:0032446~protein modification by small protein conjugation	97	TRAF3IP2, WDSUB1, FAM107A, WBP1L, CCNC, UBE3A, DCAF6, D7ERTD443E, TRIM27, BSN, BTRC, PRKCG, ARRDC4, CSNK2A1, FBXW11, NSMCE2, ARRDC3, ATG10, TICAM1, UBE2V1, AURKAIP1, TRIB1, TRIB2, D1PAS1, ANAPC1, TNKS, NEDD4L, UBR2, PTTG1IP, UBE2J2, UBB, UBC, ABL1, ATG5, WDTC1, FANCC, FBXO33, PTK2, GCLC, CDK5, UBE2S, MDM2, UBA3, MDM4, FBXL3, TRIM30A, PTEN, ARRB2, BRCA1, SH3RF1, DDA1, BABAM2, TRIM7, HMG20B, HMG20A…	0.00124227	0.0212148	1.67336
chr11	90548348	90549083		GOTERM_BP_ALL	GO:0035601~protein deacylation	23	HDAC4, PRKAA2, CTBP1, MBD2, AKAP8L, SIRT4, CHD3, HDAC9, PML, MORF4L1, PER1, ING2, PINK1, ZZZ3, NCOR1, SIN3A, TRP53, BRMS1L, MIER1, WDR5, EP300, MAPT, LPIN1	0.00124921	0.0212511	1.67262
chr11	106065656	106066292		GOTERM_BP_ALL	GO:0098732~macromolecule deacylation	23	HDAC4, PRKAA2, CTBP1, MBD2, AKAP8L, SIRT4, CHD3, HDAC9, PML, MORF4L1, PER1, ING2, PINK1, ZZZ3, NCOR1, SIN3A, TRP53, BRMS1L, MIER1, WDR5, EP300, MAPT, LPIN1	0.00124921	0.0212511	1.67262
chr11	36508406	36508900		GOTERM_BP_ALL	GO:0009410~response to xenobiotic stimulus	65	OXTR, TRAF3IP2, PTPRM, RORA, LIPA, PFAS, EFTUD2, PDE4B, CYP1B1, EP300, NUDT15, VAV3, VKORC1, KCNH2, EMX1, HSP90AA1, EDN1, PPP1R12A, YWHAZ, DUSP6, SFRP1, RAP2A, ADAM17, CYP2D22, CREB1, KCNQ2, HMBS, KCNQ3, TXNIP, HDAC4, PRKAA2, SLC1A2, SLC1A3, CXCR4, TNFRSF11B, AK4, PRICKLE1, FOXO3, ADD3, PPOX, PPM1E, HSD11B2, GRIN2A, MAT2A, MYO6, ABL1, SLITRK5, NCAM1, ATG5, GSTM4, FZD1, TFAP2B, JUN, SLC12A5, CYP2J…	0.00126976	0.021559	1.66637
chr11	87426313	87427521		GOTERM_BP_ALL	GO:0006338~chromatin remodeling	44	HDAC4, SMARCD2, KDM5C, SRCAP, CTBP1, DOT1L, CHD7, TRP63, CHD5, UBR2, CHD3, NR3C1, CHD1, H2AC18, YY1, H2AC11, H2AC12, PAK1, SIN3A, LMNA, MIER1, PWWP2A, EP300, HMG20B, ARID2, KDM4A, BRD2, BRPF1, ACTL6B, MBD2, PAX6, INO80, BAZ1B, SMARCA2, ARID1B, MSL1, MORF4L1, PER1, H2AJ, MIS18A, KAT6B, SYCP3, TCF3, HDGFL2	0.0012818	0.0217217	1.66311
chr11	87448235	87449266		GOTERM_BP_ALL	GO:0050789~regulation of biological process	1162	USP6NL, ITSN2, MIR30A, NUP107, 2810408A11RIK, ITSN1, ARAF, GHITM, RBPJ, CLDN1, LIPA, PTPDC1, PREX2, SCAMP5, ZC3H12A, NKX1-1, PSMD1, PWWP2A, PRKACB, HES7, MEF2A, GABARAPL2, STARD4, RBFOX1, RBFOX2, CSNK2A1, UNC5A, FNBP1, SETMAR, RFX3, UNC5C, BHLHA15, PRKAB1, OPTC, RUFY3, FEZ1, RFX5, TMEM126A, TXNIP, SPARCL1, CGGBP1, SF1, ATF4, A, CDCA2, MEPCE, THY1, LYPD6, OAZ2, GRIN2A, KCNMB1, MYO6, PSMF1, ATG5, H…	0.0012993	0.0219416	1.65873
chr11	87470943	87471704		GOTERM_BP_ALL	GO:0034329~cell junction assembly	39	WDR1, CTNND2, PTEN, FAM107A, TESK2, NEDD4L, PTPRK, THY1, CLDN1, CDH6, CFL1, ABL1, CTNNA1, ITGAV, APOD, CDH26, GPM6B, S100A10, MAP4K4, BCAS3, DST, LIMCH1, HEG1, ANK2, PRKCA, SORBS1, MYO9A, PTK2, MPP7, DUSP22, TJP1, CLDN11, CLDN10, GJB2, PTPRA, DLC1, VCL, CDH19, LIMS1	0.00129976	0.0219416	1.65873
chr11	87461896	87462878		GOTERM_BP_ALL	GO:0045927~positive regulation of growth	45	ITSN2, PRKN, CSF1, CELF1, CHD7, CXCR4, NEDD4L, RBPJ, NR3C1, YBX3, RIMS2, GOLGA4, PAK1, ERBB4, CFL1, EP300, ADNP2, NCAM1, DISC1, TEAD1, LGI1, EDN1, UNC13A, CSNK2A1, DSCAM, SYT1, NTRK3, NCOA3, RFTN1, INO80, L1CAM, PTK2, SFRP1, ADAM17, CREB1, SMO, RUFY3, MAPT, MAP3K13, PPIB, PLCB1, MEGF8, FXN, HDGFL2, D1PAS1	0.00132531	0.0223301	1.65111
chr11	87422560	87423764		GOTERM_BP_ALL	GO:0016569~covalent chromatin modification	64	KDM5C, PHF20, AKAP8L, KDM8, JMJD1C, CHD5, CHD3, BRCA1, FBLL1, ING4, BABAM2, ING2, RPS6KA5, SIN3A, NTMT1, WDR5, EP300, NCOA1, PRMT5, ACTL6B, USP3, SIRT4, SETMAR, PRKCA, ASH1L, PPHLN1, BAZ1B, FH1, MSL1, MORF4L1, NCOR1, KAT6B, INCENP, HDAC4, SF3B5, KDM3A, CTBP1, DOT1L, LEF1, UBR2, HDAC9, AURKB, LMNA, TASOR, MIER1, ATG5, KDM4A, BRPF1, AUTS2, PCGF5, MBD2, PML, PER1, PINK1, PPP5C, ZZZ3, CDK5, KANSL1, T…	0.00135067	0.022714	1.64371
chr11	87442826	87443971		GOTERM_BP_ALL	GO:0098900~regulation of action potential	16	CHRNB2, TMEM161B, KCNB1, ATP2A2, ANK2, CACNA1C, ANK3, SLC8A2, NPS, KCNQ2, KCNQ3, CALM3, CALM1, FGF12, HCN2, RAPGEF4	0.00137	0.0229951	1.63836
chr11	76911686	76912253		GOTERM_BP_ALL	GO:0051248~negative regulation of protein metabolic process	139	MIR30A, ARL6IP1, LDLRAD4, TIAL1, LAPTM4B, ZC3H12A, CHORDC1, EP300, BANF1, TRIM27, PRKCG, GABARAPL2, SPINK1, CSNK2A1, SERPINF1, IFRD2, SWAP70, PAQR3, SERPINF2, PRKCA, MIF, VRK3, ERN1, ILF3, SFRP1, TRIB1, D1PAS1, CDC42SE1, TMED10, CTBP1, THY1, RTN4, MIR214, GRIN2A, FXR2, INPP5F, STK38, ABL1, APOD, PSMF1, ATG5, ZBED3, HEXIM2, JUN, GADD45B, GADD45A, HSPA4, BOD1, PCIF1, MIR125B-1, PARP16, AZIN1, NFKB1…	0.00137951	0.0231107	1.63619
chr11	8446070	8446643		GOTERM_BP_ALL	GO:0042278~purine nucleoside metabolic process	18	ENTPD4B, AHCYL2, AHCYL1, ENTPD4, GDA, GMPR2, ADK, APIP, GNAI3, AK4, NT5C2, NT5C3, GTPBP1, PFAS, OPA1, OARD1, GART, ENOPH1	0.00142281	0.0237908	1.62359
chr11	60293883	60294773		GOTERM_BP_ALL	GO:0007018~microtubule-based movement	44	STAU1, STAU2, KATNB1, BICDL1, RSPH9, FMN2, SPG7, TRAK1, HIF1A, AP3M2, FYCO1, AP3M1, BLOC1S5, UBB, MAP2, KIF5C, NEFM, MAP4, KIFAP3, BSN, GAS2L2, BORCS7, SPG11, BORCS6, ACTR3, RSPH6A, SUN1, DST, IFT140, FBXW11, HSBP1, RFX3, MYO5A, IFT80, ANK3, KIF6, AP3B2, PEX14, DLG2, IFT81, KIF26B, KIF2C, MAPT, KPNB1	0.00142889	0.0238472	1.62256
chr11	60351441	60351787		GOTERM_BP_ALL	GO:0045956~positive regulation of calcium ion-dependent exocytosis	9	SCAMP5, ARF1, SYT1, CDK5, KCNB1, CADPS, CDK5R2, SYT7, BCL2L1	0.00144822	0.0241242	1.61755
chr11	78152211	78152680		GOTERM_BP_ALL	GO:0036294~cellular response to decreased oxygen levels	29	CITED2, EPAS1, PTEN, RORA, AK4, MIEF1, FMN2, ENO1, RBPJ, ADO, FOXO3, HIF1A, RTN4, MIR214, NPEPPS, KCNMB1, LMNA, EP300, EDN1, KCND2, SIRT4, CFLAR, COMMD1, PINK1, SFRP1, TRP53, MDM2, MDM4, ATF4	0.00146684	0.0243884	1.61282
chr11	48833660	48834498		GOTERM_BP_ALL	GO:0030032~lamellipodium assembly	15	ACTR3, VAV3, HDAC4, HSP90AA1, AUTS2, FGD4, CCDC88A, CAPZB, KIT, CFL1, S1PR1, SRGAP2, WASF2, VCL, NCK1	0.00150158	0.0249189	1.60347
chr11	48853283	48853945		GOTERM_BP_ALL	GO:0043547~positive regulation of GTPase activity	38	USP6NL, DENND1A, RAP1GDS1, THY1, PREX2, ARHGAP22, ABR, SIPA1L1, RGS1, RASGEF1B, CHN1, TBC1D13, S1PR1, SRGAP2, RALGPS1, RGS7, S100A10, MAP4K4, GARNL3, TBC1D8B, BCAS3, RABGAP1L, RALBP1, NTRK3, IQSEC3, TBC1D9, MYO9A, MTSS2, TIAM1, TBC1D2, ALS2, TBC1D5, NF1, RAPGEF1, GNB5, RAB3GAP1, LIMS1, RAPGEF4	0.001522	0.0251982	1.59863
chr11	69580951	69582001		GOTERM_BP_ALL	GO:0042752~regulation of circadian rhythm	23	PRKCG, CHRNB2, KLF10, KDM5C, PRKAA2, FBXW11, FBXL17, RBM4B, NR1D2, UBE3A, RORA, NR1D1, PML, NPS, PPP1CB, MAPK10, PER1, CREB1, SIN3A, TRP53, CRY1, FBXL3, BTRC	0.00152413	0.0251982	1.59863
chr11	69579257	69580531		GOTERM_BP_ALL	GO:0007264~small GTPase mediated signal transduction	56	DOCK4, CSF1, DENND1A, ITSN1, GDI2, ARHGAP1, ARHGAP5, LIPA, EPS8, RASGEF1B, PSD3, ITGAV, TNS3, RALGPS1, TRIM67, PSD, VAV3, RALBP1, HEG1, RHOB, TIAM1, RAP2A, RAP2B, ALS2, RAPGEF1, KPNB1, DGKI, RAPGEF4, CDC42SE1, RALA, NFIX, ARL6, RTN4, CYTH4, ABL1, SRGAP1, WASF2, SCAI, CYTH1, SH2B2, MAP4K4, JUN, AUTS2, DYNLT1A, IQSEC3, GBF1, CCDC88A, RIT1, TRP53, DLC1, CCDC88C, NF1, GRB2, RGL2, RAB3GAP1, CDC42SE2	0.00153589	0.0253451	1.59611
chr11	62305749	62306384		GOTERM_BP_ALL	GO:0006473~protein acetylation	34	SF3B5, PRKAA2, CTBP1, PHF20, LEF1, NAT10, CHD5, BRCA1, ING4, RPS6KA5, SIN3A, NAT8F2, WDR5, EP300, ATG5, NCOA1, BRPF1, AUTS2, ESCO1, ACTL6B, NAA11, BAZ1B, PML, MSL1, MORF4L1, PER1, ZZZ3, SMO, FAM161A, KANSL1, KAT6B, PHF14, TCF3, D1PAS1	0.00153972	0.0253608	1.59584
chr11	62549730	62551881		GOTERM_BP_ALL	GO:0016570~histone modification	62	KDM5C, PHF20, AKAP8L, KDM8, JMJD1C, CHD5, CHD3, BRCA1, FBLL1, ING4, BABAM2, ING2, RPS6KA5, SIN3A, NTMT1, WDR5, EP300, NCOA1, PRMT5, ACTL6B, USP3, SIRT4, SETMAR, PRKCA, ASH1L, BAZ1B, FH1, MSL1, MORF4L1, NCOR1, KAT6B, INCENP, HDAC4, SF3B5, KDM3A, CTBP1, DOT1L, LEF1, UBR2, HDAC9, AURKB, LMNA, MIER1, ATG5, KDM4A, BRPF1, AUTS2, PCGF5, MBD2, PML, PER1, PINK1, PPP5C, ZZZ3, CDK5, KANSL1, TRP53, BRMS1L, P…	0.00156637	0.0257516	1.5892
chr11	21374111	21374667		GOTERM_BP_ALL	GO:0009790~embryo development	144	CCNK, TRP63, ENO1, RBPJ, HS6ST1, ETS2, FRAT1, CFL1, EP300, SOX8, ARID2, PRKACB, SOX7, SLC39A3, HES7, MBNL1, APLP2, RPGRIP1L, ATP1B1, CDC40, TLE6, TM4SF1, DISP1, SFRP1, SMO, MSH2, ZFPM1, ATF4, DLX2, RNASEH2B, EPAS1, TSHZ1, CACNA1C, HIF1A, RTN4, ABR, BLOC1S5, FLRT3, DHX35, MYO6, TASOR, ABL1, MBP, PLCG1, WDTC1, ZBED3, FZD1, SPECC1, SMAD2, NLRP4F, BRPF1, ZBTB16, PBX4, PBX1, DLG2, SP1, LHX2, TRP53, ZF…	0.0016028	0.0263015	1.58002
chr11	116029578	116030757		GOTERM_BP_ALL	GO:0060249~anatomical structure homeostasis	63	CSF1, COL14A1, HEXB, SLC2A1, NAT10, ATP2A2, SNX10, LIPA, SLC8A2, YY1, ERC2, CAR7, TNS3, TRP53INP2, KCNH1, HSP90AA1, NSMCE2, MINK1, PLA2G4A, PRKCA, CARTPT, FH1, SMO, FCGR4, ATP6V1B2, FXN, DCP2, PRKN, SLC24A2, FOXC1, SLC22A5, NFIX, TNKS, EPAS1, STK39, OAS1B, TNFRSF11B, PRICKLE1, CLCN3, HIF1A, AURKB, WRN, FGGY, ERBB4, NPY, SPP1, DMD, CCT7, DISC1, ATP6V1D, WHRN, NEK7, IMMT, ATP2B2, INO80, PML, GRIN1,…	0.0016579	0.027155	1.56615
chr11	94233291	94233825		GOTERM_BP_ALL	GO:0007006~mitochondrial membrane organization	21	HSP90AA1, TOMM40, AGK, HSPA4, DYNLT1A, STAT3, IMMT, TIMM10, MICOS13, GHITM, SPG7, AFG3L2, GCLC, PINK1, CHCHD3, OPA1, TRP53, THEM4, CALM3, CALM1, BCL2L1	0.00167016	0.0273052	1.56376
chr11	98862958	98863935		GOTERM_BP_ALL	GO:0060491~regulation of cell projection assembly	32	HDAC4, TENM2, RALA, STAU2, NRXN1, ZMYND8, GDI2, CEP120, FNBP1L, SYNE1, EPS8, FXR2, CAPZB, PODXL, CFL1, MAP4, WASF2, ATG5, ACTR3, BCAS3, HSP90AA1, AUTS2, MYO10, IFT140, ATP8B1, COBL, SEPTIN7, CCDC88A, MYO3B, KIT, CNTROB, MIR129-2	0.00169942	0.0277321	1.55702
chr11	109611317	109612248		GOTERM_BP_ALL	GO:0046328~regulation of JNK cascade	30	CDC42SE1, PRKN, DUSP19, SH3RF1, FGD4, PAK1, DUSP10, SASH1, DACT1, MAP4K4, EDN1, GADD45B, GADD45A, RIPK2, SERPINF2, MINK1, MAPK8IP2, GADD45G, DUSP22, ERN1, PER1, TIAM1, ERN2, RAP2A, SFRP1, NCOR1, TRAF4, RAPGEF1, MAP3K13, PLCB1	0.00172308	0.0280661	1.55182
chr11	86995159	86995950		GOTERM_BP_ALL	GO:0070262~peptidyl-serine dephosphorylation	7	PPP3CA, PPP5C, PPP2R2B, DUSP1, SWAP70, PPP2R2A, NCK1	0.00172857	0.0281036	1.55124
chr11	69772030	69772935		GOTERM_BP_ALL	GO:0098655~cation transmembrane transport	100	TACO1, GHITM, SLC8A2, NR3C2, RPH3A, GRIP1, CFL1, SLC12A6, SCN1A, KCNH1, SLC39A3, RGS7, KCNH2, KCNH3, KCNH6, KCNH7, KCNK12, SLC30A5, ANK2, ANK3, ATP1B1, MAPK8IP2, AFG3L2, SCN8A, KCNQ2, KCNQ3, SLC22A5, STK39, SLC1A3, SLC41A1, NEDD4L, SLC1A4, CACNA1C, THY1, HRH1, GRIN2A, KCNMB1, ABL1, SLC38A9, PLCG1, ATP6V1D, SLC38A2, ATG5, MYO5A, FGF14, CDK5, GNB2, CALM3, GNB5, CALM1, CNIH3, FGF12, DPP10, ARF1, KCN…	0.00174043	0.0282444	1.54907
chr11	5339545	5340112		GOTERM_BP_ALL	GO:1904062~regulation of cation transmembrane transport	52	DPP10, ARF1, TACO1, CHD7, PTEN, PIK3C2A, PKD2, NR3C2, RPH3A, GRIP1, PPP3CA, CFL1, PDE4B, RGS7, KCNH2, EDN1, MINK1, ANK2, ANO6, COMMD1, ANK3, ATP1B1, MAPK8IP2, PLCB1, NRXN1, STK39, NEDD4L, CACNA1C, THY1, GRIN2A, KCNMB1, ABL1, DMD, PLCG1, CACNG2, CACNG3, ATG5, CACNG5, KCNIP2, KCNIP4, MYO5A, GRIN1, PINK1, FGF14, CDK5, GNB2, CALM3, GNB5, CALM1, CNIH3, FGF12, HCN2	0.00174387	0.0282481	1.54901
chr11	62280318	62281466		GOTERM_BP_ALL	GO:0009888~tissue development	229	JMJD1C, LDLRAD4, RBPJ, CLDN1, LIPA, CREB3L2, CYP1B1, SOX8, BTRC, SOX7, PRKACB, HES7, MEF2A, RBFOX1, MBNL1, ARRDC3, RFX3, IFT80, UNC5C, PRKCA, TM4SF4, BHLHA15, SFRP1, SIK3, TXNIP, ZFPM1, ATF4, EPAS1, HIF1A, MIR214, FLRT3, MYO6, APOD, GPM6B, ATG5, FZD1, JUN, MYO5A, NR1D2, MEX3C, PBX1, PTK2, MYLPF, GJB2, ZFAT, FASN, CCDC88C, COL9A1, GRB2, CALR, GSDME, ROBO2, ROBO4, PTPRS, CITED2, TGFB1I1, SNX10, SLC…	0.00175681	0.0284055	1.5466
chr12	52602933	52605285		GOTERM_BP_ALL	GO:0060548~negative regulation of cell death	133	TXN1, CSF1, ARL6IP1, ZFAND6, ITSN1, ARAF, GHITM, ENO1, NR3C1, FTH1, ZC3H12A, MAEL, ADNP2, EP300, SOX8, KIFAP3, PRKCG, CSNK2A1, SERPINF1, PRKCA, MIF, MAPK8IP2, SFRP1, ADAM17, SMO, MSH2, TMEM259, SCG2, D1PAS1, ATF4, PTTG1IP, BHLHE23, HIF1A, MTDH, APOH, PSAP, ABL1, ATG5, FZD1, TFAP2B, JUN, HSPA4, PARP16, MT1, PTK2, PAFAH2, NFKB1, PM20D1, GCLC, PPP5C, CDK5, LHX3, TRP53, MDM2, MDM4, RGL2, RETREG1, BCL…	0.00176023	0.0284088	1.54655
chr12	49467898	49468372		GOTERM_BP_ALL	GO:0051968~positive regulation of synaptic transmission, glutamatergic	11	NPS, NTRK2, GRIN2A, OXTR, NRXN1, TNR, CACNG2, CACNG3, RAB3GAP1, CACNG5, GRIN1	0.00178283	0.0287209	1.5418
chr12	5506144	5506833		GOTERM_BP_ALL	GO:0006497~protein lipidation	18	PIGO, SLC30A5, ATG10, IRGM1, WIPI1, ZDHHC22, WDR45, ZDHHC17, ZDHHC25, GOLGA7B, PPM1B, PIGK, RAB3GAP2, MAP6D1, PIGM, PIK3C3, RAB3GAP1, ATG5	0.00180932	0.029044	1.53694
chr12	71015291	71016267		GOTERM_BP_ALL	GO:0070201~regulation of establishment of protein localization	80	TXN1, SNAP25, CHRM3, ARF1, MIDN, WIPF1, AKAP8L, CEP120, BRCA1, SLC7A11, PTPN23, PKD2, PKD1, PPP3CA, FRAT1, ZC3H12A, EP300, HMGN3, ACTR3, EPHA5, BCAS3, HSP90AA1, SIRT4, RFX3, COMMD1, CARTPT, ANK3, ACSL3, ADRA2A, TIAM1, SFRP1, SMO, VSNL1, RUFY3, PIK3C3, ANG, MAPT, PHPT1, PLCB1, ABCG1, RAPGEF4, PRKN, TMED10, STXBP4, RAP1GDS1, CACNA1C, MIEF1, HMGCR, HIF1A, OAZ2, ERLEC1, PAK1, PARD6A, ZFP384, APOD, ST…	0.00180975	0.029044	1.53694
chr12	71544382	71544959		GOTERM_BP_ALL	GO:0046128~purine ribonucleoside metabolic process	17	ENTPD4B, AHCYL2, AHCYL1, ENTPD4, GDA, GMPR2, ADK, APIP, GNAI3, AK4, NT5C2, NT5C3, GTPBP1, PFAS, OPA1, GART, ENOPH1	0.00181608	0.029044	1.53694
chr12	26370017	26370398		GOTERM_BP_ALL	GO:0072384~organelle transport along microtubule	17	SUN1, HSBP1, FBXW11, BICDL1, TRAK1, HIF1A, AP3B2, PEX14, AP3M2, FYCO1, BLOC1S5, AP3M1, UBB, MAP2, MAPT, BORCS7, BORCS6	0.00181608	0.029044	1.53694
chr12	90915859	90916565		GOTERM_BP_ALL	GO:2001251~negative regulation of chromosome organization	26	KDM3A, ANAPC15, CTBP1, TNKS, NAT10, BRCA1, AURKB, SIN3A, RAD21, NUF2, WDR5, ATG5, KDM4A, DUSP1, MAD2L1BP, SETMAR, TEX14, BAZ1B, ZWINT, PML, FH1, INCENP, SUB1, HNRNPC, DCP2, MAD2L1	0.00182852	0.0291901	1.53476
chr12	10866899	10867315		GOTERM_BP_ALL	GO:2000177~regulation of neural precursor cell proliferation	23	EMX1, NTRK3, PAX6, PTN, FOXO3, ASCL1, HIF1A, HAPLN1, GNAI2, DMRTA2, DISP3, SMO, RASSF10, LHX2, TRP53, CTNNA1, RAPGEF1, NF1, LHX5, KIFAP3, TOX, DISC1, LIMS1	0.00184914	0.0294658	1.53068
chr12	109630129	109631205		GOTERM_BP_ALL	GO:0006376~mRNA splice site selection	9	MBNL1, CELF1, CELF2, CELF4, LUC7L3, CELF6, KHDC4, SNRPC, SRSF12	0.00185726	0.0295173	1.52992
chr12	119062558	119063153		GOTERM_BP_ALL	GO:0071310~cellular response to organic substance	286	MIR30A, OXTR, NPFFR1, AHCYL1, TRAF3IP2, LDLRAD4, ENO1, RBPJ, CLDN1, FGFRL1, EPS8, PEG13, RPS6KA5, CREB3L2, ZC3H12A, CYP1B1, ADNP2, SLC12A6, BTRC, PDK2, EPHA5, RBFOX2, SERPINF1, PRKCA, MIF, BHLHA15, GABRG2, MIR687, SFRP1, FEZ1, TRIB1, ATF4, A, STXBP4, NLK, HIF1A, MTDH, MIR214, SNX1, GRIN2A, FLRT2, FLRT3, MAP2, KCNMB1, PLCG1, FZD1, JUN, CDK19, YES1, PTPRN2, MIR466H, IRGM1, MIR125B-1, MYO5A, PARP16,…	0.00185907	0.0295173	1.52992
chr12	21373326	21374021		GOTERM_BP_ALL	GO:1903827~regulation of cellular protein localization	73	TXN1, DPP10, NVL, WIPF1, ZMYND8, AKAP8L, CLTC, GDI2, BRCA1, SLC7A11, PKD2, PKD1, GRIP1, FRAT1, SIN3A, ZC3H12A, CFL1, EP300, TRP53INP2, AP2M1, ACTR3, BCAS3, HSP90AA1, CSNK2A1, SIRT4, PPP2R5A, COMMD1, ANK3, ACSL3, YWHAZ, SMO, RUFY3, RAB38, MAPT, PRKN, LEPROT, PRKAA2, NRXN1, MEPCE, NEDD4L, PTN, MIEF1, OAZ2, RTN4, GLIS2, ERLEC1, PAK1, PARD6A, ERBB4, LMNA, CTNNA1, APOD, CACNG2, CCT7, GPM6B, TCF7L2, KC…	0.00188309	0.029845	1.52513
chr12	113424203	113425660		GOTERM_BP_ALL	GO:0001932~regulation of protein phosphorylation	161	TXN1, SLC27A1, CCNK, CSF1, ARAF, LDLRAD4, FGF1, CELSR3, SLC8A2, RPS6KA5, ZC3H12A, CHORDC1, EP300, TRIM27, CCNL1, RALBP1, SPINK1, LIMCH1, APLP2, PAQR3, SERPINF2, PRKCA, CARTPT, MIF, MAPK8IP2, VRK3, ERN1, ERN2, TIAM1, SFRP1, ADAM17, RELL1, WDFY2, TRIB1, TRIB2, D1PAS1, JCAD, CDC42SE1, STK39, THY1, PRDM11, FXR2, THPO, INPP5F, STK38, PSAP, ABL1, ZBED3, FZD1, UVRAG, HEXIM2, JUN, YES1, GADD45B, GADD45A,…	0.00193498	0.0306123	1.5141
chr12	87265892	87267043		GOTERM_BP_ALL	GO:0010631~epithelial cell migration	44	PTPRR, ROBO4, SEMA3A, ITGB2, PTEN, PTPRM, CXCR4, PTN, PTPN23, ARHGAP5, PIK3C2A, FGF1, HIF1A, HDAC9, RTN4, PTPRG, LOXL2, DPP4, DUSP10, APOH, ZC3H12A, ABL1, CYP1B1, ITGAV, PLCG1, LGALS8, TNS3, SASH1, MAP4K4, BCAS3, JUN, GADD45A, SERPINF1, PRKCA, PTK2, RHOB, ADAM17, TMIGD1, SP1, GIPC1, KIT, NF1, CALR, JCAD	0.00194847	0.0307704	1.51187
chr12	84450643	84451780		GOTERM_BP_ALL	GO:0055082~cellular chemical homeostasis	107	OXTR, UBE3A, GHITM, SLC4A3, SLC8A2, NR3C2, FTH1, CAR7, SLC12A6, KCNH1, APLP2, SERPINF1, SLC30A5, SWAP70, PRKCA, ANK2, CARTPT, ATP1B1, ERN1, INPP4B, AFG3L2, RAB38, SELENOT, PHPT1, ABCG1, ATF4, STK39, SLC1A3, SLC41A1, CACNA1C, THY1, FOXO3, HIF1A, RTN4, GRIN2A, HRH3, GALR1, ABL1, PLCG1, ATP6V1D, ATG5, WDTC1, TFAP2B, PTPRN2, MYO5A, NR1D1, MT1, PTK2, GCLC, LIN28A, CDK5, TRP53, DMXL1, CALM3, CALM1, SLC…	0.00197351	0.0311102	1.5071
chr12	52499317	52499740		GOTERM_BP_ALL	GO:0051402~neuron apoptotic process	45	HDAC4, BARHL1, PRKN, GABRB2, THRB, NFIX, DIABLO, MAX, ITSN1, TRP63, ARRB2, ASCL1, NR3C1, FOXO3, HIF1A, HSPD1, GRM7, CHL1, ABL1, CASP2, SPG11, PRKCG, NTRK2, TFAP2B, JUN, RALBP1, HSPA4, KCNB1, VSTM2L, MT1, OXR1, GRIN1, PINK1, GCLC, SMO, MSH2, CDK5, PPP2R2B, TRP53, KCNQ2, KCNQ3, NF1, RETREG1, ATF4, BCL2L1	0.00198449	0.0312274	1.50546
chr12	78852231	78852976		GOTERM_BP_ALL	GO:0006835~dicarboxylic acid transport	18	SLC12A2, NTRK2, SLC16A1, ARL6IP1, SLC1A2, SLC1A3, SLC1A4, SLC7A11, NR3C1, PAK1, HRH3, GRM7, GIPC1, MYO6, NF1, SLC38A2, RAB3GAP1, SLC26A6	0.00203347	0.031941	1.49565
chr12	108994459	108995125		GOTERM_BP_ALL	GO:0007517~muscle organ development	57	COL14A1, CITED2, CHD7, PTEN, ARRB2, RBPJ, CHD2, NR3C1, YBX3, FGFRL1, LMOD3, YY1, PPP3CA, DNER, EP300, HMG20B, SOX8, SPG11, EDN1, MBNL1, RBFOX1, HEG1, VRK3, MTSS1, DISP1, DMRTA2, CREB1, SMO, SCN8A, CRYAB, HDGFL2, ZFPM1, PRR14, HDAC4, FOXC1, NFIX, LEF1, LNCPINT, FOXK1, HMGCR, HDAC9, MIR214, PAK1, ERBB4, LMNA, S1PR1, NCAM1, DMD, FZD1, TCF7L2, PTCD2, NR1D2, CFLAR, MYLPF, CDK5, NF1, PAXBP1	0.00207458	0.0325288	1.48773
chr12	55835492	55836657		GOTERM_BP_ALL	GO:0098660~inorganic ion transmembrane transport	94	GABRB2, GABRB1, ARF1, KCNK9, KCNC3, CHD7, PTEN, ATP2A2, GHITM, PIK3C2A, ATP5G2, PKD2, PKD1, SLC8A2, NR3C2, GRIP1, PPP3CA, OPA1, PDE4B, ITGAV, SLC12A6, SCN1A, SLC39A3, RGS7, KCNH1, KCNH2, KCNH3, EDN1, KCNH6, KCND2, KCND3, KCNH7, KCNK12, SLC30A5, SLC39A13, ANK2, ANO6, COMMD1, ANK3, ATP1B1, ANO4, GABRG2, AFG3L2, NDUFS7, SCN8A, KCNQ2, KCNQ3, ATP6V1B2, KCNA10, PLCB1, FXN, SLC24A2, SLC20A1, STK39, SLC1…	0.00208471	0.0326296	1.48639
chr12	100201798	100202498		GOTERM_BP_ALL	GO:0018394~peptidyl-lysine acetylation	30	SF3B5, PRKAA2, CTBP1, PHF20, LEF1, CHD5, BRCA1, ING4, RPS6KA5, SIN3A, NAT8F2, WDR5, EP300, ATG5, NCOA1, BRPF1, AUTS2, ESCO1, ACTL6B, BAZ1B, PML, MSL1, MORF4L1, PER1, ZZZ3, SMO, KANSL1, KAT6B, PHF14, TCF3	0.00216929	0.0338933	1.46989
chr12	108248423	108248885		GOTERM_BP_ALL	GO:0036473~cell death in response to oxidative stress	19	TXN1, PRKN, FZD1, RALBP1, DIABLO, SLC7A11, FOXO3, HIF1A, OXR1, PML, PINK1, TRP53, PSAP, ABL1, CYP1B1, EP300, NCOA7, MAPT, ATF4	0.00222007	0.0346253	1.46061
chr12	101029195	101029729		GOTERM_BP_ALL	GO:0071248~cellular response to metal ion	33	PRKAA2, CPNE4, NRXN1, STK39, SLC41A1, PKD2, CLDN1, SMPD3, GLRA1, GRIN2A, SLC25A23, KCNH1, SLC12A2, MEF2A, JUN, EDN1, SYT1, KCNB1, SERPINF1, NEK7, MT1, KRT10, ANK3, SYT7, SYT6, CREB1, DLG2, SYT11, SLFN14, KCNQ2, KCNQ3, CALR, ATF4	0.00223461	0.0347904	1.45854
chr12	108179408	108179847		GOTERM_BP_ALL	GO:0009792~embryo development ending in birth or egg hatching	99	CCNK, ENO1, RBPJ, HS6ST1, CFL1, EP300, SOX8, PRKACB, SLC39A3, HES7, MBNL1, RPGRIP1L, ATP1B1, TLE6, TM4SF1, SFRP1, SMO, MSH2, DLX2, RNASEH2B, EPAS1, HIF1A, RTN4, DHX35, TASOR, ABL1, PLCG1, WDTC1, FZD1, SPECC1, SMAD2, NLRP4F, BRPF1, PBX1, SP1, LHX2, TRP53, ZFAT, CNOT3, NF1, GRB2, BCL2L1, PTPRR, ELL, CITED2, CHD7, CELF4, NRARP, BRCA1, PKD2, FBLL1, PKD1, YBX3, EIF4A3L1, LFNG, OPA1, SIN3A, ITGAV, DACT…	0.00229406	0.035653	1.4479
chr12	4219236	4221895		GOTERM_BP_ALL	GO:0051965~positive regulation of synapse assembly	16	ACTR3, NTRK2, OXTR, LRRC24, STAU2, NTRK3, NRXN1, LRTM2, PRKCA, IL1RAP, FLRT2, FLRT3, LRRTM1, LRRTM2, SLITRK5, EPHB3	0.00231867	0.0359721	1.44403
chr12	102554630	102555752		GOTERM_BP_ALL	GO:0090132~epithelium migration	44	PTPRR, ROBO4, SEMA3A, ITGB2, PTEN, PTPRM, CXCR4, PTN, PTPN23, ARHGAP5, PIK3C2A, FGF1, HIF1A, HDAC9, RTN4, PTPRG, LOXL2, DPP4, DUSP10, APOH, ZC3H12A, ABL1, CYP1B1, ITGAV, PLCG1, LGALS8, TNS3, SASH1, MAP4K4, BCAS3, JUN, GADD45A, SERPINF1, PRKCA, PTK2, RHOB, ADAM17, TMIGD1, SP1, GIPC1, KIT, NF1, CALR, JCAD	0.00232886	0.0360666	1.4429
chr12	110889013	110889862		GOTERM_BP_ALL	GO:0000375~RNA splicing, via transesterification reactions	42	SF3B5, RBM25, DAZAP1, TSSC4, DHX8, CELF1, CELF2, WBP4, CELF4, RBM4B, CELF6, SNU13, CASC3, USP39, EIF4A3L1, EFTUD2, FXR2, SNRPD1, U2AF2, DHX16, DHX38, KHDC4, SRSF12, PRMT5, SRRM4, MBNL1, RBFOX1, MBNL2, RBFOX2, SCAF11, BUD31, CDC40, LUC7L3, SNRPA1, NUP98, HNRNPC, SNRPC, PAXBP1, CACTIN, FRA10AC1, SF1, SRSF9	0.0023463	0.0361462	1.44194
chr12	111666031	111666760		GOTERM_BP_ALL	GO:0000377~RNA splicing, via transesterification reactions with bulged adenosine as nucleophile	42	SF3B5, RBM25, DAZAP1, TSSC4, DHX8, CELF1, CELF2, WBP4, CELF4, RBM4B, CELF6, SNU13, CASC3, USP39, EIF4A3L1, EFTUD2, FXR2, SNRPD1, U2AF2, DHX16, DHX38, KHDC4, SRSF12, PRMT5, SRRM4, MBNL1, RBFOX1, MBNL2, RBFOX2, SCAF11, BUD31, CDC40, LUC7L3, SNRPA1, NUP98, HNRNPC, SNRPC, PAXBP1, CACTIN, FRA10AC1, SF1, SRSF9	0.0023463	0.0361462	1.44194
chr12	71953953	71954779		GOTERM_BP_ALL	GO:0000398~mRNA splicing, via spliceosome	42	SF3B5, RBM25, DAZAP1, TSSC4, DHX8, CELF1, CELF2, WBP4, CELF4, RBM4B, CELF6, SNU13, CASC3, USP39, EIF4A3L1, EFTUD2, FXR2, SNRPD1, U2AF2, DHX16, DHX38, KHDC4, SRSF12, PRMT5, SRRM4, MBNL1, RBFOX1, MBNL2, RBFOX2, SCAF11, BUD31, CDC40, LUC7L3, SNRPA1, NUP98, HNRNPC, SNRPC, PAXBP1, CACTIN, FRA10AC1, SF1, SRSF9	0.0023463	0.0361462	1.44194
chr12	71747683	71749325		GOTERM_BP_ALL	GO:0051047~positive regulation of secretion	57	SNAP25, CHRM3, ARF1, OXTR, ITGB2, ITSN1, PTPN23, NR3C1, SCAMP5, SMPD3, PPP3CA, EP300, CHRNB2, EDN1, UNC13A, PLA2G4A, PRKCA, PAX6, MIF, CARTPT, ACSL3, CREB1, VSNL1, ANG, SELENOT, PHPT1, PLCB1, ABCG1, RAPGEF4, PRKN, TMED10, CACNA1C, HIF1A, RTN4, GNAI2, PARD6A, HRH3, GALR1, SPP1, ZFP384, STXBP5, ATG5, S100A10, SLC12A2, TCF7L2, CYP2J5, SYT1, RASL10B, KCNB1, CADPS, SYT7, PINK1, PEX5L, CDK5, CDK5R2, RA…	0.00235434	0.0362067	1.44121
chr12	71830918	71832041		GOTERM_BP_ALL	GO:1900449~regulation of glutamate receptor signaling pathway	13	UNC13A, NRXN1, MINK1, MAPK8IP2, RPH3A, GRIP1, PINK1, GRIN2A, CFL1, CACNG2, CACNG3, CNIH3, CACNG5	0.00236365	0.0362866	1.44025
chr12	71311493	71311991		GOTERM_BP_ALL	GO:1903522~regulation of blood circulation	38	HDAC4, CHRM3, TMEM161B, DOCK4, OXTR, THRB, EPAS1, SEMA3A, ATP2A2, CACNA1C, HMGCR, ADD3, SLC4A3, HIF1A, HRH1, TMEM65, ZC3H12A, PDE4B, ABL1, DMD, MEF2A, CHGA, KCNH2, HSP90AA1, EDN1, KCNH6, KCND3, ANK2, PRKCA, ATP1B1, ADRA2A, MC3R, MDM2, CALM3, MDM4, CALM1, MGLL, HCN2	0.00239207	0.036659	1.43582
chr12	13212785	13213218		GOTERM_BP_ALL	GO:0099590~neurotransmitter receptor internalization	7	SNAP25, MYO6, AP2S1, CACNG2, CACNG3, AP2M1, CACNG5	0.00241372	0.0369266	1.43266
chr12	13164786	13165244		GOTERM_BP_ALL	GO:0016567~protein ubiquitination	90	TRIM30A, TRAF3IP2, WDSUB1, PTEN, FAM107A, WBP1L, UBE3A, CCNC, BRCA1, ARRB2, SH3RF1, DDA1, DCAF6, BABAM2, D7ERTD443E, TRIM7, TRIM27, ELOC, BSN, BTRC, PCMTD1, TRIM67, PRKCG, ARRDC4, CSNK2A1, RIPK2, FBXW11, AKTIP, NSMCE2, ARRDC3, COMMD1, TICAM1, LRRC41, CRY1, PELI1, UBE2V1, AURKAIP1, TRIB1, PDZRN3, TRIB2, D1PAS1, BIRC2, TRIM55, ANAPC1, PRKN, ANKS1, TNKS, DERL1, NEDD4L, RNF6, UBR2, PTTG1IP, PRICKLE1,…	0.00245684	0.0375211	1.42572
chr12	103425505	103426445		GOTERM_BP_ALL	GO:0001666~response to hypoxia	45	CITED2, EPAS1, PTEN, SLC2A1, CXCR4, RORA, AK4, MIEF1, FMN2, ENO1, RBPJ, ADO, FOXO3, HIF1A, RTN4, LOXL2, SLC2A8, MIR214, DPP4, NPEPPS, HSD11B2, PAK1, KCNMB1, LMNA, EP300, CHRNB2, EDN1, KCND2, SIRT4, ARNT, CFLAR, COMMD1, ATP1B1, PML, PINK1, SFRP1, ADAM17, ERCC3, TRP53, MDM2, NF1, ANG, MDM4, CRYAB, BIRC2	0.00248536	0.037891	1.42146
chr12	43826805	43827697		GOTERM_BP_ALL	GO:0051223~regulation of protein transport	76	TXN1, CHRM3, ARF1, MIDN, WIPF1, AKAP8L, BRCA1, SLC7A11, PTPN23, PKD2, PKD1, PPP3CA, FRAT1, ZC3H12A, EP300, HMGN3, ACTR3, EPHA5, BCAS3, HSP90AA1, SIRT4, RFX3, COMMD1, CARTPT, ANK3, ACSL3, ADRA2A, TIAM1, SFRP1, SMO, VSNL1, RUFY3, PIK3C3, ANG, PHPT1, PLCB1, ABCG1, RAPGEF4, PRKN, TMED10, STXBP4, RAP1GDS1, CACNA1C, MIEF1, HMGCR, HIF1A, OAZ2, ERLEC1, PAK1, PARD6A, ZFP384, APOD, STXBP5, MAP4K4, SLC12A2,…	0.00250567	0.0381346	1.41868
chr12	40445411	40446613		GOTERM_BP_ALL	GO:1903204~negative regulation of oxidative stress-induced neuron death	8	PRKN, FZD1, PINK1, NCOA7, SLC7A11, HIF1A, OXR1, ATF4	0.00251217	0.0381677	1.4183
chr12	54718414	54719886		GOTERM_BP_ALL	GO:0060041~retina development in camera-type eye	30	DLX2, THRB, NFIX, MAX, ARL6, CHD7, PTPRM, THY1, PTN, HIF1A, CASP2, CYP1B1, SOX8, HES1, NTRK2, TFAP2B, DSCAM, SERPINF1, STAT3, PAX6, ATP2B2, MERTK, SDK1, TTLL5, NFIA, LHX2, NFIB, XRN2, SDK2, NECTIN1	0.00251894	0.0382047	1.41788
chr12	54733404	54735035		GOTERM_BP_ALL	GO:1901701~cellular response to oxygen-containing compound	157	TXN1, CHRM3, MIR30A, SLC27A1, AHCYL1, CHRM4, RORA, NR3C1, CLDN1, LY6C1, NR3C2, GRIP1, SESN3, ZC3H12A, CFL1, MIR152, GRB10, CYP1B1, ADNP2, EP300, SLC12A6, PDK2, EPHA5, CHRNB2, SERPINF1, MIRLET7I, PRKCA, MIF, TICAM1, NPAS4, ERN1, SFRP1, SMO, FCGR4, SELENOT, LY6A, TRIB1, PHPT1, ABCG1, ATF4, GRIA2, MAX, STXBP4, SLC1A2, SLC1A3, UBR2, FOXO3, HIF1A, MIR669C, MTDH, MIR214, GRIN2A, HRH3, KCNMB1, PSAP, ABL…	0.0025358	0.0383943	1.41573
chr12	54695066	54697692		GOTERM_BP_ALL	GO:0090276~regulation of peptide hormone secretion	38	PRKN, CHRM3, MIDN, STXBP4, CHD7, ITSN1, CACNA1C, HMGCR, HIF1A, PPP3CA, HMGN3, MAP4K4, EPHA5, CHGA, TCF7L2, TFAP2B, KCNJ6, SLC16A1, RASL10B, KCNB1, SIRT4, RFX3, PAX6, NR1D1, CARTPT, ADRA2A, SYT7, STXBP5L, TIAM1, KLF7, SFRP1, PEX5L, VSNL1, SELENOT, PLCB1, PHPT1, ABCG1, RAPGEF4	0.00254608	0.0384838	1.41472
chr12	54729053	54730657		GOTERM_BP_ALL	GO:0014047~glutamate secretion	10	NTRK2, PAK1, HRH3, GRM7, GIPC1, MYO6, NF1, NR3C1, SLC38A2, RAB3GAP1	0.00255346	0.0385293	1.41421
chr12	54709623	54711537		GOTERM_BP_ALL	GO:0048545~response to steroid hormone	48	GABRB1, KDM3A, OXTR, ABHD2, HMGB2, FAM107A, STK39, TRP63, UBE3A, RNF6, BRCA1, NR3C1, FOXO3, CLDN1, NR3C2, HSD11B2, PAK1, PEG13, SPP1, CYP1B1, EP300, MBP, PAQR8, NCOA1, NTRK2, EDN1, RBFOX2, BUD31, SERPINF1, NTRK3, NCOA3, CFLAR, NPAS4, PER1, SFRP1, GJB2, UFM1, PPP5C, NCOR1, TFAP4, CNOT3, KLF9, CREBRF, CRY1, TXNIP, CALM3, CALR, CALM1	0.0025707	0.0387231	1.41203
chr12	54737392	54739167		GOTERM_BP_ALL	GO:0000266~mitochondrial fission	11	PRKN, RALBP1, RALA, PINK1, PPP2R2B, SPIRE1, IRGM1, MIEF1, MAPT, LPIN1, GDAP1	0.00258558	0.0387872	1.41131
chr12	54713957	54715526		GOTERM_BP_ALL	GO:1900744~regulation of p38MAPK cascade	11	PER1, DUSP10, GADD45B, DUSP1, GADD45A, ZC3H12A, MINK1, STK39, RELL1, SASH1, GADD45G	0.00258558	0.0387872	1.41131
chr12	70261884	70262668		GOTERM_BP_ALL	GO:0016071~mRNA metabolic process	82	RBM25, DAZAP1, THRB, AHCYL1, CELF1, CELF2, AKAP8L, CELF4, CELF6, CASC3, USP39, SMG7, VIRMA, EDC3, EIF4A3L1, EFTUD2, SNRPD1, ZC3H12A, DHX16, ALYREF2, NCOA1, PRMT5, MBNL1, RBFOX1, SRRM4, MBNL2, RBFOX2, SCAF11, BUD31, GTPBP1, CDC40, ATXN2L, ERN1, ERN2, CREB1, HNRNPH1, SLFN14, XRN2, TUT1, LUC7L3, SNRPA1, NUP98, PABPC1, SNRPC, AURKAIP1, CACTIN, PLCB1, DCP2, ATF4, SF1, SRSF9, SF3B5, RNASEL, TSSC4, DHX8…	0.00258816	0.0387872	1.41131
chr12	12225693	12226138		GOTERM_BP_ALL	GO:0050708~regulation of protein secretion	46	PRKN, CHRM3, ARF1, MIDN, TMED10, STXBP4, RAP1GDS1, CACNA1C, HMGCR, PTPN23, HIF1A, PPP3CA, PARD6A, ZFP384, EP300, STXBP5, HMGN3, MAP4K4, EPHA5, SLC12A2, CHGA, TCF7L2, TFAP2B, KCNJ6, SLC16A1, RHBDD3, KCNB1, IDH2, SIRT4, RFX3, NR1D1, CARTPT, ADRA2A, SYT7, CYP51, STXBP5L, TIAM1, KLF7, SFRP1, VSNL1, ANG, PIK3C3, PLCB1, PHPT1, ABCG1, RAPGEF4	0.00263679	0.0394488	1.40397
chr12	12249445	12249959		GOTERM_BP_ALL	GO:0006397~mRNA processing	62	RBM25, DAZAP1, AHCYL1, CELF1, CELF2, AKAP8L, CELF4, CELF6, CASC3, USP39, VIRMA, EIF4A3L1, EFTUD2, SNRPD1, DHX16, ALYREF2, PRMT5, MBNL1, RBFOX1, SRRM4, MBNL2, RBFOX2, SCAF11, BUD31, CDC40, ERN1, ERN2, HNRNPH1, XRN2, TUT1, LUC7L3, SNRPA1, NUP98, PABPC1, SNRPC, AURKAIP1, CACTIN, PLCB1, SF1, SRSF9, SF3B5, RNASEL, TSSC4, DHX8, DDX1, WBP4, RBM4B, CSTF2T, SNU13, FXR2, U2AF2, DHX38, KHDC4, SRSF12, RBM39,…	0.00268822	0.0401502	1.39631
chr12	59722353	59723240		GOTERM_BP_ALL	GO:0016236~macroautophagy	36	PRKN, TMEM41B, PIK3R4, GNAI3, ATP2A2, PIK3C2A, WDR45, HIF1A, FYCO1, SESN3, LGALS8, SPG11, TRP53INP2, ATG5, UVRAG, RUBCN, GABARAPL2, RIPK2, ATG10, IRGM1, MYO5A, WIPI1, DNAJC16, ATG13, PINK1, UFM1, TBC1D5, TRP53, FEZ1, RAB3GAP2, TMEM39A, CALM3, PIK3C3, CALM1, RETREG1, RAB3GAP1	0.00271003	0.0404074	1.39354
chr12	95315202	95315915		GOTERM_BP_ALL	GO:0044092~negative regulation of molecular function	113	MIDN, ARL6IP1, ZC3H12A, CHORDC1, CYP1B1, EP300, TRIM27, SPINK1, CSNK2A1, SERPINF1, PAQR3, SERPINF2, PRKCA, ANK3, SFRP1, SMO, TRIB1, NEIL1, PHPT1, TRIB2, D1PAS1, ZFPM1, TMED10, TNKS, MEPCE, STK39, NEDD4L, THY1, GLIS2, HRH3, MAP2, GALR1, STK38, ABL1, PPP1R26, HEXIM2, JUN, PTPRN2, GADD45B, GADD45A, HSPA4, BOD1, PBX1, NFKB1, GADD45G, NFKBIA, LHX2, TRP53, MDM2, NF1, CALM3, GNB5, CALM1, PKIG, FGF12, NF…	0.00272253	0.0405252	1.39227
chr12	95693808	95695122		GOTERM_BP_ALL	GO:0043010~camera-type eye development	51	TENM3, THRB, CITED2, CHD7, PTPRM, SLC7A11, YY1, CYP1B1, CASP2, SOX8, DSCAM, IFT140, SERPINF1, PLAAT3, PAX6, RPGRIP1L, RCN1, ANGPTL7, XRN2, CRYAB, ATF4, FOXC1, DLX2, NFIX, MAX, ARL6, CACNA1C, PTN, PRICKLE1, THY1, HIF1A, HES1, SLC25A25, NTRK2, TFAP2B, JUN, NTRK3, STAT3, CRYBB3, ATP2B2, MERTK, SDK1, TTLL5, NFIA, SP1, LHX2, NFIB, NF1, SDK2, RAB3GAP1, NECTIN1	0.00274432	0.0407806	1.38955
chr12	98046625	98047434		GOTERM_BP_ALL	GO:0032872~regulation of stress-activated MAPK cascade	35	CDC42SE1, PRKN, STK39, DUSP19, HMGCR, SH3RF1, FGD4, PAK1, DUSP10, ZC3H12A, SASH1, DACT1, MAP4K4, EDN1, GADD45B, GADD45A, RIPK2, DUSP1, SERPINF2, MINK1, MAPK8IP2, GADD45G, DUSP22, ERN1, PER1, TIAM1, ERN2, RAP2A, SFRP1, NCOR1, TRAF4, RAPGEF1, RELL1, MAP3K13, PLCB1	0.00278981	0.0413869	1.38314
chr12	117078834	117079328		GOTERM_BP_ALL	GO:0008015~blood circulation	65	CHRM3, DOCK4, OXTR, THRB, CHD7, ATP2A2, PTPRM, SLC4A3, NR3C1, NR3C2, SMPD3, ZC3H12A, PDE4B, SCN1A, MEF2A, KCNH2, HSP90AA1, EDN1, KCNH6, KCND3, SERPINF2, PRKCA, ANK2, CARTPT, ATP1B1, ADRA2A, MC3R, MGLL, HDAC4, FOXC1, TMEM161B, EPAS1, SEMA3A, RAP1GDS1, STK39, CXCR4, NEDD4L, CACNA1C, HMGCR, ADD3, HIF1A, ABR, HSD11B2, HRH1, HRH3, TMEM65, KCNMB1, NPY, ABL1, DMD, ATG5, CHGA, CYP2J5, RASL10B, EPHX2, GUC…	0.00286234	0.0423915	1.37272
chr12	100267991	100268294		GOTERM_BP_ALL	GO:1900242~regulation of synaptic vesicle endocytosis	9	SCAMP5, PRKN, SYT11, CALM3, CALM1, SYT7, AP2M1, BCL2L1, SH3GL1	0.00294476	0.043539	1.36112
chr12	42972777	42973184		GOTERM_BP_ALL	GO:0070271~protein complex biogenesis	131	NUP107, CRTC3, RNH1, GDA, TACO1, FAM107A, TRP63, LDLRAD4, CLDN1, EPS8, RIMS2, RPH3A, ZC3H12A, CFL1, EP300, PWWP2A, TRIM27, TNS3, UNC13A, AP1B1, KCTD1, MED9, MIF, MED4, KCTD5, SUB1, KCNQ2, KCNQ3, TMEM126A, NUP98, D1PAS1, GRIA2, ARL6, SLC1A2, SLAIN1, DNAJC28, RTN4, ORC4, INPP5F, MAP2, ABL1, STXBP5, MAP4, STXBP6, SMAD2, UVRAG, JUN, SYT1, HSPA4, NEK7, LRRC61, IRGM1, PTK2, NFKB1, NFKBIA, DIAPH2, UBE2S…	0.00297579	0.0438507	1.35802
chr12	81227905	81228390		GOTERM_BP_ALL	GO:0006461~protein complex assembly	131	NUP107, CRTC3, RNH1, GDA, TACO1, FAM107A, TRP63, LDLRAD4, CLDN1, EPS8, RIMS2, RPH3A, ZC3H12A, CFL1, EP300, PWWP2A, TRIM27, TNS3, UNC13A, AP1B1, KCTD1, MED9, MIF, MED4, KCTD5, SUB1, KCNQ2, KCNQ3, TMEM126A, NUP98, D1PAS1, GRIA2, ARL6, SLC1A2, SLAIN1, DNAJC28, RTN4, ORC4, INPP5F, MAP2, ABL1, STXBP5, MAP4, STXBP6, SMAD2, UVRAG, JUN, SYT1, HSPA4, NEK7, LRRC61, IRGM1, PTK2, NFKB1, NFKBIA, DIAPH2, UBE2S…	0.00297579	0.0438507	1.35802
chr12	78205925	78206474		GOTERM_BP_ALL	GO:0018393~internal peptidyl-lysine acetylation	27	SF3B5, CTBP1, PHF20, LEF1, CHD5, BRCA1, ING4, RPS6KA5, SIN3A, NAT8F2, WDR5, EP300, ATG5, NCOA1, BRPF1, AUTS2, ACTL6B, BAZ1B, MSL1, MORF4L1, PER1, ZZZ3, SMO, KANSL1, KAT6B, PHF14, TCF3	0.00300787	0.0441757	1.35482
chr12	86213012	86213468		GOTERM_BP_ALL	GO:0006475~internal protein amino acid acetylation	27	SF3B5, CTBP1, PHF20, LEF1, CHD5, BRCA1, ING4, RPS6KA5, SIN3A, NAT8F2, WDR5, EP300, ATG5, NCOA1, BRPF1, AUTS2, ACTL6B, BAZ1B, MSL1, MORF4L1, PER1, ZZZ3, SMO, KANSL1, KAT6B, PHF14, TCF3	0.00300787	0.0441757	1.35482
chr12	75444057	75444535		GOTERM_BP_ALL	GO:0009894~regulation of catabolic process	99	CRTC3, ARAF, UBE3A, SOGA3, CASC3, PPP1CB, LAPTM4B, SESN3, ZC3H12A, PSMD1, EP300, TRIM27, BTRC, NUDT15, NSF, PRKCG, GABARAPL2, CSNK2A1, TICAM1, GTPBP1, ATG13, ERN1, SMO, TMEM259, FEZ1, TRIB1, TRIB2, PIK3R4, NEDD4L, PTTG1IP, FOXO3, HIF1A, OAZ2, MTDH, SNX1, GRIN2A, UBB, APOH, PSMF1, ATG5, UVRAG, RHBDD3, IRGM1, PTK2, AZIN1, CYP51, GCLC, EIF6, TRP53, GIPC1, CREBRF, MDM2, MDM4, ALK, TRIM30A, PTEN, FMN2…	0.00303235	0.0444537	1.35209
chr12	31730119	31730869		GOTERM_BP_ALL	GO:0042063~gliogenesis	50	CSF1, WDR1, HEXB, PTEN, NR3C1, HAPLN1, DUSP10, DNER, SOX8, ACTR3, EMX1, PRMT5, SUN1, OMG, PAX6, ETV5, TIAM1, CREB1, SMO, C1QA, DLX2, NFIX, LEF1, CXCR4, PTN, ASCL1, RTN4, ABL1, DMD, HES1, DISC1, SRGAP2, GPM6B, KDM4A, NTRK2, TCF7L2, IL33, NTRK3, STAT3, IDH2, PTK2, GRIN1, LIN28A, CDK5, NFIA, PTPRA, NFIB, TRP53, NF1, CDK5R2	0.0030369	0.0444537	1.35209
chr12	91551779	91552597		GOTERM_BP_ALL	GO:0042176~regulation of protein catabolic process	53	TRIM30A, PTEN, ARAF, UBE3A, FMN2, PKD1, SH3RF1, DDA1, LAPTM4B, PSMD1, DLGAP1, BTRC, NUDT15, DACT1, TRIM67, NSF, PRKCG, GABARAPL2, HSP90AA1, CSNK2A1, COMMD1, ADRA2A, ERN1, TMEM259, TRIB1, TRIB2, PRKN, ANKS1, NEDD4L, PTTG1IP, PRICKLE1, HMGCR, OAZ2, ERLEC1, GRIN2A, SNX1, UBB, PSMF1, DISC1, IL33, RHBDD3, PPP2R3A, PTK2, PML, AZIN1, CYP51, PDCL3, GCLC, GIPC1, CREBRF, MDM2, MDM4, MAD2L1	0.00304241	0.0444606	1.35202
chr12	31876799	31877212		GOTERM_BP_ALL	GO:0048013~ephrin receptor signaling pathway	10	EPHA5, TIAM1, SIPA1L1, ANKS1, CHN1, RBPJ, PTK2, EPHB3, NCK1, ANKS1B	0.00310539	0.0453058	1.34385
chr12	31885579	31886551		GOTERM_BP_ALL	GO:0071453~cellular response to oxygen levels	30	CITED2, EPAS1, PTEN, RORA, AK4, MIEF1, FMN2, ENO1, RBPJ, ADO, FOXO3, HIF1A, RTN4, MIR214, NPEPPS, KCNMB1, LMNA, EP300, EDN1, KCND2, CCDC115, SIRT4, CFLAR, COMMD1, PINK1, SFRP1, TRP53, MDM2, MDM4, ATF4	0.00313316	0.0456354	1.3407
chr12	31950031	31951182		GOTERM_BP_ALL	GO:0007169~transmembrane receptor protein tyrosine kinase signaling pathway	71	ALK, ARF4, PTPRR, CSF1, SCHIP1, PTEN, RBPJ, FGF1, FGFRL1, SLC2A8, SMPD3, SIPA1L1, OPA1, GRB10, PDK2, EPHB3, NCK1, ANKS1B, EPHA5, APLP2, GAB1, LMTK2, PRKCA, GFRA1, ADRA2A, TIAM1, ADAM17, KIT, RAPGEF1, TXNIP, PLCB1, JCAD, FAM72A, FOXC1, RALA, LEPROT, ANKS1, STXBP4, NRXN1, PRICKLE1, HIF1A, RTN4, GNAI2, PAK1, FLRT2, FLRT3, ERBB4, CHN1, ABL1, MVB12A, APOD, PLCG1, CNMD, SH2B2, FAM83A, NTRK2, TCF7L2, MB…	0.00316443	0.0460147	1.3371
chr12	34497640	34498570		GOTERM_BP_ALL	GO:0042158~lipoprotein biosynthetic process	18	PIGO, SLC30A5, ATG10, IRGM1, WIPI1, ZDHHC22, WDR45, ZDHHC17, ZDHHC25, GOLGA7B, PPM1B, PIGK, RAB3GAP2, MAP6D1, PIGM, PIK3C3, RAB3GAP1, ATG5	0.003176	0.0461069	1.33623
chr12	34495720	34496472		GOTERM_BP_ALL	GO:0030111~regulation of Wnt signaling pathway	43	PRKN, TNKS, CTNND2, LEF1, NRARP, PRICKLE1, RBPJ, FOXO3, NLK, LYPD6, SCEL, FRAT1, ZNRF3, G3BP1, ABL1, GRB10, BTRC, DISC1, SOX7, DACT1, ZBED3, TLE4, FZD1, TCF7L2, TLE3, TLE2, CSNK2A1, AMFR, MBD2, KREMEN1, IFT80, SHISA3, PPP2R3A, TMEM170B, TLE6, NFKB1, TIAM1, SFRP1, PPM1B, CCDC88C, RAPGEF1, CDK14, D1PAS1	0.00318617	0.0461785	1.33556
chr12	73907512	73908201		GOTERM_BP_ALL	GO:0003013~circulatory system process	66	CHRM3, DOCK4, OXTR, THRB, CHD7, ATP2A2, PTPRM, SLC4A3, NR3C1, NR3C2, SMPD3, ZC3H12A, PDE4B, SCN1A, MEF2A, KCNH2, HSP90AA1, EDN1, KCNH6, KCND3, HEG1, SERPINF2, PRKCA, ANK2, CARTPT, ATP1B1, ADRA2A, MC3R, MGLL, HDAC4, FOXC1, TMEM161B, EPAS1, SEMA3A, RAP1GDS1, STK39, CXCR4, NEDD4L, CACNA1C, HMGCR, ADD3, HIF1A, ABR, HSD11B2, HRH1, HRH3, TMEM65, KCNMB1, NPY, ABL1, DMD, ATG5, CHGA, CYP2J5, RASL10B, EPHX…	0.003205	0.0463752	1.33371
chr12	110696051	110696730		GOTERM_BP_ALL	GO:0090130~tissue migration	44	PTPRR, ROBO4, SEMA3A, ITGB2, PTEN, PTPRM, CXCR4, PTN, PTPN23, ARHGAP5, PIK3C2A, FGF1, HIF1A, HDAC9, RTN4, PTPRG, LOXL2, DPP4, DUSP10, APOH, ZC3H12A, ABL1, CYP1B1, ITGAV, PLCG1, LGALS8, TNS3, SASH1, MAP4K4, BCAS3, JUN, GADD45A, SERPINF1, PRKCA, PTK2, RHOB, ADAM17, TMIGD1, SP1, GIPC1, KIT, NF1, CALR, JCAD	0.00323138	0.0466801	1.33087
chr12	55599769	55600815		GOTERM_BP_ALL	GO:0099633~protein localization to postsynaptic specialization membrane	8	LGI1, DLG2, ERBB4, NRXN3, CACNG2, NPTX2, CNIH3, CACNG3	0.00324428	0.0467135	1.33056
chr12	84772524	84773543		GOTERM_BP_ALL	GO:0099645~neurotransmitter receptor localization to postsynaptic specialization membrane	8	LGI1, DLG2, ERBB4, NRXN3, CACNG2, NPTX2, CNIH3, CACNG3	0.00324428	0.0467135	1.33056
chr12	119219395	119219926		GOTERM_BP_ALL	GO:1903902~positive regulation of viral life cycle	17	TOP2B, JUN, TRIM30A, STAU1, LEF1, VPS37B, CHD1, TARBP2, TFAP4, SP1, EP300, TMEM39A, PIK3C3, KPNA2, PPIB, D1PAS1, ATG5	0.00327673	0.0471037	1.32695
chr12	4599702	4600006		GOTERM_BP_ALL	GO:0033605~positive regulation of catecholamine secretion	7	CHRNB2, OXTR, PINK1, SYT1, KCNB1, CARTPT, RTN4	0.00328447	0.047138	1.32663
chr12	5219834	5220515		GOTERM_BP_ALL	GO:0043270~positive regulation of ion transport	47	ARF1, AHCYL1, ARL6IP1, STK39, CXCR4, NEDD4L, CACNA1C, THY1, ARRB2, PKD2, NR3C1, RTN4, PPP3CA, HRH3, KCNMB1, CFL1, ABL1, DMD, PLCG1, CACNG2, CACNG3, RGS7, SLC12A2, CHRNB2, KCNH2, EDN1, SYT1, KCNIP2, PLA2G4A, MYO5A, ATP2B2, ANK2, ANO6, ANK3, MIF, ATP1B1, GRIN1, PINK1, FGF14, CDK5, CALM3, HBP1, CALM1, PLCB1, FGF12, RAB3GAP1, ATF4	0.00332193	0.0475594	1.32276
chr12	111410658	111411175		GOTERM_BP_ALL	GO:0019725~cellular homeostasis	115	TXN1, OXTR, UBE3A, GHITM, SLC4A3, SLC8A2, NR3C2, FTH1, CAR7, SLC12A6, KCNH1, APLP2, SERPINF1, SLC30A5, SWAP70, PRKCA, ANK2, CARTPT, ATP1B1, ERN1, INPP4B, AFG3L2, RAB38, SELENOT, PHPT1, ABCG1, ATF4, STK39, SLC1A3, SLC41A1, CACNA1C, THY1, FOXO3, HIF1A, RTN4, GRIN2A, FGGY, HRH3, GALR1, ABL1, PLCG1, ATP6V1D, ATG5, WDTC1, TFAP2B, PTPRN2, MYO5A, NR1D1, MT1, PTK2, GCLC, LIN28A, CDK5, UBE2S, TRP53, DMXL1…	0.00332462	0.0475594	1.32276
chr12	16591468	16591995		GOTERM_BP_ALL	GO:0001952~regulation of cell-matrix adhesion	22	BCAS3, CSF1, LIMCH1, MINK1, FAM107A, PTEN, THY1, PTK2, DUSP22, PTPRA, DLC1, CFL1, ABL1, NF1, APOD, DMD, DISC1, GPM6B, VCL, S100A10, MAP4K4, LIMS1	0.00342733	0.0489491	1.31025
chr12	81775966	81776615		GOTERM_BP_ALL	GO:1901990~regulation of mitotic cell cycle phase transition	45	RNASEH2B, SMARCD2, ANAPC15, MEPCE, PTEN, FAM107A, BRCA1, PKD2, PKD1, AURKB, BABAM2, D7ERTD443E, GPNMB, ADAMTS1, SIN3A, RAD21, NUF2, CASP2, ARID2, DACT1, CRADD, ACTL6B, DUSP1, NSMCE2, MAD2L1BP, TEX14, INO80, SMARCA2, ARID1B, PBX1, ZWINT, PML, RAD51B, ADAM17, TFAP4, ERCC3, INCENP, APEX1, TRP53, MDM2, NABP1, TCF3, PLCB1, D1PAS1, MAD2L1	0.00344063	0.0490261	1.30957
chr12	76954745	76955503		GOTERM_BP_ALL	GO:0090659~walking behavior	12	GLRA1, SCN8A, CHD7, PSAP, DMD, CACNA1C, MAPT, ARRB2, FXN, SPG11, OXR1, SCN1A	0.00344869	0.0490261	1.30957
chr12	67123876	67124414		GOTERM_BP_ALL	GO:0048639~positive regulation of developmental growth	32	ITSN2, PRKN, CSF1, CELF1, CHD7, CXCR4, NEDD4L, RBPJ, NR3C1, YBX3, RIMS2, GOLGA4, PAK1, ERBB4, EP300, NCAM1, DISC1, EDN1, UNC13A, DSCAM, SYT1, NTRK3, L1CAM, CREB1, SMO, RUFY3, MAPT, MAP3K13, PPIB, PLCB1, MEGF8, FXN	0.00344941	0.0490261	1.30957
chr12	80340847	80341496
chr12	54560126	54560763
chr12	91132408	91132719
chr12	4433330	4433705
chr12	55446592	55447258
chr12	88709278	88709680
chr12	89977571	89977931
chr12	103128842	103129197
chr12	70968419	70969405
chr12	100109915	100110257
chr12	116485425	116485876
chr12	79507293	79507911
chr12	83631765	83632375
chr12	8452965	8453873
chr12	102250177	102250671
chr12	100641026	100641707
chr12	100724873	100725691
chr12	100723009	100723486
chr12	82312197	82312638
chr12	82104159	82104727
chr12	82044808	82045073
chr12	55154433	55155638
chr12	45402434	45402985
chr12	80844279	80844692
chr12	80790010	80790575
chr12	84698438	84698864
chr12	24424917	24425529
chr12	110909952	110910358
chr12	85366185	85366578
chr12	113288582	113288947
chr12	79016246	79016583
chr12	15990798	15991321
chr12	15814778	15815160
chr12	70347612	70348468
chr12	85869463	85870057
chr12	85866679	85867210
chr12	11435671	11436809
chr12	65259021	65259481
chr12	116244543	116244902
chr12	108794720	108795523
chr12	86983530	86984592
chr12	40414695	40415302
chr13	35241671	35241996
chr13	119656920	119657575
chr13	103014614	103014925
chr13	102790530	102790945
chr13	110967586	110968701
chr13	23298856	23299462
chr13	23285587	23285968
chr13	47142489	47143162
chr13	107449544	107450154
chr13	91661188	91661703
chr13	91638314	91639040
chr13	5060111	5060856
chr13	4771327	4771701
chr13	112165967	112166572
chr13	63146764	63147137
chr13	80881711	80882142
chr13	80884898	80886350
chr13	91223444	91224071
chr13	38633971	38634779
chr13	23450492	23451012
chr13	23449126	23449793
chr13	83656814	83657441
chr13	23445552	23446602
chr13	23432635	23433286
chr13	99829810	99830696
chr13	99890083	99890559
chr13	81786066	81786427
chr13	81783239	81784144
chr13	10235235	10235717
chr13	54371380	54372067
chr13	104816496	104817336
chr13	112927279	112927830
chr13	30665141	30665771
chr13	88098011	88098344
chr13	88722926	88723374
chr13	42402983	42403701
chr13	38654416	38654715
chr13	76258872	76259290
chr13	63431543	63432226
chr13	36285659	36286344
chr13	36129155	36129768
chr13	98815296	98815970
chr13	31955092	31955424
chr13	31962793	31963151
chr13	31926387	31926972
chr13	51846384	51846880
chr13	3538499	3539213
chr13	25838013	25838462
chr13	26009048	26009529
chr13	25678024	25678707
chr13	44100362	44101084
chr13	83741286	83742254
chr13	54749856	54751802
chr13	21274928	21276486
chr13	21279249	21280295
chr13	21248994	21249403
chr13	21259681	21260450
chr13	21322645	21323124
chr13	22042139	22042974
chr13	22035211	22036187
chr13	22043938	22044577
chr13	23562874	23563544
chr13	23756818	23757471
chr13	23518961	23519985
chr13	89595228	89595479
chr13	97204890	97205879
chr13	21855710	21856284
chr13	96613913	96614573
chr13	12460208	12461512
chr13	63335825	63336863
chr13	82304105	82304755
chr13	82507978	82508819
chr13	83065110	83065752
chr13	82974261	82974983
chr13	109440346	109441165
chr13	55327763	55328114
chr13	65240925	65241573
chr13	36578029	36579439
chr13	59089055	59089496
chr13	6618111	6618600
chr13	6626346	6626993
chr13	42593141	42593629
chr13	99284182	99284841
chr13	48609026	48609687
chr13	110279915	110280441
chr13	17900766	17901379
chr13	43478714	43479113
chr13	43515620	43516426
chr13	35905825	35906472
chr13	92639059	92639525
chr13	54101009	54101587
chr13	100892201	100892981
chr13	112707213	112708535
chr13	75988040	75988400
chr13	57831313	57831885
chr13	19395077	19396310
chr13	46335834	46336293
chr13	120321315	120321704
chr13	56601947	56602603
chr13	84448954	84450015
chr13	84696810	84697246
chr13	41670298	41670865
chr13	98729083	98729954
chr13	98867830	98868479
chr13	21167153	21168416
chr13	21172668	21173563
chr13	54788862	54789516
chr13	54970906	54971390
chr13	95324501	95325502
chr13	119800940	119801202
chr13	21505915	21506837
chr13	92530006	92530432
chr14	57571190	57571954
chr14	76255033	76255685
chr14	51324057	51324337
chr14	21075604	21076416
chr14	51089032	51090006
chr14	31780339	31782262
chr14	21032086	21032505
chr14	50924532	50925080
chr14	26637665	26638275
chr14	33230616	33231022
chr14	31660135	31660921
chr14	31664342	31664926
chr14	13022645	13023111
chr14	36905783	36906544
chr14	67715210	67716101
chr14	30056796	30057492
chr14	118881314	118881798
chr14	118858311	118859020
chr14	79657990	79658769
chr14	75754450	75754908
chr14	101640179	101640972
chr14	55559529	55561085
chr14	61853329	61853730
chr14	20388635	20389207
chr14	69336809	69337479
chr14	69555084	69555738
chr14	69369466	69370142
chr14	66124672	66125334
chr14	27596316	27596655
chr14	8309663	8310618
chr14	103086967	103087342
chr14	124801460	124802273
chr14	37134699	37135989
chr14	57115811	57116240
chr14	34332574	34332853
chr14	79769735	79770269
chr14	55671413	55672799
chr14	19961807	19962478
chr14	118151858	118152192
chr14	52103499	52104798
chr14	62761236	62762067
chr14	73384705	73386009
chr14	21500393	21501176
chr14	100170780	100171435
chr14	61439914	61440360
chr14	69587712	69588285
chr14	37066613	37067044
chr14	120307947	120308490
chr14	73474090	73475103
chr14	102902726	102903337
chr14	63713021	63713599
chr14	63681282	63682585
chr14	118571673	118572419
chr14	62879583	62880471
chr14	73199096	73199606
chr14	60264657	60265668
chr14	30870141	30870768
chr14	68219913	68220571
chr14	68151132	68151518
chr14	18237801	18239094
chr14	20294344	20294713
chr14	73524717	73525505
chr14	32321103	32322223
chr14	122533993	122534569
chr14	65403923	65404728
chr14	67135125	67136198
chr14	54516947	54518728
chr14	100960866	100961440
chr14	32597137	32597877
chr14	41013588	41014481
chr14	54617938	54618410
chr14	33689057	33689350
chr14	12172033	12172599
chr14	12102874	12103199
chr14	120476979	120478310
chr14	37015913	37016356
chr14	62332038	62332374
chr14	103440385	103440764
chr14	103654572	103655051
chr14	103663028	103663424
chr14	111485607	111486110
chr14	63922180	63923240
chr14	66387591	66388051
chr14	79587042	79587943
chr14	27444906	27445647
chr14	17927406	17927887
chr14	17659077	17659585
chr14	18062020	18062729
chr14	17722697	17723091
chr14	30548228	30549239
chr14	16392434	16392978
chr14	40967041	40967634
chr14	20618865	20619766
chr14	20914382	20914768
chr14	20928793	20929646
chr14	78984352	78984746
chr14	79481577	79482161
chr14	62836918	62837649
chr14	52019966	52020484
chr15	81985070	81985813
chr15	11974974	11975290
chr15	99251564	99252703
chr15	30647780	30648893
chr15	37428042	37428516
chr15	98985429	98986118
chr15	98971106	98971810
chr15	84965583	84965966
chr15	98567309	98568230
chr15	94072775	94073179
chr15	81879815	81880482
chr15	81871680	81872819
chr15	10981142	10982146
chr15	95804184	95804585
chr15	77366654	77368538
chr15	96331179	96331838
chr15	80255034	80256084
chr15	102656753	102657978
chr15	85403013	85403492
chr15	38519338	38520038
chr15	25372928	25373483
chr15	78119260	78121080
chr15	78066298	78066863
chr15	103214055	103214533
chr15	98181121	98181740
chr15	13092101	13092480
chr15	55385466	55385905
chr15	103272287	103273114
chr15	48546807	48547415
chr15	30570244	30570847
chr15	76659517	76660656
chr15	82376640	82377128
chr15	78610992	78611358
chr15	89195926	89196969
chr15	57892159	57893001
chr15	76511628	76512371
chr15	65419778	65420228
chr15	77970565	77971274
chr15	43609862	43610277
chr15	43585674	43586158
chr15	81590750	81591408
chr15	57975761	57976729
chr15	34442899	34443933
chr15	92281071	92281421
chr15	79690278	79691118
chr15	62193786	62194140
chr15	99223077	99223718
chr15	72568035	72569237
chr15	66172409	66173045
chr15	38300521	38301552
chr15	95906904	95907658
chr15	34237554	34238457
chr15	76721833	76722674
chr15	74997832	74998185
chr15	75048775	75049149
chr15	74902400	74903365
chr15	89453324	89454403
chr15	80239838	80242469
chr15	102672840	102674321
chr15	80650492	80650768
chr15	74075693	74076796
chr15	34064685	34065002
chr15	59054327	59055168
chr15	25773420	25775419
chr15	25801960	25802561
chr15	9070832	9071363
chr15	59480243	59480877
chr15	59389276	59389682
chr15	41612080	41612702
chr15	36609012	36610045
chr15	83434988	83435606
chr15	83417270	83418057
chr15	72689757	72690265
chr15	84854002	84854795
chr15	84829114	84830317
chr15	4264438	4265161
chr15	93414401	93414848
chr15	76671165	76671843
chr15	89246919	89247764
chr15	93538734	93539150
chr15	93479516	93480004
chr15	73440429	73441199
chr15	51991708	51992119
chr15	77251647	77252259
chr15	25942829	25943183
chr15	39199009	39199658
chr15	39156327	39156626
chr15	97646756	97647548
chr15	96426812	96427245
chr15	100866651	100867606
chr15	76520835	76523469
chr15	8659566	8660675
chr15	81309306	81310214
chr15	91613861	91614983
chr15	96709444	96710262
chr15	82047308	82047936
chr15	102404773	102406278
chr15	36179281	36179876
chr15	11981340	11982145
chr15	102517453	102518855
chr15	81810164	81812282
chr15	58770018	58770735
chr15	54335567	54335857
chr15	73060947	73061497
chr15	59647405	59648320
chr15	36726783	36728367
chr15	36780782	36781377
chr15	88563135	88563624
chr15	68257881	68259299
chr16	67087003	67087421
chr16	5991790	5992369
chr16	6352295	6352813
chr16	8938512	8939065
chr16	30009040	30009890
chr16	91011143	91011781
chr16	42874906	42875873
chr16	25058692	25060002
chr16	19883793	19884456
chr16	85800831	85801809
chr16	20535056	20536131
chr16	31316510	31316938
chr16	60043854	60044194
chr16	78452251	78452593
chr16	27395437	27396077
chr16	50610459	50610891
chr16	49855105	49855566
chr16	64873423	64874129
chr16	26309441	26309822
chr16	91728407	91729539
chr16	91614712	91615334
chr16	96846138	96846727
chr16	5480788	5481461
chr16	21187491	21188028
chr16	21204314	21204954
chr16	21182068	21182489
chr16	95772204	95772615
chr16	95774123	95774437
chr16	22428840	22429542
chr16	30599255	30600019
chr16	16559563	16560620
chr16	28562875	28563190
chr16	28685954	28686538
chr16	91646014	91648084
chr16	96144963	96145471
chr16	4592892	4593317
chr16	86578339	86578704
chr16	39361489	39362295
chr16	46290244	46290625
chr16	4316114	4316451
chr16	9919101	9919720
chr16	10066833	10067138
chr16	9652362	9653104
chr16	9670876	9671339
chr16	11254114	11254700
chr16	37495083	37495417
chr16	37539381	37540711
chr16	33734513	33735179
chr16	33700232	33700982
chr16	30064997	30065505
chr16	65029735	65030237
chr16	38950017	38950537
chr16	38946259	38946868
chr16	26581552	26582847
chr16	91815006	91815400
chr16	95093765	95094352
chr16	94959382	94960043
chr16	37871011	37871632
chr16	41786566	41787127
chr16	41297740	41298192
chr16	30587327	30588231
chr16	21854595	21855154
chr16	20237332	20237853
chr16	41968793	41969556
chr16	41935597	41936112
chr16	74174150	74175264
chr16	90712201	90712727
chr16	24542894	24543513
chr16	62753001	62753487
chr16	29621843	29622663
chr16	33215853	33216663
chr16	91056510	91056851
chr16	7282049	7282666
chr16	75090500	75091151
chr16	32853572	32854487
chr16	32868291	32868699
chr16	35363624	35364093
chr16	56064285	56064668
chr16	56096492	56096894
chr16	11423415	11424280
chr16	37384611	37385243
chr16	37271949	37272360
chr16	22844447	22844957
chr16	4558576	4559352
chr16	20823980	20824692
chr16	89877837	89879402
chr16	89774313	89774803
chr16	38592296	38592826
chr16	25522491	25522913
chr16	18421376	18421733
chr16	31103606	31104417
chr16	31080323	31080976
chr16	33428157	33428491
chr17	84957206	84958192
chr17	3557056	3558354
chr17	5783084	5783471
chr17	35752147	35752928
chr17	63285186	63285866
chr17	9879241	9879840
chr17	64836742	64837356
chr17	56241092	56242753
chr17	31060711	31061302
chr17	43277215	43277658
chr17	12718134	12718723
chr17	69439076	69439622
chr17	32353594	32354148
chr17	32350425	32351095
chr17	72602711	72603760
chr17	24165843	24166622
chr17	27922249	27922739
chr17	5105763	5106313
chr17	34118677	34121515
chr17	50650345	50651088
chr17	80840867	80841244
chr17	80633664	80634617
chr17	78915878	78916816
chr17	15704190	15704868
chr17	26715310	26715784
chr17	26709144	26709709
chr17	26939018	26939861
chr17	79765143	79765781
chr17	43666797	43667454
chr17	24414136	24414767
chr17	23924477	23924941
chr17	35879371	35880256
chr17	70598641	70599285
chr17	70629825	70630321
chr17	26508594	26509131
chr17	6321296	6322138
chr17	86535848	86536502
chr17	15038414	15039069
chr17	25813194	25813964
chr17	63660633	63661666
chr17	55958840	55959450
chr17	90653210	90653583
chr17	90628299	90629380
chr17	33865266	33865621
chr17	14975696	14976512
chr17	15007064	15007699
chr17	25239526	25240467
chr17	34587056	34587576
chr17	35269923	35270350
chr17	56078694	56079708
chr17	32018145	32018515
chr17	25015414	25016506
chr17	87798396	87798884
chr17	24073338	24073882
chr17	49624206	49624881
chr17	28580381	28580796
chr17	17600857	17601483
chr17	17592650	17593257
chr17	17624062	17625592
chr17	46153353	46153885
chr17	56609525	56610185
chr17	35917696	35919690
chr17	12915395	12916551
chr17	87726414	87727096
chr17	70989695	70990998
chr17	91092462	91093581
chr17	48409910	48410660
chr17	10839673	10840606
chr17	24549558	24550142
chr17	24550427	24551468
chr17	84510181	84510870
chr17	84942704	84943257
chr17	11271786	11272284
chr17	35164756	35165693
chr17	67290819	67291182
chr17	56476436	56476829
chr17	10097773	10098258
chr17	65884793	65885775
chr17	50019228	50019619
chr17	33930768	33931241
chr17	33955478	33956252
chr17	46137142	46137607
chr17	56036254	56037050
chr17	57059808	57060782
chr17	27839448	27840205
chr17	25566144	25566524
chr17	86150732	86151413
chr17	29007643	29008458
chr17	28991967	28992459
chr17	87377714	87378045
chr17	6961064	6962008
chr17	51111142	51111693
chr17	51178142	51178803
chr17	56276730	56277232
chr17	6256336	6257206
chr17	6489834	6490988
chr17	35837983	35838609
chr17	47053753	47054288
chr17	72835954	72836451
chr17	72838835	72839372
chr17	30084207	30084623
chr17	30004169	30004909
chr17	30116240	30116858
chr17	55878505	55879325
chr17	21801522	21801848
chr17	33254722	33255764
chr17	33288926	33289956
chr17	55891797	55892584
chr17	56494314	56494735
chr18	49322786	49323425
chr18	83543558	83544310
chr18	29632639	29633088
chr18	47413008	47413780
chr18	80151753	80152246
chr18	67449956	67450237
chr18	36559314	36560789
chr18	39137418	39138082
chr18	38992640	38993217
chr18	64769782	64770288
chr18	69666651	69667826
chr18	69679278	69679813
chr18	25752533	25753517
chr18	25667647	25668941
chr18	53744469	53745389
chr18	53796914	53797261
chr18	3337419	3337880
chr18	3280734	3281445
chr18	35165631	35166013
chr18	44393432	44393803
chr18	49832062	49832770
chr18	23542445	23542885
chr18	32220835	32221406
chr18	10613080	10613562
chr18	38935823	38936619
chr18	38914929	38915436
chr18	82418765	82419207
chr18	42275051	42275538
chr18	90602086	90602668
chr18	74065066	74066304
chr18	42678176	42678814
chr18	56136481	56136955
chr18	10404890	10405534
chr18	4591073	4591816
chr18	15128652	15129042
chr18	68020278	68021080
chr18	68211691	68212264
chr18	35189085	35189424
chr18	35214656	35216018
chr18	70564495	70564794
chr18	70587856	70588359
chr18	82551302	82551861
chr18	21179484	21179997
chr18	73498897	73499265
chr18	69015803	69016377
chr18	59433288	59433622
chr18	37851948	37852706
chr18	7562981	7563590
chr18	64516294	64517515
chr18	65050555	65051077
chr18	22734877	22735442
chr18	39581764	39582473
chr18	12925758	12926180
chr18	12814245	12814891
chr18	80069121	80069558
chr18	38216826	38217450
chr18	37217516	37218514
chr18	30530052	30530572
chr18	34409129	34410360
chr18	43117414	43118084
chr18	67497642	67498922
chr18	6715469	6715836
chr18	34356243	34356940
chr18	65801928	65802361
chr18	57887211	57887786
chr18	76243522	76245014
chr18	60500751	60501279
chr18	10655175	10655950
chr18	53160877	53161186
chr18	43727082	43727393
chr18	67559862	67560623
chr18	67610964	67611840
chr18	67577788	67578440
chr18	33104663	33105091
chr18	69507766	69508187
chr18	69424701	69426116
chr18	69592217	69592717
chr18	69596988	69597688
chr18	60848356	60849300
chr18	84086416	84086946
chr18	36801517	36802101
chr18	40219143	40219799
chr18	24020317	24021918
chr18	65585407	65585843
chr19	53243894	53244378
chr19	29024025	29024961
chr19	37246699	37247377
chr19	37283145	37283727
chr19	37072715	37073373
chr19	53165099	53166342
chr19	54305793	54306109
chr19	57782349	57782763
chr19	5366455	5367143
chr19	53943956	53944689
chr19	46689592	46690375
chr19	37032173	37032716
chr19	45412926	45413493
chr19	60580676	60581481
chr19	10952015	10952584
chr19	5490032	5490544
chr19	42429378	42429764
chr19	61331165	61331593
chr19	31082640	31083216
chr19	16204531	16205053
chr19	16167227	16167641
chr19	10182592	10184022
chr19	38223380	38224571
chr19	41829099	41829997
chr19	9963925	9964650
chr19	24280740	24281282
chr19	46152053	46152931
chr19	21525809	21526213
chr19	58424216	58424581
chr19	58255469	58255755
chr19	42255853	42256541
chr19	36677166	36678232
chr19	58829626	58830179
chr19	29902375	29902703
chr19	9836670	9837199
chr19	45813456	45814061
chr19	23142605	23143250
chr19	23140686	23141431
chr19	38273595	38274081
chr19	34526710	34527622
chr19	42139948	42140402
chr19	53008062	53008508
chr19	53353822	53354565
chr19	37907822	37908545
chr19	5845314	5846431
chr19	4987792	4990115
chr19	4992458	4993228
chr19	46908746	46909872
chr19	47016301	47016906
chr19	12010743	12012491
chr19	12009472	12009931
chr19	12004894	12006313
chr19	36477060	36477379
chr19	7582008	7582457
chr19	4230383	4232145
chr19	6975575	6976167
chr19	60463820	60464543
chr19	46326892	46327465
chr19	32755319	32756197
chr19	4755511	4756735
chr19	29100961	29101484
chr19	27972906	27973525
chr19	27904432	27905224
chr19	6362893	6364230
chr19	5975608	5976075
chr19	26680653	26681015
chr19	6128024	6128867
chr19	40391583	40392015
chr19	40369939	40370696
chr19	34193214	34193505
chr19	7039841	7040900
chr19	10402717	10403735
chr19	56076160	56076641
chr19	14597902	14599139
chr19	14558915	14559375
chr19	8953429	8954113
chr19	46619986	46620853
chr19	5087297	5088939
chr19	8801811	8802886
chr2	26445113	26446479
chr2	130840300	130841330
chr2	57181468	57182467
chr2	179193720	179194062
chr2	72602055	72602499
chr2	104205319	104206004
chr2	104119549	104120316
chr2	120862571	120863319
chr2	120860643	120861050
chr2	22985983	22986695
chr2	23034613	23035037
chr2	31687810	31688908
chr2	128687235	128687660
chr2	103073243	103074397
chr2	91649463	91650521
chr2	91710459	91711103
chr2	101620213	101620734
chr2	28916043	28916433
chr2	152819955	152820709
chr2	180755908	180756230
chr2	154211980	154212354
chr2	137707579	137708211
chr2	114091335	114091953
chr2	90878703	90879004
chr2	34090576	34090965
chr2	110134882	110135317
chr2	178691494	178691867
chr2	178698536	178699113
chr2	90964478	90966125
chr2	90982982	90983934
chr2	7999564	7999931
chr2	7067798	7068554
chr2	6619798	6620386
chr2	129129192	129129814
chr2	132781381	132782157
chr2	73693109	73693719
chr2	91921186	91922135
chr2	132846246	132846864
chr2	152226285	152227054
chr2	125135723	125136235
chr2	104385471	104386213
chr2	104283589	104283986
chr2	38111858	38112124
chr2	158794398	158795081
chr2	158900286	158900712
chr2	118779274	118780191
chr2	71598149	71598710
chr2	26337260	26337755
chr2	114654551	114655409
chr2	62311763	62312086
chr2	80616940	80617503
chr2	150663635	150664266
chr2	155826558	155827045
chr2	58052775	58053293
chr2	3668589	3669132
chr2	141434584	141435162
chr2	141587045	141587800
chr2	140670383	140671800
chr2	52984945	52985731
chr2	31068244	31068991
chr2	31119573	31120185
chr2	66146593	66146997
chr2	33130665	33131419
chr2	122605616	122606159
chr2	50296239	50297218
chr2	84506111	84506508
chr2	102759360	102760075
chr2	102745303	102745944
chr2	117685733	117686241
chr2	145501506	145501981
chr2	158570417	158570789
chr2	182012674	182013287
chr2	144479336	144479748
chr2	144155758	144156179
chr2	70661223	70661684
chr2	73386640	73387296
chr2	21366989	21368104
chr2	25318239	25319538
chr2	31365654	31366143
chr2	180104527	180104986
chr2	94122113	94122714
chr2	119477641	119478313
chr2	83728135	83728722
chr2	118861809	118862250
chr2	167188755	167189645
chr2	63049925	63050257
chr2	181100222	181100689
chr2	49625672	49626224
chr2	30205292	30206071
chr2	38417849	38418581
chr2	26208023	26208717
chr2	96319217	96320212
chr2	96401113	96401708
chr2	98286754	98287185
chr2	50128322	50129074
chr2	49784851	49785225
chr2	48949050	48949523
chr2	172241054	172241416
chr2	128709138	128709668
chr2	69887278	69887563
chr2	94245277	94245824
chr2	104444622	104445342
chr2	42458417	42458914
chr2	17546282	17546750
chr2	74854556	74854927
chr2	110718892	110719609
chr2	70108843	70109382
chr2	103761088	103761811
chr2	166031146	166031721
chr2	166044999	166045505
chr2	25180434	25180809
chr2	30807317	30808411
chr2	23291093	23291635
chr2	148672159	148672811
chr2	49074248	49074609
chr2	143261919	143262279
chr2	136242081	136242355
chr2	136372006	136372487
chr2	105730715	105731198
chr2	164878404	164879026
chr2	143450692	143451297
chr2	143776560	143776843
chr2	103020587	103021116
chr2	92374819	92375524
chr2	156233278	156234185
chr2	25574455	25575288
chr2	30269987	30270678
chr2	30265677	30267102
chr2	163675149	163675805
chr2	134929440	134929998
chr2	160788620	160789395
chr2	28417961	28418442
chr2	39806696	39807405
chr2	93071719	93072113
chr2	151730744	151731354
chr2	130469564	130469914
chr2	26236682	26237618
chr2	33365505	33365999
chr2	29563956	29564416
chr2	72016065	72016421
chr2	156179966	156180521
chr2	60910710	60911126
chr2	105382998	105383608
chr2	26964246	26964959
chr2	131344283	131344962
chr2	172440197	172440723
chr2	39190539	39191140
chr2	66439628	66440335
chr2	152081885	152082572
chr2	151574417	151574784
chr2	122375114	122376303
chr2	132686772	132687464
chr2	164966996	164969216
chr2	112308806	112309492
chr2	102649195	102649691
chr2	102620394	102621132
chr2	102635336	102636555
chr2	129197410	129199160
chr2	32430854	32431685
chr2	33018014	33018574
chr2	91070057	91070760
chr2	136713459	136714865
chr2	151605356	151606125
chr2	164785006	164785858
chr2	152405898	152406413
chr2	122118152	122118721
chr2	127290762	127291138
chr2	167004352	167004816
chr2	129801235	129801686
chr2	68416980	68417466
chr2	26902693	26903363
chr2	30133241	30134066
chr2	129925510	129926272
chr2	148421670	148422038
chr2	84826704	84827210
chr2	85047664	85048156
chr2	32756906	32757355
chr2	155381643	155382252
chr2	167634291	167635107
chr2	6367046	6367723
chr2	157912753	157914511
chr2	27539586	27540662
chr2	121594964	121595336
chr2	59881785	59883008
chr2	73521704	73522111
chr2	153032136	153032784
chr2	147012678	147013881
chr2	77589229	77589746
chr2	77662078	77662683
chr2	127584400	127585069
chr2	165356210	165356713
chr2	174584425	174585275
chr2	165866418	165866806
chr2	165885275	165886705
chr2	167063051	167063808
chr2	155038939	155039577
chr3	88830799	88831919
chr3	58168579	58169030
chr3	153303230	153303864
chr3	19894456	19894931
chr3	138645498	138645833
chr3	121686208	121687021
chr3	135437609	135438740
chr3	156561354	156561729
chr3	156560322	156561155
chr3	79567884	79568467
chr3	135859200	135860071
chr3	65262187	65263131
chr3	65334862	65335242
chr3	81803814	81804207
chr3	15112020	15112982
chr3	107694745	107695707
chr3	107690075	107690975
chr3	107686269	107687110
chr3	107693883	107694634
chr3	121291330	121292614
chr3	113090963	113091256
chr3	127019007	127019735
chr3	126997745	126998637
chr3	95433715	95435055
chr3	126384915	126385434
chr3	88981277	88982132
chr3	89960287	89961083
chr3	96451386	96451804
chr3	65974050	65975258
chr3	95227842	95229380
chr3	89764214	89764795
chr3	31139003	31139296
chr3	52983591	52984180
chr3	107744671	107745091
chr3	107761707	107762123
chr3	157924933	157925438
chr3	105029075	105030204
chr3	55342311	55342910
chr3	55523721	55524085
chr3	55520389	55521137
chr3	55447367	55448387
chr3	55442040	55442735
chr3	55413762	55414154
chr3	55423994	55424392
chr3	86872912	86873737
chr3	159348131	159348450
chr3	152193715	152194386
chr3	146619974	146620869
chr3	122619909	122620974
chr3	95217231	95218432
chr3	85573773	85574303
chr3	129536076	129536503
chr3	111488643	111488986
chr3	35418357	35418781
chr3	15238051	15238847
chr3	108134511	108135094
chr3	80802553	80803353
chr3	108061409	108061741
chr3	96245057	96246658
chr3	96499273	96501819
chr3	96497444	96498287
chr3	144537272	144537594
chr3	69003849	69005003
chr3	59343577	59344248
chr3	37259561	37260089
chr3	107150555	107150948
chr3	105275216	105275580
chr3	32131770	32132180
chr3	88685524	88686568
chr3	131154664	131155149
chr3	53113764	53114159
chr3	88501158	88501556
chr3	60527420	60528269
chr3	60493737	60494324
chr3	138495099	138495394
chr3	118431355	118431728
chr3	122343329	122343891
chr3	140452551	140452993
chr3	95864676	95865462
chr3	8850594	8851236
chr3	135731343	135732014
chr3	114949535	114949873
chr3	97327079	97327652
chr3	97859318	97859922
chr3	32923876	32924840
chr3	104058966	104059844
chr3	152821202	152821651
chr3	75704927	75705667
chr3	75686995	75687747
chr3	136725067	136725789
chr3	136872091	136872803
chr3	146756225	146757099
chr3	146769598	146771080
chr3	138973056	138973470
chr3	61441570	61441862
chr3	94953539	94954220
chr3	88716565	88717054
chr3	146521158	146521783
chr3	95819310	95820243
chr3	93597135	93597803
chr3	115410904	115411450
chr3	68487723	68488006
chr3	68531880	68532557
chr3	144570263	144571314
chr3	58577194	58578104
chr3	104680631	104681109
chr3	50272072	50272942
chr3	50639982	50640452
chr3	31287172	31287711
chr3	37420605	37421212
chr3	65441417	65442600
chr3	65392415	65393010
chr3	153728426	153728881
chr3	88771162	88771852
chr3	103514076	103514392
chr3	94309599	94310510
chr3	56962496	56962894
chr3	57493076	57493391
chr3	57470297	57471286
chr3	8971606	8972041
chr3	19627825	19629338
chr3	146902525	146903232
chr3	146888550	146888949
chr3	96551189	96551564
chr3	96557427	96558155
chr3	53863714	53864393
chr3	141653859	141654214
chr3	109584608	109584914
chr3	99140988	99141824
chr3	152402658	152403037
chr3	152529402	152529737
chr4	138085221	138085696
chr4	44703772	44704871
chr4	156109649	156110159
chr4	79670435	79670791
chr4	131325840	131326413
chr4	131114883	131115754
chr4	126753211	126754419
chr4	116693592	116694142
chr4	101432043	101432601
chr4	148509460	148510177
chr4	99193578	99194475
chr4	99200580	99201436
chr4	99340998	99341471
chr4	155831207	155831794
chr4	155992448	155993456
chr4	32305099	32305672
chr4	136924389	136925117
chr4	136907149	136907512
chr4	72200297	72201881
chr4	151604207	151605540
chr4	122884928	122886368
chr4	139232508	139232970
chr4	43492603	43493532
chr4	116707496	116708802
chr4	21712112	21712644
chr4	152338183	152338695
chr4	8799441	8799934
chr4	96719447	96720111
chr4	41722915	41723649
chr4	138304489	138305161
chr4	148229452	148230116
chr4	148286722	148287322
chr4	148293253	148293984
chr4	127173478	127174057
chr4	89816652	89817443
chr4	110087907	110088222
chr4	41569378	41569890
chr4	141790575	141791307
chr4	101595975	101597000
chr4	101550347	101551263
chr4	138038903	138039623
chr4	138062539	138063475
chr4	91080531	91080974
chr4	150249642	150250228
chr4	95346712	95347329
chr4	46992857	46993347
chr4	46927903	46928410
chr4	11123720	11124092
chr4	90860920	90861415
chr4	151186439	151186752
chr4	152799330	152799855
chr4	116556517	116558627
chr4	125382487	125382914
chr4	119732993	119733807
chr4	88370764	88371167
chr4	152286851	152287463
chr4	133967995	133968711
chr4	140258559	140259987
chr4	140283315	140283782
chr4	11253969	11254794
chr4	116507266	116508358
chr4	95052485	95053494
chr4	118179676	118180530
chr4	117182420	117183037
chr4	117189315	117190792
chr4	98718242	98718655
chr4	101646834	101647930
chr4	134020423	134021086
chr4	116074358	116075609
chr4	116095383	116095757
chr4	134720977	134721663
chr4	124860342	124860877
chr4	116464311	116464681
chr4	141009062	141009747
chr4	103114138	103115275
chr4	81566281	81567048
chr4	108071259	108071723
chr4	138182749	138183156
chr4	36262463	36263196
chr4	17855218	17855790
chr4	122995355	122995711
chr4	46481789	46482508
chr4	98027406	98027771
chr4	82447127	82447801
chr4	20560487	20560877
chr4	138913931	138914416
chr4	134407428	134407764
chr4	134395925	134396763
chr4	102478034	102478500
chr4	149099278	149100179
chr4	43025248	43025883
chr4	138325483	138325903
chr4	34976148	34976565
chr4	105051139	105051739
chr4	16101563	16102334
chr4	132269298	132270564
chr4	87221532	87222215
chr4	87141987	87142437
chr4	119108340	119109013
chr4	53478576	53479000
chr4	53469021	53469463
chr4	150684538	150685200
chr4	120517311	120517685
chr4	121020169	121020503
chr4	130745580	130745937
chr4	141501028	141501507
chr4	148591026	148591530
chr4	33221717	33222093
chr4	155859213	155859933
chr4	46769883	46770286
chr4	116720630	116721072
chr4	6791913	6793687
chr4	116160480	116161171
chr4	129640498	129641753
chr4	57955979	57957004
chr4	155943306	155943898
chr4	98922982	98923823
chr4	11485662	11486114
chr4	133095910	133097325
chr4	133338946	133339827
chr4	63493818	63494165
chr4	125300488	125301002
chr4	126968027	126968491
chr4	116913736	116914159
chr5	78584846	78585464
chr5	107524226	107524504
chr5	112718448	112719473
chr5	93206330	93207512
chr5	118373510	118373980
chr5	44886497	44887104
chr5	132009275	132009650
chr5	57716969	57717651
chr5	23431914	23434311
chr5	100429302	100430178
chr5	148994809	148995594
chr5	22550178	22550807
chr5	148965634	148966183
chr5	107497334	107498126
chr5	99532723	99533201
chr5	24577240	24577936
chr5	137553162	137554069
chr5	30887909	30889024
chr5	122529251	122529847
chr5	133173123	133173860
chr5	132497982	132498617
chr5	31697491	31698526
chr5	135186667	135187497
chr5	144159451	144159804
chr5	115731055	115731576
chr5	41844229	41844568
chr5	145139798	145140723
chr5	52224137	52224529
chr5	124862096	124862885
chr5	5316877	5317378
chr5	24423428	24424407
chr5	101772396	101772776
chr5	38881726	38882293
chr5	71976402	71977242
chr5	71970337	71970986
chr5	37242405	37244147
chr5	113098575	113099397
chr5	33275135	33275546
chr5	4104398	4105121
chr5	123523961	123524893
chr5	111872093	111872742
chr5	100039001	100040225
chr5	84414824	84415446
chr5	107411229	107411733
chr5	110421272	110422074
chr5	110416686	110417365
chr5	21608686	21609779
chr5	108697387	108697720
chr5	141985065	141985458
chr5	4991045	4991537
chr5	4478972	4479452
chr5	71608685	71609194
chr5	131463326	131463858
chr5	131643226	131643753
chr5	67931798	67932199
chr5	21680956	21681328
chr5	138863636	138863963
chr5	89611225	89611931
chr5	43261917	43262410
chr5	96956756	96957580
chr5	137532958	137533937
chr5	147188471	147188870
chr5	129994859	129995179
chr5	27841307	27841919
chr5	122576889	122577395
chr5	37082259	37083078
chr5	148920012	148921115
chr5	148927878	148928912
chr5	24357435	24357812
chr5	49205796	49206195
chr5	48689950	48690601
chr5	75388564	75388881
chr5	140611091	140611419
chr5	120424043	120424348
chr5	66757072	66757766
chr5	144077450	144078311
chr5	105467046	105467919
chr5	20302787	20304108
chr5	20006500	20006962
chr5	36835999	36836314
chr5	103161053	103161705
chr5	30774888	30775384
chr5	137785956	137786965
chr5	52122372	52122723
chr5	121807161	121808174
chr5	50204402	50205326
chr5	50206274	50206946
chr5	123423905	123424318
chr5	88719855	88721156
chr5	3893694	3894153
chr5	4192135	4192579
chr5	148090433	148090922
chr5	147957379	147958683
chr5	34187681	34188327
chr5	65764604	65765410
chr5	97289446	97290070
chr5	33437919	33438921
chr5	77309510	77310760
chr5	144491307	144491660
chr5	24164732	24165391
chr5	120825148	120825503
chr5	73344166	73345080
chr5	97081419	97081884
chr5	97131316	97131733
chr5	97111587	97111943
chr5	57768667	57768978
chr5	20843777	20844250
chr5	124166098	124166482
chr5	124221216	124221948
chr5	104461020	104461449
chr5	120506724	120507445
chr5	32493761	32494545
chr5	116023079	116023579
chr5	99215347	99215875
chr5	74272202	74272798
chr5	53589247	53589732
chr5	63969028	63969467
chr5	65305224	65306008
chr5	128917292	128917823
chr5	146220586	146221123
chr5	121078398	121079367
chr5	88582991	88583984
chr5	141303690	141304047
chr5	100416198	100416880
chr5	13574131	13574474
chr5	136224431	136224942
chr5	67695034	67695643
chr5	92959772	92960088
chr5	115488643	115490638
chr5	21928325	21929030
chr5	93053789	93054870
chr5	104102277	104102563
chr5	104110499	104111252
chr5	104446205	104446576
chr5	135806550	135807297
chr5	116591343	116591947
chr5	115318747	115319877
chr5	135957422	135958074
chr5	139216804	139217256
chr5	114090912	114091535
chr5	149481881	149482268
chr5	144670472	144670931
chr5	125534144	125534841
chr5	20882124	20882684
chr5	142817675	142819693
chr5	121384312	121385263
chr5	137757267	137758032
chr5	125389222	125390468
chr5	137029737	137031610
chr5	124043359	124044078
chr5	38531785	38532483
chr5	32657336	32657760
chr5	32614464	32615089
chr5	31452069	31452719
chr6	108592340	108592733
chr6	13871203	13871818
chr6	146956799	146957400
chr6	100438598	100439464
chr6	129543210	129544490
chr6	135582622	135583008
chr6	118866891	118867242
chr6	71992043	71992552
chr6	43516848	43517568
chr6	116205752	116206142
chr6	10722637	10723086
chr6	40303294	40303748
chr6	29814327	29815162
chr6	29756011	29756411
chr6	86584722	86585532
chr6	113852322	113853303
chr6	120835631	120836805
chr6	113306171	113307263
chr6	118739930	118740483
chr6	72552475	72553152
chr6	42264631	42265182
chr6	120363397	120364586
chr6	85451121	85452211
chr6	33126544	33126921
chr6	103354777	103355191
chr6	102600788	102601183
chr6	105847116	105847688
chr6	106118501	106119302
chr6	37465814	37466328
chr6	53624754	53625370
chr6	18445748	18446105
chr6	37216380	37216878
chr6	136340474	136340992
chr6	85226408	85226859
chr6	97147874	97149248
chr6	137603938	137604465
chr6	147910936	147911232
chr6	146580355	146581130
chr6	146583387	146583873
chr6	67102359	67102896
chr6	66287625	66288041
chr6	49021058	49022077
chr6	134887717	134888531
chr6	109740510	109741092
chr6	50254974	50255312
[truncated: 506 more rows]
