# Supplementary material for: A neurodegeneration checkpoint mediated by REST protects against the onset of Alzheimer’s disease
Source: Nat Commun. 2023 Nov 2;14:7030. doi: 10.1038/s41467-023-42704-6 (PMC10622455; doi:10.1038/s41467-023-42704-6)
Supplement: Supplementary file 8 — Supplementary Data 5 [file 41467_2023_42704_MOESM8_ESM.xlsx]

## Sheet: Sheet1
Supplementary Data 5. Differential binding analysis: List of peaks (A) and genes (B) exhibiting significantly increased REST binding in 3xTg cortex, and gene ontology analysis (C).
A. Differential peaks: 3xTg vs WT												B. Differential genes: 3xTg vs WT		C: Gene ontology enrichments: genes with significantly higher REST binding in 3xTg cortex
Chrmosome	start	end	width	Log2(fold change)	P-value	FDR	annotation	flank_txIds	flank_gene_Ids	flank_gene_distances		Genes		Category	Term	Count	Genes	P-value	FDR	-Log10(FDR)		GO Term	-Log10(FDR)
chr14	33296591	33297473	883	2.19496	4.88662e-06	0.000440725	Intron (NM_153800/Arhgap22, intron 3 of 10)	NM_153800	Arhgap22	0		Abca3		GOTERM_BP_ALL	GO:0044267~cellular protein metabolic process	192	MAPKBP1, CCNT2, CCNH, MAML1, FAM107A, JMJD1C, PPP2R2A, TPGS1, TIAL1, ABHD12, BC1, RPS17, MPRIP, TRIM28, UBASH3B, RPS18, ARL6IP5, PDK4, EPC1, PIM3, IL12A, KMT5B, GLUL, PDE8A, DAXX, PRKCE, USP3, MAGI2, CIRBP, ALG2, UBE2E1, DYRK1A, PRKCA, MIF, GTPBP4, RNF126, FAM161A, ASPHD1, KAT6A, SIK3, FIZ1, RELL1, WDFY2, RAF1, CBLL1, TMED10, TARSL2, MAPKAP1, CTR9, LPAR1, UBR3, FOXO3, MIR214, IRAK2, GRK4, PSAP, S…	7.80272e-10	4.08078e-06	5.38926		GO:0044237~cellular metabolic process	5.38926
chr4	138182584	138183373	790	2.54117	5.99202e-06	0.000448938	Exon (NM_001256195/Eif4g3, exon 26 of 35)	NM_001256195;NM_001256198;NM_172703;NM_001355699;NM_001355700;NM_001369130	Eif4g3;Eif4g3;Eif4g3;Eif4g3;Eif4g3;Eif4g3	0;0;0;0;0;0		Abhd12		GOTERM_BP_ALL	GO:0006464~cellular protein modification process	152	MAPKBP1, CCNT2, CCNH, MAML1, FAM107A, JMJD1C, PPP2R2A, TPGS1, ABHD12, MPRIP, TRIM28, UBASH3B, ARL6IP5, PDK4, EPC1, PIM3, IL12A, KMT5B, GLUL, PDE8A, DAXX, PRKCE, USP3, MAGI2, ALG2, UBE2E1, DYRK1A, PRKCA, MIF, GTPBP4, RNF126, FAM161A, ASPHD1, KAT6A, SIK3, FIZ1, RELL1, WDFY2, RAF1, CBLL1, MAPKAP1, CTR9, LPAR1, UBR3, IRAK2, GRK4, PSAP, ST3GAL4, CAMTA1, PPARGC1A, B4GALNT2, NTSR2, FZD1, UBE2F, WWTR1, S…	3.33567e-09	4.08078e-06	5.38926		GO:0010646~regulation of cell communication	4.16465
chr5	115318026	115320115	2090	2.13658	6.42132e-06	0.000448938	Exon (NR_131932/Gm13830, exon 2 of 2)	NR_131932	Gm13830	0		Abhd14a		GOTERM_BP_ALL	GO:0036211~protein modification process	152	MAPKBP1, CCNT2, CCNH, MAML1, FAM107A, JMJD1C, PPP2R2A, TPGS1, ABHD12, MPRIP, TRIM28, UBASH3B, ARL6IP5, PDK4, EPC1, PIM3, IL12A, KMT5B, GLUL, PDE8A, DAXX, PRKCE, USP3, MAGI2, ALG2, UBE2E1, DYRK1A, PRKCA, MIF, GTPBP4, RNF126, FAM161A, ASPHD1, KAT6A, SIK3, FIZ1, RELL1, WDFY2, RAF1, CBLL1, MAPKAP1, CTR9, LPAR1, UBR3, IRAK2, GRK4, PSAP, ST3GAL4, CAMTA1, PPARGC1A, B4GALNT2, NTSR2, FZD1, UBE2F, WWTR1, S…	3.3966e-09	4.08078e-06	5.38926		GO:0099003~vesicle-mediated transport in synapse	3.15279
chr1	91249808	91250934	1127	1.95512	7.30301e-06	0.000477865	Promoter (<=1kb)	NM_001355761;NM_001355762;NM_001355763;NM_026454;NR_149825;NM_001355764	Ube2f;Ube2f;Ube2f;Ube2f;Ube2f;Ube2f	0;0;0;0;0;0		Abhd8		GOTERM_BP_ALL	GO:0044237~cellular metabolic process	337	MAPKBP1, MDC1, POP7, MYT1L, CCNH, MAML1, ECI2, JMJD1C, PPP2R2A, SOGA3, TPGS1, LIPA, IKZF4, NUBP2, CCAR1, TIAL1, BC1, RPS17, ALKBH5, UBASH3B, MPRIP, TRIM28, RPS18, ARL6IP5, PDK4, EPC1, NKX1-1, IL12A, LGALS8, GLUL, IER2, DAXX, STARD4, UNC13A, RBFOX3, PRKCE, IFRD1, RSAD1, CIRBP, ALG2, PRKCA, IMP4, MIF, GTPBP4, EID1, RNF126, MARF1, PPP1R3B, ASPHD1, SIK3, CBLL1, RHNO1, ZFP869, TARSL2, MAPKAP1, CTR9, A…	3.70458e-09	4.08078e-06	5.38926		GO:0051493~regulation of cytoskeleton organization	2.076
chr16	31948022	31948855	834	2.27762	1.28377e-05	0.000645232	Promoter (<=1kb)	NM_134107;NM_026554;NM_172822	0610012G03Rik;Ncbp2;Pigz	0;0;14172		Abtb1		GOTERM_BP_ALL	GO:0044260~cellular macromolecule metabolic process	287	MAPKBP1, MDC1, POP7, MYT1L, CCNH, MAML1, JMJD1C, PPP2R2A, TPGS1, IKZF4, CCAR1, TIAL1, BC1, RPS17, ALKBH5, UBASH3B, MPRIP, TRIM28, RPS18, ARL6IP5, PDK4, EPC1, NKX1-1, IL12A, GLUL, IER2, DAXX, RBFOX3, PRKCE, IFRD1, CIRBP, ALG2, PRKCA, IMP4, MIF, GTPBP4, EID1, RNF126, MARF1, PPP1R3B, ASPHD1, SIK3, CBLL1, RHNO1, ZFP869, TARSL2, MAPKAP1, CTR9, LPAR1, MIR214, SNX1, ST3GAL4, DHX38, PPARGC1A, B4GALNT2, N…	3.71115e-09	4.08078e-06	5.38926		GO:0033554~cellular response to stress	2.05695
chr2	148680216	148681833	1618	2.06954	1.19962e-05	0.000645232	Promoter (<=1kb)	NM_001355689;NM_028986;NM_019761;NM_001110159	Gzf1;Gzf1;Nxt1;Nxt1	0;0;7602;7576		Acot11		GOTERM_BP_ALL	GO:0043412~macromolecule modification	157	MAPKBP1, CCNT2, CCNH, MAML1, FAM107A, JMJD1C, PPP2R2A, TPGS1, ABHD12, ALKBH5, MPRIP, TRIM28, UBASH3B, ARL6IP5, PDK4, EPC1, PIM3, IL12A, KMT5B, GLUL, PDE8A, DAXX, PRKCE, USP3, MAGI2, ALG2, UBE2E1, DYRK1A, PRKCA, MIF, GTPBP4, RNF126, FAM161A, ASPHD1, KAT6A, DNAJB11, SIK3, FIZ1, RELL1, WDFY2, RAF1, CBLL1, MAPKAP1, CTR9, LPAR1, UBR3, IRAK2, GRK4, PSAP, ST3GAL4, CAMTA1, PPARGC1A, B4GALNT2, NTSR2, FZD1…	5.24478e-09	4.80597e-06	5.31822		GO:0043065~positive regulation of apoptotic process	1.6685
chrX	152232624	152233883	1260	2.04032	1.40175e-05	0.000662334	Promoter (<=1kb)	NM_013668	Kdm5c	0		Actr3		GOTERM_BP_ALL	GO:0019538~protein metabolic process	210	MAPKBP1, CCNH, MAML1, JMJD1C, PPP2R2A, LDLRAD3, TPGS1, LIPA, TIAL1, LACTB, BC1, RPS17, UBASH3B, MPRIP, TRIM28, RPS18, ARL6IP5, PDK4, EPC1, IL12A, GLUL, DAXX, UNC13A, PRKCE, CIRBP, ALG2, PRKCA, MIF, GTPBP4, RNF126, ASPHD1, SIK3, CBLL1, TARSL2, MAPKAP1, CTR9, LPAR1, MIR214, SNX1, ST3GAL4, PPARGC1A, B4GALNT2, NTSR2, FZD1, WWTR1, SNAPIN, CADM4, GADD45A, PTK2, RPS26, ABTB1, SLC6A7, ARL2BP, RPS29, GIPC…	1.57279e-08	1.23531e-05	4.90822		GO:0007049~cell cycle	1.587
chr11	95413307	95415305	1999	1.86314	1.51396e-05	0.00066837	Promoter (<=1kb)	NM_001359107;NM_025287	Spop;Spop	0;0		Adcy5		GOTERM_BP_ALL	GO:0051641~cellular localization	125	SRP19, NDUFA11, TPGS1, LIPA, GRIP1, ALKBH5, MPRIP, TRIM28, GNPTAB, UBASH3B, ARL6IP5, AP1S1, PIM3, TBC1D22A, GLUL, HMGN3, WASHC2, DAXX, STARD4, UNC13A, PRKCE, MAGI2, SPICE1, PRKCA, RNF126, ZFYVE16, RAF1, VCL, TMED10, LMAN2L, SNX1, KLC2, PSAP, PLXNA2, MAP6, TBC1D14, PIP5K1C, NDUFV1, GPM6B, SEC31A, WWTR1, STIL, SNAPIN, UBE2I, KLHL21, BTBD9, PTK2, NFKBIA, BST2, EHD2, CDK5, ARL2BP, GIPC1, CREBRF, CALR…	4.82671e-08	3.31715e-05	4.47923
chr4	97874696	97875513	818	2.30499	1.69654e-05	0.00069219	Intron (NM_001122952/Nfia, intron 2 of 10)	NM_001122952;NM_001122953;NM_010905	Nfia;Nfia;Nfia	0;0;0		Add1		GOTERM_BP_ALL	GO:0010604~positive regulation of macromolecule metabolic process	137	MAPKBP1, MDC1, CCNT2, MYT1L, MAML1, FAM107A, RORA, IKZF4, MPRIP, TRIM28, ARL6IP5, EPC1, IL12A, KMT5B, HMGN3, PDE8A, IER2, DAXX, ZFP219, PRKCE, MAGI2, IFRD1, CIRBP, UBE2E1, DYRK1A, PRKCA, MIF, GTF2F2, ILF2, OLFM1, FAM161A, KAT6A, FIZ1, RELL1, WDFY2, RAF1, MAPKAP1, CTR9, LPAR1, UBR3, FOXO3, SNX1, PSAP, CAMTA1, EIF2S3X, PPARGC1A, NTSR2, FZD1, WWTR1, STIL, EGR3, UBE2I, GADD45A, NR1D2, HSPA2, PTK2, FO…	1.11738e-07	6.82598e-05	4.16584		Cell cycle	1.587
chr4	42886524	42887616	1093	2.19148	2.1476e-05	0.000759989	Distal Intergenic	NA	NA	NA		Airn		GOTERM_BP_ALL	GO:0010646~regulation of cell communication	141	MAPKBP1, FAM107A, RORA, LIPA, ARHGAP35, FGFRL1, TIAL1, GRIP1, UBASH3B, ARL6IP5, MIR151, PIM3, IL12A, GLUL, HMGN3, PDE8A, RGS7, DAXX, UNC13A, RALGAPA1, MIR9-3, PRKCE, MAGI2, DYRK1A, MIRLET7I, PRKCA, MIF, TMEM170B, RUNDC3A, DISP1, RNF126, SPECC1L, SIK3, RELL1, RAF1, MAPKAP1, LPAR1, FOXO3, SNX1, IRAK2, GRK4, PSAP, CAMTA1, PPARGC1A, NTSR2, FZD1, WWTR1, SNAPIN, UBE2I, CADM4, GADD45A, IQSEC3, STARD10, …	1.24492e-07	6.84456e-05	4.16465		Positive regulation of apoptotic process	1.6685
chr8	26639144	26639848	705	2.32064	2.07532e-05	0.000759989	Distal Intergenic	NA	NA	NA		Akain1		GOTERM_BP_ALL	GO:0043170~macromolecule metabolic process	308	MAPKBP1, MDC1, POP7, MYT1L, CCNH, MAML1, JMJD1C, PPP2R2A, LDLRAD3, TPGS1, LIPA, IKZF4, CCAR1, TIAL1, LACTB, BC1, RPS17, ALKBH5, UBASH3B, MPRIP, TRIM28, RPS18, ARL6IP5, PDK4, EPC1, NKX1-1, IL12A, GLUL, IER2, DAXX, UNC13A, RBFOX3, MIR9-3, PRKCE, IFRD1, CIRBP, ALG2, PRKCA, IMP4, MIF, GTPBP4, EID1, RNF126, MARF1, PPP1R3B, ASPHD1, SIK3, CBLL1, RHNO1, ZFP869, TARSL2, MAPKAP1, CTR9, LPAR1, MTMR4, MIR326…	1.38694e-07	6.93219e-05	4.15913		Cellular response to stress	2.05695
chr8	94666003	94667365	1363	1.97557	2.47902e-05	0.00081106	Promoter (<=1kb)	NM_024191;NM_024269	Arl2bp;Arl2bp	0;0		Akd1		GOTERM_BP_ALL	GO:0048522~positive regulation of cellular process	211	MAPKBP1, MDC1, MYT1L, MAML1, LIPA, IKZF4, CCAR1, TIAL1, MPRIP, TRIM28, ARL6IP5, EPC1, IL12A, LGALS8, GLUL, IER2, DAXX, STARD4, UNC13A, MIR9-3, PRKCE, IFRD1, CIRBP, PRKCA, MIF, SIK3, CBLL1, RHNO1, MAPKAP1, CTR9, LPAR1, MIR326, ST3GAL4, MAP6, PPARGC1A, NTSR2, FZD1, WWTR1, EGR3, GADD45A, ABCA3, STARD10, NR1D2, PTK2, FOSL2, EHD2, ARL2BP, RPS29, GIPC1, NAPEPLD, CREBRF, CALR, CALM1, MIR129-2, DAZAP1, H…	1.98045e-07	8.79497e-05	4.05577		Regulation of cytoskeleton organization	2.076
chr6	86364418	86366119	1702	1.94345	2.59101e-05	0.000818608	Promoter (<=1kb)	NM_001368363;NM_025591	Fam136a;Fam136a	0;0		Aknad1		GOTERM_BP_ALL	GO:0023051~regulation of signaling	141	MAPKBP1, FAM107A, RORA, LIPA, ARHGAP35, FGFRL1, TIAL1, GRIP1, UBASH3B, ARL6IP5, MIR151, PIM3, IL12A, GLUL, HMGN3, PDE8A, RGS7, DAXX, UNC13A, RALGAPA1, MIR9-3, PRKCE, MAGI2, DYRK1A, MIRLET7I, PRKCA, MIF, TMEM170B, RUNDC3A, DISP1, RNF126, SPECC1L, SIK3, RELL1, RAF1, MAPKAP1, LPAR1, FOXO3, SNX1, IRAK2, GRK4, PSAP, CAMTA1, PPARGC1A, NTSR2, FZD1, WWTR1, SNAPIN, UBE2I, CADM4, GADD45A, IQSEC3, STARD10, …	2.07957e-07	8.79497e-05	4.05577		Vesicle-mediated transport in synapse	3.15279
chr2	28227809	28228785	977	2.69831	3.89748e-05	0.000938644	Intron (NM_001038613/Olfm1, intron 5 of 5)	NM_001038613;NM_019498	Olfm1;Olfm1	0;0		Aldh9a1		GOTERM_BP_ALL	GO:0080090~regulation of primary metabolic process	217	MAPKBP1, MDC1, MYT1L, CCNH, MAML1, JMJD1C, LDLRAD3, IKZF4, CCAR1, TIAL1, LACTB, BC1, UBASH3B, MPRIP, TRIM28, ARL6IP5, PDK4, EPC1, NKX1-1, IL12A, IER2, DAXX, STARD4, UNC13A, RBFOX3, PRKCE, IFRD1, CIRBP, PRKCA, MIF, GTPBP4, EID1, PPP1R3B, ZFP869, MAPKAP1, CTR9, LPAR1, MTMR4, MIR214, SNX1, PPARGC1A, NTSR2, FZD1, WWTR1, CADM4, EGR3, GADD45A, ABCA3, IRF2BP2, NR1D2, PTK2, FOSL2, RPS26, ARL2BP, GIPC1, C…	3.01486e-07	0.000118398	3.92666		Regulation of cell communication	4.16465
chr12	76403422	76405697	2276	1.62817	4.3242e-05	0.000999756	Promoter (<=1kb)	NM_001002012;NM_008301	Hspa2;Hspa2	0;0		Alg2		GOTERM_BP_ALL	GO:0008152~metabolic process	355	MAPKBP1, MDC1, CYBC1, POP7, MYT1L, CCNH, MAML1, ECI2, JMJD1C, PPP2R2A, LDLRAD3, SOGA3, TPGS1, LIPA, IKZF4, NUBP2, CCAR1, TIAL1, LACTB, BC1, RPS17, ALKBH5, UBASH3B, MPRIP, TRIM28, RPS18, ARL6IP5, PDK4, EPC1, NKX1-1, IL12A, LGALS8, GLUL, IER2, DAXX, STARD4, UNC13A, ARMT1, RBFOX3, MIR9-3, PRKCE, IFRD1, RSAD1, CIRBP, ALG2, PRKCA, IMP4, MIF, GTPBP4, EID1, RNF126, MARF1, PPP1R3B, ASPHD1, SIK3, CBLL1, R…	3.5929e-07	0.000131692	3.88044		Cellular metabolic process	5.38926
chr1	192840972	192841602	631	2.84244	4.69007e-05	0.00103045	Promoter (<=1kb)	NR_040468;NM_001177794;NM_198247	1700065J18Rik;Sertad4;Sertad4	-103;10145;14150		Alkbh5		GOTERM_BP_ALL	GO:0044763~single-organism cellular process	352	MAPKBP1, MDC1, MYT1L, CCNH, MAML1, ECI2, JMJD1C, TPGS1, LIPA, NUBP2, CCAR1, TIAL1, ALKBH5, UBASH3B, MPRIP, TRIM28, ARL6IP5, PDK4, EPC1, NKX1-1, AP1S1, IL12A, DLEU2, LGALS8, GLUL, IER2, DAXX, STARD4, UNC13A, UNC5A, MIR9-3, PRKCE, IFRD1, CIRBP, ALG2, PRKCA, MIF, TMEM170B, GTPBP4, EID1, MARF1, CRISPLD2, PPP1R3B, CBLL1, ASTN1, RHNO1, ANAPC15, ZFP869, TARSL2, MAPKAP1, CTR9, ATP5K, LPAR1, ATP5H, MTMR4,…	5.67884e-07	0.000195139	3.70966
chr13	23534798	23535715	918	2.03145	4.95344e-05	0.00107229	Promoter (<=1kb)	NM_175661;NM_145073;NM_153173	H2ac10;H3c8;H4c8	924;0;3755		Amotl2		GOTERM_BP_ALL	GO:0071704~organic substance metabolic process	345	MAPKBP1, MDC1, POP7, MYT1L, CCNH, MAML1, ECI2, JMJD1C, PPP2R2A, LDLRAD3, TPGS1, LIPA, IKZF4, CCAR1, TIAL1, LACTB, BC1, RPS17, ALKBH5, UBASH3B, MPRIP, TRIM28, RPS18, ARL6IP5, PDK4, EPC1, NKX1-1, IL12A, GLUL, IER2, DAXX, STARD4, UNC13A, RBFOX3, MIR9-3, PRKCE, IFRD1, RSAD1, CIRBP, ALG2, PRKCA, IMP4, MIF, GTPBP4, EID1, RNF126, MARF1, PPP1R3B, ASPHD1, SIK3, CBLL1, RHNO1, ZFP869, TARSL2, MAPKAP1, CTR9,…	7.72169e-07	0.000216192	3.66516
chr17	30550204	30551307	1104	2.07787	5.40167e-05	0.00112849	Intron (NM_027060/Btbd9, intron 1 of 10)	NM_027060;NM_172618	Btbd9;Btbd9	0;0		Anapc15		GOTERM_BP_ALL	GO:0060255~regulation of macromolecule metabolic process	220	MAPKBP1, MDC1, MYT1L, CCNH, MAML1, JMJD1C, LDLRAD3, IKZF4, CCAR1, TIAL1, BC1, ALKBH5, UBASH3B, MPRIP, TRIM28, ARL6IP5, EPC1, NKX1-1, IL12A, IER2, DAXX, UNC13A, RBFOX3, MIR9-3, PRKCE, IFRD1, CIRBP, PRKCA, MIF, GTPBP4, EID1, MARF1, PPP1R3B, ZFP869, MAPKAP1, CTR9, LPAR1, MTMR4, MIR326, MIR214, SNX1, PPARGC1A, NTSR2, FZD1, WWTR1, CADM4, EGR3, GADD45A, IRF2BP2, NR1D2, PTK2, FOSL2, RPS26, ARL2BP, GIPC1…	7.7738e-07	0.000216192	3.66516
chr13	103773428	103775042	1615	1.82123	5.46954e-05	0.00113583	Promoter (<=1kb)	NM_001361085	Srek1	0		Ap1s1		GOTERM_BP_ALL	GO:0048518~positive regulation of biological process	227	MAPKBP1, MDC1, MYT1L, MAML1, TRIL, LIPA, IKZF4, CCAR1, TIAL1, MPRIP, TRIM28, ARL6IP5, EPC1, IL12A, LGALS8, GLUL, IER2, DAXX, STARD4, UNC13A, MIR9-3, PRKCE, IFRD1, CIRBP, PRKCA, MIF, SIK3, CBLL1, RHNO1, MAPKAP1, CTR9, LPAR1, MIR326, MIR214, SNX1, ST3GAL4, MAP6, PPARGC1A, GPM6B, NTSR2, FZD1, WWTR1, EGR3, GADD45A, ABCA3, STARD10, NR1D2, PTK2, FOSL2, EHD2, ARL2BP, RPS29, GIPC1, NAPEPLD, CREBRF, CALR,…	7.78817e-07	0.000216192	3.66516
chr7	79465889	79467075	1187	1.9915	5.753e-05	0.00114768	Promoter (<=1kb)	NM_001360096;NR_153404;NM_001360095;NM_017462	Polg;Polg;Polg;Polg	-2010;-2010;0;0		Ap3b2		GOTERM_BP_ALL	GO:0044087~regulation of cellular component biogenesis	57	GSK3B, MDC1, FAM107A, MED19, ARHGAP35, CHMP1B, SPTAN1, WASHC2, ACTR3, PDCD6IP, UNC13A, TMOD3, PRKCE, TPM1, SPICE1, PPP2R5B, DYRK1A, PRKCA, DNM3, MED22, KIF9, MYO3B, RAF1, BIRC2, VCL, PRKN, GTF2A1, RAB1B, LPAR1, PPM1E, ADD1, BCLAF1, NCLN, TBC1D14, RICTOR, DNAJB8, GPM6B, AKAIN1, FZD1, STIL, LRRC24, TAF12, MYO10, ABCA3, TPBG, LIMK1, HSPA2, PTK2, NFKBIA, PINK1, APC, CNOT1, DLG5, RANGRF, NOP53, CRB3, …	8.14238e-07	0.000216192	3.66516
chr10	122912584	122913794	1211	1.66901	6.13679e-05	0.00116297	Intron (NM_176919/Ppm1h, intron 8 of 8)	NM_176919;NM_001110218	Ppm1h;Ppm1h	0;0		Apc		GOTERM_BP_ALL	GO:0044238~primary metabolic process	330	MAPKBP1, MDC1, POP7, MYT1L, CCNH, MAML1, ECI2, JMJD1C, PPP2R2A, LDLRAD3, TPGS1, LIPA, IKZF4, CCAR1, TIAL1, LACTB, BC1, RPS17, ALKBH5, UBASH3B, MPRIP, TRIM28, RPS18, ARL6IP5, PDK4, EPC1, NKX1-1, IL12A, GLUL, IER2, DAXX, STARD4, UNC13A, RBFOX3, PRKCE, IFRD1, CIRBP, ALG2, PRKCA, IMP4, MIF, GTPBP4, EID1, RNF126, MARF1, PPP1R3B, ASPHD1, SIK3, CBLL1, RHNO1, ZFP869, TARSL2, MAPKAP1, CTR9, ATP5K, LPAR1, …	8.25762e-07	0.000216192	3.66516
chr16	38949933	38950986	1054	1.90468	6.96828e-05	0.00122145	Intron (NM_170599/Igsf11, intron 1 of 6)	NM_170599	Igsf11	0		Apc15		GOTERM_BP_ALL	GO:0031325~positive regulation of cellular metabolic process	134	MAPKBP1, MDC1, CCNT2, MYT1L, MAML1, FAM107A, RORA, IKZF4, MPRIP, TRIM28, ARL6IP5, EPC1, IL12A, KMT5B, HMGN3, PDE8A, IER2, DAXX, STARD4, ZFP219, PRKCE, MAGI2, IFRD1, CIRBP, UBE2E1, DYRK1A, PRKCA, MIF, GTF2F2, ILF2, FAM161A, KAT6A, FIZ1, RELL1, WDFY2, RAF1, MAPKAP1, CTR9, LPAR1, FOXO3, PSAP, CAMTA1, EIF2S3X, PPARGC1A, NTSR2, FZD1, WWTR1, STIL, EGR3, UBE2I, GADD45A, NR1D2, HSPA2, PTK2, FOSL2, NFKBIA…	1.08005e-06	0.000267695	3.57236
chr7	128252536	128253390	855	1.85081	7.36944e-05	0.001241	3' UTR	NM_001289550;NM_001289551;NM_001289552;NM_001289553	Tgfb1i1;Tgfb1i1;Tgfb1i1;Tgfb1i1	0;0;0;0		Apip		GOTERM_BP_ALL	GO:0009893~positive regulation of metabolic process	143	MAPKBP1, MDC1, CCNT2, MYT1L, MAML1, FAM107A, RORA, IKZF4, MPRIP, TRIM28, ARL6IP5, EPC1, IL12A, KMT5B, HMGN3, PDE8A, IER2, DAXX, STARD4, ZFP219, PRKCE, MAGI2, IFRD1, CIRBP, UBE2E1, DYRK1A, PRKCA, MIF, GTF2F2, ILF2, OLFM1, FAM161A, KAT6A, FIZ1, RELL1, WDFY2, RAF1, MAPKAP1, CTR9, LPAR1, UBR3, FOXO3, SNX1, PSAP, CAMTA1, EIF2S3X, PPARGC1A, NTSR2, FZD1, WWTR1, STIL, EGR3, UBE2I, GADD45A, NR1D2, HSPA2, …	1.11986e-06	0.000267695	3.57236
chr3	108771249	108772496	1248	1.79031	7.82986e-05	0.00128085	Exon (NM_177859/Aknad1, exon 7 of 12)	NM_177859	Aknad1	0		Arhgap22		GOTERM_BP_ALL	GO:0019222~regulation of metabolic process	232	MAPKBP1, MDC1, MYT1L, CCNH, MAML1, JMJD1C, LDLRAD3, SOGA3, IKZF4, CCAR1, TIAL1, LACTB, BC1, ALKBH5, UBASH3B, MPRIP, TRIM28, ARL6IP5, PDK4, EPC1, NKX1-1, IL12A, IER2, DAXX, STARD4, UNC13A, RBFOX3, MIR9-3, PRKCE, IFRD1, CIRBP, PRKCA, MIF, GTPBP4, EID1, MARF1, PPP1R3B, ZFP869, MAPKAP1, CTR9, LPAR1, MTMR4, MIR326, MIR214, SNX1, PPARGC1A, NTSR2, FZD1, WWTR1, CADM4, EGR3, GADD45A, ABCA3, IRF2BP2, NR1D2…	1.4876e-06	0.000340783	3.46752
chr6	71440157	71441677	1521	1.51487	9.32054e-05	0.00134682	Promoter (<=1kb)	NM_001355745;NM_024288	Rmnd5a;Rmnd5a	0;0		Arhgap26		GOTERM_BP_ALL	GO:0034641~cellular nitrogen compound metabolic process	222	MDC1, POP7, MYT1L, CCNH, MAML1, JMJD1C, LIPA, IKZF4, CCAR1, TIAL1, BC1, RPS17, ALKBH5, TRIM28, RPS18, ARL6IP5, EPC1, NKX1-1, IER2, DAXX, UNC13A, RBFOX3, IFRD1, RSAD1, CIRBP, PRKCA, IMP4, GTPBP4, EID1, MARF1, CBLL1, RHNO1, ZFP869, TARSL2, MAPKAP1, CTR9, ATP5K, ATP5H, MIR214, DHX38, PPARGC1A, B4GALNT2, FZD1, WWTR1, ZRANB2, EGR3, TGDS, GADD45A, IRF2BP2, NR1D2, FOSL2, RPS26, ABTB1, RPS29, NAPEPLD, CR…	1.81982e-06	0.000400215	3.39771
chr7	30552053	30553445	1393	1.80899	0.000108284	0.00142949	Promoter (<=1kb)	NR_128568;NM_001364179;NR_157095;NM_001012401;NM_001290569;NM_029377;NM_183321;NM_001374643	Gm38670;Hspb6;Hspb6;Hspb6;Lin37;Lin37;Proser3;Proser3	0;0;0;0;6201;6201;0;0		Arhgap35		GOTERM_BP_ALL	GO:0006807~nitrogen compound metabolic process	232	MDC1, POP7, MYT1L, CCNH, MAML1, JMJD1C, LIPA, IKZF4, CCAR1, TIAL1, BC1, RPS17, ALKBH5, TRIM28, RPS18, ARL6IP5, EPC1, NKX1-1, GLUL, IER2, DAXX, UNC13A, RBFOX3, IFRD1, RSAD1, CIRBP, PRKCA, IMP4, GTPBP4, EID1, MARF1, CBLL1, RHNO1, ZFP869, TARSL2, MAPKAP1, CTR9, ATP5K, ATP5H, MIR214, DHX38, PPARGC1A, B4GALNT2, FZD1, WWTR1, ZRANB2, EGR3, TGDS, GADD45A, ABCA3, IRF2BP2, NR1D2, FOSL2, RPS26, ABTB1, RPS29…	2.06781e-06	0.000437263	3.35926
chr1	36444922	36446102	1181	1.78256	0.000112261	0.00144907	Promoter (<=1kb)	NM_001013374;NM_001310517	Lman2l;Lman2l	0;0		Arhgap39		GOTERM_BP_ALL	GO:0046907~intracellular transport	76	GSK3B, SRP19, HSP90AB1, NDUFA11, CLTC, BICDL1, KIF17, LIPA, ALKBH5, TRIM28, GNPTAB, CHMP1B, AP1S1, ERC2, TBC1D22A, YWHAG, WASHC2, ACTR3, STARD4, PPP1R12A, UNC13A, NCBP2, PRKCE, PRKCA, AP3B2, RHOB, DNM3, RNF126, ZFYVE16, NEMF, CRY2, CANX, VAMP1, SEC22A, PRKN, TOMM40, TMED10, LMAN2L, RAB1B, PRICKLE1, ZDHHC22, HSPD1, SNX1, KLC2, LMNA, PSAP, MVB12A, MAP6, TBC1D14, PIP5K1C, NDUFV1, CYTH1, DYNC1I1, SEC…	2.67624e-06	0.000544961	3.26363
chr11	87590838	87592759	1922	1.72264	0.000112069	0.00144907	Promoter (<=1kb)	NM_001357901;NM_133215;NM_001368775;NM_001284398;NM_001361936;NM_001368776;NM_001368777;NM_001368778;NM_001368779;NM_001284392;NM_001284394;NM_011129	Mtmr4;Mtmr4;Septin4;Septin4;Septin4;Septin4;Septin4;Septin4;Septin4;Septin4;Septin4;Septin4	0;0;24150;12450;12450;12419;12419;12419;12419;9778;9778;9778		Arhgap5		GOTERM_BP_ALL	GO:0099003~vesicle-mediated transport in synapse	21	PRKN, GSK3B, UNC13A, SNAPIN, PRKCE, CLTC, PRKCA, BTBD9, AP3B2, DNM3, GRIP1, CDK5, GIPC1, CANX, VAMP1, PIP5K1C, ERC2, CALM1, CNIH2, CYTH1, RAB8A	3.6906e-06	0.000703415	3.15279
chr7	101310083	101311281	1199	1.86479	0.000112817	0.00144907	Distal Intergenic	NA	NA	NA		Arhgef4		GOTERM_BP_ALL	GO:0070647~protein modification by small protein conjugation or removal	50	GSK3B, HSP90AB1, USPL1, RNF13, FAM107A, ARRB1, DDA1, TRIM8, TRIM28, ELOC, PCMTD1, TRIM67, DAXX, USP3, PRKCE, UBE2E1, COMMD1, GTPBP4, LRRC41, RNF126, CRY1, CBLL1, BIRC2, TRIM55, PRKN, USP10, CTR9, UBR3, PRICKLE1, RCHY1, ZNRF3, RMND5A, SPOP, USP1, UBE2F, WWTR1, UBE2I, TAF12, LIMK1, KLHL21, FANCC, FBXL15, PTK2, ASXL1, PINK1, CDK5, UBA3, OTUD1, NOP53, KBTBD8	3.71027e-06	0.000703415	3.15279
chr13	43480427	43481842	1416	2.16363	0.00011751	0.00148731	Promoter (<=1kb)	NM_019930	Ranbp9	0		Arl2bp		GOTERM_BP_ALL	GO:0044085~cellular component biogenesis	125	SRP19, MDC1, POP7, NDUFA11, FAM107A, TPGS1, ARHGAP35, IKZF4, NUBP2, RPS17, TUBB5, H2AC10, AP1S1, GLUL, WASHC2, DAXX, UNC13A, PRKCE, TMOD3, MAGI2, TPM1, SPICE1, CIRBP, DYRK1A, PRKCA, IMP4, MIF, GTF2F2, GTPBP4, FAM161A, KAT6A, SNRPF, RAF1, VCL, LPAR1, PSAP, SURF6, TBC1D14, EIF2S3X, GPM6B, SEC31A, FZD1, WWTR1, STIL, ABCA3, HSPA2, PTK2, NFKBIA, EHD2, CDK5, CNOT1, DLG5, TCF4, CALR, MIR129-2, GSK3B, HI…	4.52733e-06	0.000829708	3.08107
chr19	37375761	37376222	462	1.99104	0.000117147	0.00148731	Promoter (<=1kb)	NM_010615	Kif11	-160		Arl6ip5		GOTERM_BP_ALL	GO:0031323~regulation of cellular metabolic process	213	MAPKBP1, MDC1, MYT1L, CCNH, MAML1, JMJD1C, SOGA3, IKZF4, CCAR1, TIAL1, BC1, UBASH3B, MPRIP, TRIM28, ARL6IP5, PDK4, EPC1, NKX1-1, IL12A, IER2, DAXX, STARD4, RBFOX3, PRKCE, IFRD1, CIRBP, PRKCA, MIF, GTPBP4, EID1, PPP1R3B, ZFP869, MAPKAP1, CTR9, LPAR1, MTMR4, MIR214, PPARGC1A, NTSR2, FZD1, WWTR1, CADM4, EGR3, GADD45A, IRF2BP2, NR1D2, PTK2, FOSL2, RPS26, ARL2BP, GIPC1, CREBRF, CALR, CALM1, CDK14, CPE…	5.35425e-06	0.000949603	3.02246
chr16	94569472	94571200	1729	1.796	0.000129441	0.00160897	Promoter (<=1kb)	NM_007890;NM_001113389	Dyrk1a;Dyrk1a	0;0		Armt1		GOTERM_BP_ALL	GO:0009966~regulation of signal transduction	116	MAPKBP1, RORA, LIPA, ARHGAP35, FGFRL1, TIAL1, GRIP1, UBASH3B, ARL6IP5, IL12A, PDE8A, RGS7, DAXX, UNC13A, RALGAPA1, PRKCE, MAGI2, DYRK1A, PRKCA, MIF, TMEM170B, RUNDC3A, DISP1, RNF126, SPECC1L, SIK3, RELL1, RAF1, MAPKAP1, LPAR1, FOXO3, SNX1, IRAK2, GRK4, PSAP, CAMTA1, PPARGC1A, NTSR2, FZD1, WWTR1, UBE2I, CADM4, GADD45A, IQSEC3, STARD10, ARHGAP26, PTK2, NFKBIA, CDK5, ARL2BP, CNOT1, DLG5, GIPC1, CREB…	6.9535e-06	0.0011947	2.92274
chr1	16656486	16657706	1221	1.91961	0.000130038	0.00161062	Promoter (<=1kb)	NR_037998;NM_001310470;NM_026456	D030040B21Rik;Eloc;Eloc	0;0;0		Arpp21		GOTERM_BP_ALL	GO:0051128~regulation of cellular component organization	111	MDC1, FAM107A, ARHGAP35, GRIP1, TUBB5, TRIM28, EPC1, DLEU2, WASHC2, DAXX, UNC13A, PRKCE, TMOD3, MAGI2, IFRD1, TPM1, SPICE1, CIRBP, DYRK1A, PRKCA, OLFM1, SPECC1L, RAF1, CBLL1, VCL, ANAPC15, NTM, MAPKAP1, CTR9, LPAR1, PLXNA2, MAP6, TBC1D14, PIP5K1C, PPARGC1A, GPM6B, FZD1, STIL, SNAPIN, ABCA3, HSPA2, BTBD9, PTK2, NFKBIA, BST2, EHD2, CDK5, CNOT1, DLG5, CALR, CALM1, EIF4G3, MIR129-2, GSK3B, HIP1, WDR1…	1.05073e-05	0.00175058	2.75682
chr2	129128959	129130167	1209	1.7938	0.000136283	0.0016354	Promoter (<=1kb)	NM_025395;NM_009086	Chchd5;Polr1b	0;27964		Arrb1		GOTERM_BP_ALL	GO:0097479~synaptic vesicle localization	20	PRKN, GSK3B, UNC13A, SNAPIN, PRKCE, CLTC, MAGI2, PRKCA, BTBD9, AP3B2, DNM3, CDK5, GIPC1, CANX, VAMP1, PIP5K1C, ERC2, CALM1, CNIH2, CYTH1	1.13605e-05	0.00183706	2.73588
chrX	85112212	85112878	667	2.23778	0.000136154	0.0016354	Intron (NM_007868/Dmd, intron 67 of 78)	NM_007868;NM_001314038;NM_001314034;NM_001314035;NM_001314036;NM_001314037	Dmd;Dmd;Dmd;Dmd;Dmd;Dmd	0;0;0;0;0;0		Asic4		GOTERM_BP_ALL	GO:0051247~positive regulation of protein metabolic process	75	MAPKBP1, GSK3B, HSP90AB1, HIP1, FAM107A, ARRB1, DDA1, EIF4A3L1, CASP9, MPRIP, ARL6IP5, IL12A, JARID2, PDE8A, TRIM67, DAXX, PPP1R12A, ZER1, PRKCE, MAGI2, CIRBP, GAB1, DYRK1A, PRKCA, MIF, COMMD1, AXIN2, FAM161A, NOS1AP, CRY1, RELL1, FIZ1, WDFY2, RAF1, BIRC2, TMEM106A, PRKN, PPP1R15B, RAB1B, MAPKAP1, CTR9, LPAR1, UBR3, NEDD9, PRICKLE1, RCHY1, GRAMD4, HSPD1, SNX1, LMNA, PSAP, CAMTA1, EIF2S3X, RICTOR,…	1.23345e-05	0.00193757	2.71274
chr2	92433811	92435315	1505	1.65898	0.000136808	0.00163603	Promoter (<=1kb)	NM_009963;NR_040621	Cry2;D930015M05Rik	0;24920		Asphd1		GOTERM_BP_ALL	GO:0022607~cellular component assembly	114	SRP19, MDC1, NDUFA11, FAM107A, TPGS1, ARHGAP35, IKZF4, NUBP2, TUBB5, H2AC10, AP1S1, WASHC2, DAXX, UNC13A, PRKCE, TMOD3, MAGI2, TPM1, SPICE1, CIRBP, DYRK1A, PRKCA, MIF, GTF2F2, FAM161A, KAT6A, SNRPF, RAF1, VCL, LPAR1, PSAP, SURF6, TBC1D14, EIF2S3X, GPM6B, SEC31A, FZD1, WWTR1, STIL, ABCA3, HSPA2, PTK2, NFKBIA, EHD2, CDK5, CNOT1, DLG5, TCF4, CALR, MIR129-2, GSK3B, HIP1, HSP90AB1, WDR1, KCNC3, CLTC, …	1.53191e-05	0.00233957	2.63086
chrX	13047503	13048335	833	2.10727	0.000143402	0.00167337	Distal Intergenic	NR_038158	5730405O15Rik	5489		Asprv1		GOTERM_BP_ALL	GO:0051246~regulation of protein metabolic process	113	MAPKBP1, CCNH, FAM107A, LDLRAD3, TIAL1, BC1, MPRIP, UBASH3B, ARL6IP5, IL12A, PDE8A, DAXX, UNC13A, PRKCE, MAGI2, CIRBP, DYRK1A, PRKCA, MIF, GTPBP4, FAM161A, FIZ1, RELL1, WDFY2, RAF1, TMED10, MAPKAP1, CTR9, LPAR1, UBR3, FOXO3, MIR214, SNX1, PSAP, CAMTA1, EIF2S3X, PPARGC1A, NTSR2, FZD1, EEFSEC, WWTR1, STIL, UBE2I, CADM4, GADD45A, HSPA2, PTK2, NFKBIA, CDK5, ARL2BP, CNOT1, GIPC1, CREBRF, CALR, CALM1, …	1.70177e-05	0.00252874	2.5971
chr11	69794908	69795950	1043	1.89639	0.00014582	0.00168568	Promoter (<=1kb)	NM_009601;NM_001291104;NM_001362623;NM_001362624;NM_010198	Chrnb1;Fgf11;Fgf11;Fgf11;Fgf11	0;6330;6330;6330;6330		Astn1		GOTERM_BP_ALL	GO:0033036~macromolecule localization	114	SRP19, LIPA, GRIP1, ALKBH5, MPRIP, TRIM28, GNPTAB, ARL6IP5, AP1S1, PIM3, IL12A, TBC1D22A, GLUL, HMGN3, WASHC2, DAXX, STARD4, PRKCE, MAGI2, MIF, ZFYVE16, RAF1, VCL, TMED10, LMAN2L, SNX1, HRH3, PSAP, TBC1D14, GPM6B, SEC31A, WWTR1, STIL, SNAPIN, ABCA3, STARD10, KLHL21, NBEAL2, IGSF11, NFKBIA, EHD2, CDK5, ARL2BP, DLG5, GIPC1, CREBRF, CALR, CALM1, GSK3B, HSP90AB1, CCDC47, CETN3, CLTC, DDX42, PTPRM, AR…	1.79599e-05	0.00259852	2.58527
chr9	66100664	66102993	2330	1.73783	0.000148888	0.00169293	Exon (NM_019727/Snx1, exon 11 of 15)	NM_019727	Snx1	0		Asxl1		GOTERM_BP_ALL	GO:0048523~negative regulation of cellular process	178	MAPKBP1, MYT1L, FAM107A, RORA, ARHGAP35, FGFRL1, IKZF4, TIAL1, BC1, MPRIP, TRIM28, UBASH3B, H2AC10, PDK4, EPC1, PIM3, IL12A, DLEU2, PDE8A, RGS7, DAXX, ZFP219, RALGAPA1, PRKCE, USP3, TMOD3, MAGI2, IFRD1, TPM1, CIRBP, DYRK1A, PRKCA, MIF, TMEM170B, GTPBP4, EID1, RNF126, KAT6A, SPECC1L, DNAJB11, RAF1, CBLL1, SRSF9, RHNO1, ANAPC15, TMED10, ZFP869, NTM, MAPKAP1, CTR9, LPAR1, FOXO3, MIR214, SCRT2, SNX1,…	1.86391e-05	0.00262764	2.58043
chr18	38349744	38350610	867	1.82027	0.000156701	0.00173739	Distal Intergenic	NA	NA	NA		Atp5d		GOTERM_BP_ALL	GO:0006511~ubiquitin-dependent protein catabolic process	36	PRKN, GSK3B, HSP90AB1, RNF13, USP10, CCDC47, TGFB1I1, UBR3, ARRB1, PRICKLE1, RCHY1, DDA1, ZNRF3, RMND5A, CHMP1B, SPOP, USP1, ELOC, TRIM67, WWTR1, ZER1, FBXL19, USP3, FBXL15, FBXL16, AXIN2, PTK2, RNF126, NEMF, APC, JKAMP, GIPC1, CANX, CALR, NOP53, BIRC2	2.50142e-05	0.00332168	2.47864
chr18	59432937	59433859	923	1.89833	0.000156806	0.00173739	Distal Intergenic	NA	NA	NA		Atp5g2		GOTERM_BP_ALL	GO:0097480~establishment of synaptic vesicle localization	19	PRKN, GSK3B, UNC13A, SNAPIN, PRKCE, CLTC, PRKCA, BTBD9, AP3B2, DNM3, CDK5, GIPC1, CANX, VAMP1, PIP5K1C, ERC2, CALM1, CNIH2, CYTH1	2.53748e-05	0.00332168	2.47864
chr5	63968269	63970012	1744	1.62572	0.000156243	0.00173739	Promoter (<=1kb)	NM_145923	Rell1	0		Atp5h		GOTERM_BP_ALL	GO:0048489~synaptic vesicle transport	19	PRKN, GSK3B, UNC13A, SNAPIN, PRKCE, CLTC, PRKCA, BTBD9, AP3B2, DNM3, CDK5, GIPC1, CANX, VAMP1, PIP5K1C, ERC2, CALM1, CNIH2, CYTH1	2.53748e-05	0.00332168	2.47864
chr2	33365411	33366334	924	1.99324	0.000168512	0.00181125	Intron (NM_001290570/Ralgps1, intron 1 of 16)	NM_001290570;NM_001290572;NM_175211	Ralgps1;Ralgps1;Ralgps1	0;0;0		Atp5k		GOTERM_BP_ALL	GO:0031401~positive regulation of protein modification process	59	MAPKBP1, GSK3B, HSP90AB1, FAM107A, ARRB1, MPRIP, ARL6IP5, IL12A, JARID2, PDE8A, TRIM67, DAXX, PPP1R12A, PRKCE, MAGI2, GAB1, DYRK1A, PRKCA, MIF, COMMD1, AXIN2, FAM161A, NOS1AP, CRY1, RELL1, FIZ1, WDFY2, RAF1, BIRC2, TMEM106A, PRKN, PPP1R15B, MAPKAP1, CTR9, LPAR1, NEDD9, PRICKLE1, RCHY1, LMNA, PSAP, CAMTA1, RICTOR, NTSR2, FZD1, SPAG9, MAP3K3, STIL, UBE2I, GADD45A, TPBG, HSPA2, PTK2, PINK1, CDK5, AR…	2.69597e-05	0.00344708	2.46255
chr9	112118019	112118647	629	2.26375	0.000171412	0.00182321	Promoter (<=1kb)	NM_001177618;NM_001362014;NM_033264;NM_001362012;NM_001362013;NM_001362018;NM_001362021;NM_001362026;NM_001362029;NM_001362033;NM_001362035;NM_001362037;NM_001362040;NM_001362041;NM_001177616;NM_001362011;NM_001362015;NM_001362017;NM_001362020;NM_001362024;NM_001362025;NM_001362028;NM_001362032;NM_001362034;NM_001362036;NM_001362039;NM_001362031;NM_001362016;NM_001362023;NM_001362027;NM_001362038…	Arpp21;Arpp21;Arpp21;Arpp21;Arpp21;Arpp21;Arpp21;Arpp21;Arpp21;Arpp21;Arpp21;Arpp21;Arpp21;Arpp21;Arpp21;Arpp21;Arpp21;Arpp21;Arpp21;Arpp21;Arpp21;Arpp21;Arpp21;Arpp21;Arpp21;Arpp21;Arpp21;Arpp21;Arpp21;Arpp21;Arpp21;Arpp21;Arpp21;Arpp21;Arpp21;Mir128-2	0;0;0;0;0;0;0;0;0;0;0;0;0;0;0;0;0;0;0;0;0;0;0;0;0;0;0;0;0;0;0;0;0;0;0;0		Atxn7l2		GOTERM_BP_ALL	GO:0031399~regulation of protein modification process	79	MAPKBP1, GSK3B, HSP90AB1, CCNH, FAM107A, APIP, ARRB1, DUSP10, MPRIP, UBASH3B, ARL6IP5, IL12A, JARID2, PDE8A, TRIM67, DAXX, PPP1R12A, PRKCE, MAGI2, GAB1, PPP2R5B, DYRK1A, PRKCA, MIF, COMMD1, PAX5, AXIN2, DUSP6, GTPBP4, FAM161A, CRY2, NOS1AP, CRY1, RELL1, FIZ1, WDFY2, RAF1, BIRC2, TMEM106A, PRKN, PPP1R15B, GSTP3, MAPKAP1, CTR9, LPAR1, NEDD9, PRICKLE1, RCHY1, PPM1E, LMNA, PSAP, CAMTA1, RICTOR, DMD, …	2.85471e-05	0.00356709	2.44769
chrX	166316651	166317380	730	2.50199	0.00018349	0.00187712	Intron (NM_001177961/Gpm6b, intron 1 of 6)	NM_001177961;NM_001177962;NM_023122	Gpm6b;Gpm6b;Gpm6b	0;0;0		AU023762		GOTERM_BP_ALL	GO:0051179~localization	209	SLC35B2, LDLRAD3, TPGS1, LIPA, CCAR1, ALKBH5, UBASH3B, MPRIP, TRIM28, ARL6IP5, AP1S1, IL12A, LGALS8, TBC1D22A, GLUL, IER2, DAXX, STARD4, UNC13A, FNBP1, PRKCE, PRKCA, MIF, GTPBP4, RNF126, ZFYVE16, SIK3, CBLL1, ASTN1, LMAN2L, ATP5K, LPAR1, ATP5H, SNX1, ST3GAL4, MAP6, PIP5K1C, PPARGC1A, GPM6B, SEC31A, WWTR1, SNAPIN, CADM4, EGR3, GADD45A, ABCA3, STARD10, NBEAL2, PTK2, BST2, EHD2, XKR7, SLC6A7, ARL2BP…	3.10465e-05	0.00379319	2.421
chr1	175462142	175462975	834	1.89607	0.000191645	0.00194138	Intron (NM_001199003/Rgs7, intron 2 of 17)	NM_001199003;NM_001347195;NM_001357129;NM_011880	Rgs7;Rgs7;Rgs7;Rgs7	0;0;0;0		AU040320		GOTERM_BP_ALL	GO:0019941~modification-dependent protein catabolic process	36	PRKN, GSK3B, HSP90AB1, RNF13, USP10, CCDC47, TGFB1I1, UBR3, ARRB1, PRICKLE1, RCHY1, DDA1, ZNRF3, RMND5A, CHMP1B, SPOP, USP1, ELOC, TRIM67, WWTR1, ZER1, FBXL19, USP3, FBXL15, FBXL16, AXIN2, PTK2, RNF126, NEMF, APC, JKAMP, GIPC1, CANX, CALR, NOP53, BIRC2	3.49875e-05	0.00418176	2.37864
chr17	26714892	26716850	1959	1.68032	0.00019537	0.00194138	Promoter (<=1kb)	NM_029870	Crebrf	0		AV039307		GOTERM_BP_ALL	GO:0016569~covalent chromatin modification	30	KDM5C, CTR9, KDM8, JMJD1C, CHD5, ARRB1, HDAC9, ING3, TRIM28, NTMT1, LMNA, EPC1, PIM3, KMT5B, MTA2, JARID2, KDM4A, DAXX, TAF12, USP3, DYRK1A, UBE2E1, TET2, PRKCA, PAX5, PPHLN1, ASXL1, PINK1, CDK5, KAT6A	3.60633e-05	0.00420533	2.3762
chr18	67204082	67205777	1696	1.79961	0.000192746	0.00194138	Promoter (<=1kb)	NM_024190;NM_177137;NM_010307	Chmp1b;Gnal;Gnal	0;0;0		Axin2		GOTERM_BP_ALL	GO:0044249~cellular biosynthetic process	198	MDC1, MYT1L, CCNH, MAML1, JMJD1C, LIPA, IKZF4, NUBP2, CCAR1, TIAL1, BC1, RPS17, TRIM28, RPS18, PDK4, EPC1, NKX1-1, GLUL, IER2, DAXX, STARD4, IFRD1, RSAD1, CIRBP, ALG2, PRKCA, MIF, GTPBP4, EID1, PPP1R3B, ZFP869, TARSL2, MAPKAP1, CTR9, ATP5K, ATP5H, MIR214, ST3GAL4, PIP5K1C, PPARGC1A, B4GALNT2, FZD1, WWTR1, EGR3, GADD45A, IRF2BP2, NR1D2, FOSL2, RPS26, ABTB1, RPS29, GIPC1, CREBRF, CALR, CALM1, CDK14…	3.67145e-05	0.00420533	2.3762
chr5	51567967	51569201	1235	2.0566	0.000214361	0.00203672	Promoter (<=1kb)	NR_132764	Ppargc1a	-243		B3galt4		GOTERM_BP_ALL	GO:0046483~heterocycle metabolic process	193	MDC1, POP7, MYT1L, CCNH, MAML1, JMJD1C, LIPA, IKZF4, CCAR1, RPS17, ALKBH5, TRIM28, EPC1, NKX1-1, IER2, DAXX, RBFOX3, IFRD1, RSAD1, CIRBP, IMP4, GTPBP4, EID1, MARF1, CBLL1, RHNO1, ZFP869, TARSL2, CTR9, ATP5K, ATP5H, DHX38, PPARGC1A, B4GALNT2, FZD1, WWTR1, ZRANB2, EGR3, TGDS, GADD45A, IRF2BP2, NR1D2, FOSL2, RPS26, CREBRF, AIRN, CALR, CALM1, CDK14, DAZAP1, USPL1, TGFB1I1, KDM8, MED19, TRIM8, ING3, D…	3.9342e-05	0.00441433	2.35514
chr2	69941477	69942784	1308	1.99535	0.000225123	0.0020931	Intron (NM_001303033/Ubr3, intron 8 of 38)	NM_001303033;NM_177783	Ubr3;Ubr3	0;0		B4galnt2		GOTERM_BP_ALL	GO:1903320~regulation of protein modification by small protein conjugation or removal	21	PRKN, GSK3B, DAXX, UBE2I, HSP90AB1, PRKCE, CTR9, LIMK1, FAM107A, ARRB1, COMMD1, PRICKLE1, RCHY1, PTK2, GTPBP4, PINK1, CDK5, CRY1, NOP53, BIRC2, TRIM67	4.79167e-05	0.00525398	2.27951
chr7	19119423	19120700	1278	1.81577	0.000240088	0.00220271	Promoter (<=1kb)	NM_175530;NM_001370811;NM_001370812	Fbxo46;Gm4969;Gm4969	0;-1080;-1080		B4galt1		GOTERM_BP_ALL	GO:0043632~modification-dependent macromolecule catabolic process	36	PRKN, GSK3B, HSP90AB1, RNF13, USP10, CCDC47, TGFB1I1, UBR3, ARRB1, PRICKLE1, RCHY1, DDA1, ZNRF3, RMND5A, CHMP1B, SPOP, USP1, ELOC, TRIM67, WWTR1, ZER1, FBXL19, USP3, FBXL15, FBXL16, AXIN2, PTK2, RNF126, NEMF, APC, JKAMP, GIPC1, CANX, CALR, NOP53, BIRC2	5.04659e-05	0.00525398	2.27951
chr1	183154349	183156010	1662	1.76585	0.000245545	0.00222148	Intron (NM_001278218/Disp1, intron 2 of 8)	NM_001278218;NM_001278219;NM_026866	Disp1;Disp1;Disp1	0;0;0		B4galt3		GOTERM_BP_ALL	GO:0051649~establishment of localization in cell	88	GSK3B, SRP19, HSP90AB1, NDUFA11, CHD7, CLTC, BICDL1, ARRB1, KIF17, LIPA, ALKBH5, TRIM28, GNPTAB, UBASH3B, CHMP1B, AP1S1, PIM3, ERC2, TBC1D22A, YWHAG, WASHC2, ACTR3, STARD4, PPP1R12A, UNC13A, NCBP2, PRKCE, MAGI2, SPICE1, PRKCA, AP3B2, RHOB, DNM3, RNF126, ZFYVE16, NEMF, CRY2, CANX, VAMP1, RAF1, SEC22A, PRKN, TOMM40, TMED10, LMAN2L, RAB1B, PRICKLE1, ZDHHC22, DPCD, HSPD1, SNX1, KLC2, LMNA, PSAP, MVB1…	5.05425e-05	0.00525398	2.27951
chr15	55385346	55386195	850	1.70537	0.000253862	0.0022459	Intron (NM_001368422/Col14a1, intron 12 of 47)	NM_001368422;NM_181277	Col14a1;Col14a1	0;0		Baalc		GOTERM_BP_ALL	GO:0008104~protein localization	100	SRP19, GRIP1, ALKBH5, MPRIP, TRIM28, GNPTAB, ARL6IP5, AP1S1, PIM3, IL12A, TBC1D22A, GLUL, HMGN3, WASHC2, DAXX, PRKCE, MAGI2, ZFYVE16, RAF1, VCL, TMED10, LMAN2L, SNX1, PSAP, TBC1D14, GPM6B, SEC31A, WWTR1, STIL, SNAPIN, KLHL21, NBEAL2, IGSF11, NFKBIA, EHD2, CDK5, ARL2BP, DLG5, GIPC1, CREBRF, CALR, CALM1, GSK3B, HSP90AB1, CCDC47, CETN3, CLTC, DDX42, PTPRM, ARRB1, KIF17, TRIM8, CHMP1B, MADCAM1, JARID…	5.06477e-05	0.00525398	2.27951
chr1	168549649	168550583	935	1.83947	0.000265221	0.00229373	Distal Intergenic	NA	NA	NA		Baiap3		GOTERM_BP_ALL	GO:0032268~regulation of cellular protein metabolic process	105	MAPKBP1, CCNH, FAM107A, TIAL1, BC1, MPRIP, UBASH3B, ARL6IP5, IL12A, PDE8A, DAXX, PRKCE, MAGI2, CIRBP, DYRK1A, PRKCA, MIF, GTPBP4, FAM161A, FIZ1, RELL1, WDFY2, RAF1, TMED10, MAPKAP1, CTR9, LPAR1, FOXO3, MIR214, PSAP, CAMTA1, EIF2S3X, PPARGC1A, NTSR2, FZD1, EEFSEC, WWTR1, STIL, UBE2I, CADM4, GADD45A, HSPA2, PTK2, NFKBIA, CDK5, ARL2BP, CNOT1, GIPC1, CALR, CALM1, CPEB2, EIF4G3, MAP3K11, MIR129-2, GSK…	5.25051e-05	0.0053458	2.27199
chr7	13024044	13025159	1116	1.87777	0.000273906	0.00234128	Promoter (<=1kb)	NM_011588	Trim28	0		BC031361		GOTERM_BP_ALL	GO:0051171~regulation of nitrogen compound metabolic process	157	ZFP446, MDC1, ZFP324, CCNT2, MYT1L, CCNH, MAML1, JMJD1C, RORA, ZBTB22, IKZF4, CCAR1, TIAL1, BC1, TRIM28, EPC1, NKX1-1, KMT5B, HMGN3, PDE8A, IER2, IFNAR2, DAXX, RBFOX3, ZFP219, RALGAPA1, USP3, IFRD1, CIRBP, UBE2E1, DYRK1A, PRKCA, GTF2F2, ILF2, GTPBP4, EID1, KAT6A, FIZ1, RAF1, SRSF9, TMED10, ZFP869, CTR9, FOXO3, MIR214, SCRT2, HRH3, IRAK2, CAMTA1, EIF2S3X, PPARGC1A, FZD1, EEFSEC, WWTR1, EGR3, UBE2I…	5.69463e-05	0.00569256	2.24469
chr8	15391926	15392854	929	2.27768	0.000277	0.00234128	Distal Intergenic	NA	NA	NA		BC048679		GOTERM_BP_ALL	GO:0051640~organelle localization	37	PRKN, GSK3B, TMED10, RNF13, CLTC, BICDL1, TPGS1, KLC2, CHMP1B, LMNA, PLXNA2, MAP6, DMD, PIP5K1C, ERC2, CYTH1, DYNC1I1, ACTR3, SPAG9, UNC13A, SNAPIN, PRKCE, MAGI2, SPICE1, PRKCA, BTBD9, AP3B2, PTK2, DNM3, CDK5, GIPC1, CANX, VAMP1, ESYT2, CALM1, CNIH2, NECTIN2	5.87049e-05	0.00576357	2.23931
chr7	27472792	27474022	1231	1.65734	0.000281176	0.00234736	Promoter (<=1kb)	NM_133210	Sertad3	0		Bc1		GOTERM_BP_ALL	GO:0051648~vesicle localization	24	PRKN, GSK3B, TMED10, UNC13A, SNAPIN, PRKCE, CLTC, MAGI2, BICDL1, PRKCA, BTBD9, TPGS1, AP3B2, DNM3, CDK5, GIPC1, CANX, VAMP1, PIP5K1C, ERC2, CALM1, CNIH2, DYNC1I1, CYTH1	6.17156e-05	0.00580064	2.23652
chr17	33955161	33956769	1609	1.69459	0.000290775	0.00238394	Promoter (<=1kb)	NM_019420;NM_011296;NM_001357330;NM_172620;NM_001357329	B3galt4;Rps18;Vps52;Vps52;Vps52	-3674;0;0;0;0		Bcl2l13		GOTERM_BP_ALL	GO:0006725~cellular aromatic compound metabolic process	194	MDC1, POP7, MYT1L, CCNH, MAML1, JMJD1C, LIPA, IKZF4, CCAR1, RPS17, ALKBH5, TRIM28, EPC1, NKX1-1, IER2, DAXX, RBFOX3, IFRD1, RSAD1, CIRBP, IMP4, GTPBP4, EID1, MARF1, CBLL1, RHNO1, ZFP869, TARSL2, CTR9, ATP5K, ATP5H, DHX38, PPARGC1A, B4GALNT2, FZD1, WWTR1, ZRANB2, EGR3, TGDS, GADD45A, IRF2BP2, NR1D2, FOSL2, RPS26, GIPC1, CREBRF, AIRN, CALR, CALM1, CDK14, DAZAP1, USPL1, TGFB1I1, KDM8, MED19, TRIM8, …	6.30863e-05	0.00580064	2.23652
chr8	22877939	22878685	747	2.35499	0.000292102	0.00238918	Intron (NM_001081149/Kat6a, intron 3 of 17)	NM_001081149;NM_001364449	Kat6a;Kat6a	0;0		Bclaf1		GOTERM_BP_ALL	GO:0051588~regulation of neurotransmitter transport	15	PRKN, GSK3B, UNC13A, SNAPIN, PRKCE, KCNC3, CAMK2A, PRKCA, BAIAP3, GIPC1, ARL6IP5, VAMP1, CALM1, GPM6B, CYTH1	6.31689e-05	0.00580064	2.23652
chr10	88450744	88451785	1042	1.76249	0.000305053	0.00239469	Distal Intergenic	NM_001004164;NM_001364707	Gnptab;Gnptab	71477;71477		Bicdl1		GOTERM_BP_ALL	GO:0050794~regulation of cellular process	350	MAPKBP1, MDC1, MYT1L, CCNH, MAML1, TRIL, JMJD1C, SOGA3, LIPA, IKZF4, FGFRL1, CCAR1, TIAL1, BC1, UBASH3B, MPRIP, TRIM28, H2AC10, ARL6IP5, PDK4, EPC1, NKX1-1, IL12A, DLEU2, LGALS8, GLUL, IER2, DAXX, STARD4, UNC13A, ARMT1, RBFOX3, UNC5A, FNBP1, MIR9-3, PRKCE, IFRD1, CIRBP, PRKCA, MIF, TMEM170B, GTPBP4, EID1, RNF126, PPP1R3B, SIK3, CBLL1, RHNO1, ANAPC15, ZFP869, MAPKAP1, CTR9, LPAR1, MTMR4, MIR326, M…	6.33028e-05	0.00580064	2.23652
chr1	127788160	127789549	1390	1.9116	0.000315738	0.00245268	Intron (NM_028399/Ccnt2, intron 2 of 8)	NM_028399	Ccnt2	0		Birc2		GOTERM_BP_ALL	GO:1902803~regulation of synaptic vesicle transport	14	PRKN, GSK3B, UNC13A, SNAPIN, PRKCE, PRKCA, BTBD9, DNM3, GIPC1, VAMP1, PIP5K1C, CALM1, CNIH2, CYTH1	6.63553e-05	0.00596945	2.22407
chr14	75892042	75892992	951	1.74155	0.00031684	0.00245268	Distal Intergenic	NM_026816	Gtf2f2	117873		Bpgm		GOTERM_BP_ALL	GO:0071840~cellular component organization or biogenesis	222	MDC1, POP7, JMJD1C, TPGS1, LIPA, IKZF4, NUBP2, RPS17, MPRIP, TRIM28, H2AC10, ARL6IP5, EPC1, AP1S1, DLEU2, GLUL, DAXX, UNC13A, UNC5A, MIR9-3, PRKCE, IFRD1, CIRBP, PRKCA, IMP4, MIF, GTPBP4, MARF1, CRISPLD2, SIK3, CBLL1, ANAPC15, LMAN2L, MAPKAP1, CTR9, LPAR1, SNX1, MAP6, SURF6, PIP5K1C, PPARGC1A, GPM6B, SEC31A, FZD1, WWTR1, SNAPIN, GADD45A, ABCA3, IQSEC3, NBEAL2, PTK2, BST2, EHD2, XKR7, CALR, CALM1,…	6.73165e-05	0.00596945	2.22407
chr16	14158904	14160278	1375	1.90824	0.000323899	0.00248325	Promoter (<=1kb)	NM_001081154;NR_030252;NM_001114085;NM_001285503;NM_001285504;NM_023317	Marf1;Mir484;Nde1;Nde1;Nde1;Nde1	0;0;-2997;-2997;-2997;-2997		Bst2		GOTERM_BP_ALL	GO:0048519~negative regulation of biological process	189	MAPKBP1, MYT1L, FAM107A, RORA, ARHGAP35, FGFRL1, IKZF4, TIAL1, BC1, MPRIP, TRIM28, UBASH3B, H2AC10, ARL6IP5, PDK4, EPC1, PIM3, IL12A, DLEU2, PDE8A, RGS7, DAXX, ZFP219, RALGAPA1, PRKCE, USP3, TMOD3, MAGI2, IFRD1, TPM1, CIRBP, DYRK1A, PRKCA, MIF, TMEM170B, GTPBP4, OLFM1, EID1, RNF126, MARF1, KAT6A, SPECC1L, DNAJB11, RAF1, CBLL1, SRSF9, RHNO1, ANAPC15, TMED10, ZFP869, NTM, MAPKAP1, CTR9, LPAR1, UBR3…	7.30691e-05	0.00630846	2.20008
chr6	92699778	92700469	692	2.23011	0.000325085	0.00248325	Intron (NM_001081146/Prickle2, intron 2 of 8)	NM_001081146	Prickle2	0		Btbd9		GOTERM_BP_ALL	GO:1901576~organic substance biosynthetic process	198	MDC1, MYT1L, CCNH, MAML1, JMJD1C, LIPA, IKZF4, CCAR1, TIAL1, BC1, RPS17, TRIM28, RPS18, PDK4, EPC1, NKX1-1, GLUL, IER2, DAXX, STARD4, IFRD1, RSAD1, CIRBP, ALG2, PRKCA, MIF, GTPBP4, EID1, PPP1R3B, ZFP869, TARSL2, MAPKAP1, CTR9, ATP5K, ATP5H, MIR214, ST3GAL4, PIP5K1C, PPARGC1A, B4GALNT2, FZD1, WWTR1, EGR3, GADD45A, IRF2BP2, NR1D2, FOSL2, RPS26, ABTB1, RPS29, GIPC1, CREBRF, CALR, CALM1, CDK14, CPEB2…	7.34342e-05	0.00630846	2.20008
chr5	111761989	111762837	849	1.83343	0.000326953	0.00249203	Promoter (<=1kb)	NR_045832;NR_045833;NR_045834	E130006D01Rik;E130006D01Rik;E130006D01Rik	-262;-262;-262		C130071C03Rik		GOTERM_BP_ALL	GO:0032270~positive regulation of cellular protein metabolic process	69	MAPKBP1, GSK3B, HSP90AB1, HIP1, FAM107A, ARRB1, DDA1, EIF4A3L1, CASP9, MPRIP, ARL6IP5, IL12A, JARID2, PDE8A, TRIM67, DAXX, PPP1R12A, ZER1, PRKCE, MAGI2, CIRBP, GAB1, DYRK1A, PRKCA, MIF, COMMD1, AXIN2, FAM161A, NOS1AP, CRY1, RELL1, FIZ1, WDFY2, RAF1, BIRC2, TMEM106A, PRKN, PPP1R15B, MAPKAP1, CTR9, LPAR1, NEDD9, PRICKLE1, RCHY1, GRAMD4, HSPD1, LMNA, PSAP, CAMTA1, EIF2S3X, RICTOR, NTSR2, FZD1, SPAG9…	7.66035e-05	0.00646307	2.18956
chr14	8309493	8310845	1353	1.74482	0.000330822	0.00249954	Promoter (<=1kb)	NM_001360337;NM_183187;NM_001360338;NM_001360339	Fam107a;Fam107a;Fam107a;Fam107a	0;0;0;0		C230072F16Rik		GOTERM_BP_ALL	GO:0009058~biosynthetic process	201	MDC1, MYT1L, CCNH, MAML1, JMJD1C, LIPA, IKZF4, NUBP2, CCAR1, TIAL1, BC1, RPS17, TRIM28, RPS18, PDK4, EPC1, NKX1-1, GLUL, IER2, DAXX, STARD4, IFRD1, RSAD1, CIRBP, ALG2, PRKCA, MIF, GTPBP4, EID1, PPP1R3B, ZFP869, TARSL2, MAPKAP1, CTR9, ATP5K, ATP5H, MIR214, ST3GAL4, PIP5K1C, PPARGC1A, B4GALNT2, FZD1, WWTR1, EGR3, GADD45A, ABCA3, IRF2BP2, NR1D2, FOSL2, RPS26, ABTB1, RPS29, GIPC1, CREBRF, CALR, CALM1…	7.75851e-05	0.00646307	2.18956
chr14	65342883	65344607	1725	1.49017	0.000336109	0.00250717	Distal Intergenic	NA	NA	NA		C630031E19Rik		GOTERM_BP_ALL	GO:0044271~cellular nitrogen compound biosynthetic process	166	ZFP446, MDC1, ZFP324, CCNT2, NDUFA11, MYT1L, CCNH, MAML1, JMJD1C, RORA, ZBTB22, LIPA, IKZF4, CCAR1, TIAL1, BC1, RPS17, TRIM28, RPS18, EPC1, NKX1-1, HMGN3, PDE8A, IER2, IFNAR2, DAXX, ZFP219, RALGAPA1, USP3, RSAD1, IFRD1, CIRBP, UBE2E1, DYRK1A, PRKCA, GTF2F2, ILF2, EID1, CYP2D22, KAT6A, FIZ1, RAF1, ZFP869, TARSL2, MAPKAP1, CTR9, ATP5K, ATP5H, FOXO3, MIR214, SCRT2, HRH3, IRAK2, CAMTA1, EIF2S3X, PPAR…	8.18405e-05	0.00668264	2.17505
chr10	75211560	75212554	995	1.96048	0.00035648	0.00260911	Promoter (<=1kb)	NM_153406;NM_001145826	Specc1l;Specc1l	0;0		Cadm4		GOTERM_BP_ALL	GO:0032879~regulation of localization	110	FAM107A, CCAR1, GRIP1, TRIM28, UBASH3B, ARL6IP5, PIM3, IL12A, GLUL, HMGN3, RGS7, UNC13A, PRKCE, TMOD3, MAGI2, TPM1, PRKCA, MIF, GTPBP4, SCN8A, SIK3, CBLL1, VCL, TMED10, LPAR1, UBR3, FOXO3, SCRT2, HRH3, PLXNA2, ST3GAL4, PIP5K1C, PPARGC1A, GPM6B, WWTR1, SNAPIN, UBE2I, CADM4, GADD45A, ABCA3, HSPA2, BTBD9, PTK2, NFKBIA, BST2, EHD2, CDK5, DLG5, GIPC1, CREBRF, AMOTL2, CALR, CALM1, CNIH2, FGF11, GSK3B, …	8.26518e-05	0.00668264	2.17505
chr6	85855980	85856692	713	1.88758	0.00036535	0.00264017	Distal Intergenic	NA	NA	NA		Calm1		GOTERM_BP_ALL	GO:0009968~negative regulation of signal transduction	57	MAPKBP1, GSK3B, TGFB1I1, RORA, ARRB1, ARHGAP35, FGFRL1, EIF4A3L1, DUSP10, UBASH3B, IL12A, RGS7, TRIM67, MAGI2, DYRK1A, PRKCA, MIF, COMMD1, AXIN2, TMEM170B, DUSP6, ELF1, RNF126, CRY2, CRY1, RAF1, PRKN, GSTP3, USP10, MAPKAP1, LPAR1, TULP3, PRICKLE1, FOXO3, GRAMD4, MNT, SNX1, ZNRF3, GRK4, LMNA, SLIT3, DMD, FZD1, WWTR1, CADM4, TPBG, RANBP9, ASXL1, NFKBIA, PINK1, APC, CNOT1, DLG5, CREBRF, CALR, CALM1,…	8.55335e-05	0.00681541	2.16651
chr2	28535534	28536013	480	1.92481	0.00038332	0.00272802	Promoter (2-3kb)	NM_001145834;NM_009058;NM_001145835;NM_001145836	Ralgds;Ralgds;Ralgds;Ralgds	0;0;0;0		Calr		GOTERM_BP_ALL	GO:0006139~nucleobase-containing compound metabolic process	187	ZFP446, MDC1, ZFP324, POP7, CCNT2, NDUFA11, MYT1L, CCNH, MAML1, JMJD1C, RORA, ZBTB22, LIPA, IKZF4, CCAR1, RPS17, ALKBH5, TRIM28, EPC1, NKX1-1, KMT5B, HMGN3, PDE8A, IER2, IFNAR2, DAXX, RBFOX3, ZFP219, RALGAPA1, USP3, IFRD1, CIRBP, UBE2E1, DYRK1A, IMP4, GTF2F2, ILF2, GTPBP4, EID1, MARF1, KAT6A, DNAJB11, FIZ1, SREK1, SNRPF, RAF1, CBLL1, SRSF9, RHNO1, ZFP869, TARSL2, CTR9, ATP5K, ATP5H, FOXO3, UQCRH,…	8.91273e-05	0.00690859	2.16061
chr9	68679853	68680502	650	1.8508	0.000392092	0.00275258	Intron (NM_013646/Rora, intron 1 of 10)	NM_013646	Rora	0		Camk2a		GOTERM_BP_ALL	GO:0006996~organelle organization	142	NDUFA11, FAM107A, JMJD1C, TPGS1, LIPA, ARHGAP35, TUBB5, MPRIP, TRIM28, GNPTAB, H2AC10, EPC1, AP1S1, PIM3, KMT5B, HMGN3, WASHC2, DAXX, UNC13A, PRKCE, USP3, TMOD3, TPM1, SPICE1, CIRBP, UBE2E1, DYRK1A, PRKCA, MARF1, FAM161A, KAT6A, SPECC1L, SIK3, RAF1, ANAPC15, TMED10, LMAN2L, MAPKAP1, CTR9, LPAR1, MAP6, SURF6, TBC1D14, PPARGC1A, GPM6B, SEC31A, WWTR1, STIL, SNAPIN, GADD45A, ABCA3, IQSEC3, NBEAL2, HS…	8.92161e-05	0.00690859	2.16061
chr4	152008513	152009974	1462	1.45557	0.000398355	0.00276207	Promoter (<=1kb)	NM_001033352	Klhl21	0		Camk4		GOTERM_BP_ALL	GO:0031396~regulation of protein ubiquitination	19	PRKN, GSK3B, DAXX, HSP90AB1, PRKCE, CTR9, LIMK1, FAM107A, ARRB1, COMMD1, PRICKLE1, RCHY1, PTK2, GTPBP4, PINK1, CDK5, CRY1, BIRC2, TRIM67	9.73233e-05	0.00743172	2.12891
chr15	100920939	100921497	559	2.03257	0.000413437	0.00280039	Intron (NM_001077499/Scn8a, intron 1 of 26)	NM_001077499	Scn8a	0		Camta1		GOTERM_BP_ALL	GO:0043161~proteasome-mediated ubiquitin-dependent protein catabolic process	26	PRKN, GSK3B, HSP90AB1, CCDC47, UBR3, ARRB1, PRICKLE1, RCHY1, DDA1, RMND5A, SPOP, WWTR1, ZER1, FBXL19, FBXL15, FBXL16, AXIN2, RNF126, NEMF, APC, JKAMP, GIPC1, CANX, CALR, NOP53, BIRC2	0.000100299	0.007554	2.12182
chr12	40221808	40224085	2278	1.63033	0.000426842	0.0028522	Promoter (<=1kb)	NR_045157;NM_013562;NR_035459	Gm7008;Ifrd1;Mir1938	0;0;0		Canx		GOTERM_BP_ALL	GO:0065008~regulation of biological quality	151	CCNH, FAM107A, RORA, LIPA, ARHGAP35, RPS17, ALKBH5, TUBB5, MPRIP, TRIM28, UBASH3B, ARL6IP5, MIR151, PDK4, PIM3, GLUL, HMGN3, WASHC2, RGS7, CHRNB1, STARD4, UNC13A, MIR9-3, PRKCE, USP3, TMOD3, IFRD1, TPM1, CIRBP, MIRLET7I, PRKCA, MIF, GTPBP4, OLFM1, CYP2D22, SCN8A, SPECC1L, RAF1, ABHD8, LPAR1, FOXO3, HRH3, PLXNA2, ST3GAL4, EIF2S3X, PIP5K1C, PPARGC1A, GPM6B, NTSR2, FZD1, WWTR1, SNAPIN, ABCA3, FANCC,…	0.00010562	0.00784727	2.10528
chr5	4990776	4991832	1057	1.73568	0.000434187	0.0028846	Intron (NM_001310448/Cdk14, intron 9 of 13)	NM_001310448;NM_011074	Cdk14;Cdk14	0;0		Casc1		GOTERM_BP_ALL	GO:0009059~macromolecule biosynthetic process	169	ZFP446, MDC1, ZFP324, CCNT2, CHPF, MYT1L, CCNH, MAML1, JMJD1C, RORA, ZBTB22, IKZF4, CCAR1, TIAL1, BC1, RPS17, TRIM28, RPS18, EPC1, NKX1-1, GLUL, HMGN3, PDE8A, IER2, IFNAR2, DAXX, ZFP219, RALGAPA1, USP3, IFRD1, CIRBP, ALG2, UBE2E1, DYRK1A, PRKCA, GTF2F2, ILF2, GTPBP4, EID1, PPP1R3B, KAT6A, FIZ1, RAF1, ZFP869, TARSL2, MAPKAP1, CTR9, FOXO3, MIR214, SCRT2, IRAK2, ST3GAL4, CAMTA1, EIF2S3X, PPARGC1A, B…	0.000112047	0.00821377	2.08546
chr19	4012223	4013312	1090	1.65749	0.000451312	0.00293931	Promoter (<=1kb)	NM_133666	Ndufv1	0		Casp9		GOTERM_BP_ALL	GO:0034645~cellular macromolecule biosynthetic process	167	ZFP446, MDC1, ZFP324, CCNT2, CHPF, MYT1L, CCNH, MAML1, JMJD1C, RORA, ZBTB22, IKZF4, CCAR1, TIAL1, BC1, RPS17, TRIM28, RPS18, EPC1, NKX1-1, GLUL, HMGN3, PDE8A, IER2, IFNAR2, DAXX, ZFP219, RALGAPA1, USP3, IFRD1, CIRBP, ALG2, UBE2E1, DYRK1A, PRKCA, GTF2F2, ILF2, GTPBP4, EID1, PPP1R3B, KAT6A, FIZ1, RAF1, ZFP869, TARSL2, MAPKAP1, CTR9, FOXO3, MIR214, SCRT2, IRAK2, ST3GAL4, CAMTA1, EIF2S3X, PPARGC1A, B…	0.000116551	0.00839432	2.07601
chr8	69716275	69717485	1211	1.66883	0.000479722	0.00305823	Promoter (<=1kb)	NM_001039965;NM_001039967;NM_001359086;NM_001359087;NM_181274	Zfp869;Zfp869;Zfp869;Zfp869;Zfp869	0;0;0;0;0		Cbll1		GOTERM_BP_ALL	GO:0010467~gene expression	189	ZFP446, MDC1, ZFP324, POP7, CCNT2, MYT1L, CCNH, MAML1, JMJD1C, RORA, LDLRAD3, ZBTB22, LIPA, IKZF4, CCAR1, TIAL1, BC1, RPS17, ALKBH5, TRIM28, RPS18, EPC1, NKX1-1, HMGN3, PDE8A, IER2, IFNAR2, DAXX, RBFOX3, ZFP219, RALGAPA1, USP3, IFRD1, CIRBP, UBE2E1, DYRK1A, PRKCA, IMP4, MIF, GTF2F2, ILF2, GTPBP4, DISP1, OLFM1, EID1, MARF1, KAT6A, DNAJB11, FIZ1, SREK1, SNRPF, RAF1, SRSF9, ZFP869, TARSL2, MAPKAP1, …	0.000118405	0.00839432	2.07601
chr8	80864889	80866032	1144	1.88462	0.000494099	0.00309854	Intron (NM_001301298/Gab1, intron 1 of 10)	NM_001301298;NM_021356	Gab1;Gab1	0;0		Ccar1		GOTERM_BP_ALL	GO:0051493~regulation of cytoskeleton organization	32	PRKN, GSK3B, WDR1, CLTC, LPAR1, FAM107A, NEDD9, KIF11, PPM1E, ARHGAP35, ADD1, CHMP1B, MAP6, RICTOR, SPTAN1, WASHC2, GPM6B, ACTR3, STIL, PDCD6IP, PRKCE, TMOD3, TPM1, LIMK1, SPICE1, DYRK1A, RHOB, BST2, MYO3B, APC, SPECC1L, RANGRF	0.00011909	0.00839432	2.07601
chr17	12717891	12719068	1178	1.56894	0.000501775	0.00312978	Exon (NM_010515/Igf2r, exon 36 of 48)	NM_010515	Igf2r	0		Ccdc115		GOTERM_BP_ALL	GO:1902580~single-organism cellular localization	50	GSK3B, HSP90AB1, NDUFA11, CLTC, BICDL1, KIF17, GRIP1, TRIM28, ARL6IP5, ERC2, RAB8A, ACTR3, STARD4, UNC13A, NCBP2, PRKCE, PRKCA, COMMD1, AP3B2, DNM3, CRY2, CANX, VAMP1, PRKN, TOMM40, PRICKLE1, ZDHHC22, HSPD1, KLC2, LMNA, MAP6, PIP5K1C, NDUFV1, CYTH1, DYNC1I1, SEC31A, WWTR1, SNAPIN, TPBG, BTBD9, NFKBIA, EHD2, NFASC, TSPAN14, CDK5, GIPC1, RANGRF, CALM1, CNIH2, CRB3	0.000123465	0.00855054	2.06801
chr7	99579236	99580182	947	2.2557	0.00051818	0.00318398	Intron (NM_177231/Arrb1, intron 1 of 15)	NM_177231;NM_178220	Arrb1;Arrb1	0;0		Ccdc12		GOTERM_BP_ALL	GO:0006796~phosphate-containing compound metabolic process	112	MAPKBP1, CCNT2, NDUFA11, CCNH, MAML1, PPP2R2A, RORA, LIPA, ABHD12, MPRIP, TRIM28, GNPTAB, UBASH3B, ARL6IP5, PDK4, PIM3, IL12A, PDE8A, DAXX, PRKCE, MAGI2, DYRK1A, PRKCA, MIF, GTPBP4, SIK3, FIZ1, RELL1, WDFY2, RAF1, MAPKAP1, ABHD8, ATP5K, LPAR1, ATP5H, MTMR4, UQCRH, HRH3, IRAK2, GRK4, PSAP, CAMTA1, PIP5K1C, PPARGC1A, NDUFV1, NTSR2, FZD1, WWTR1, STIL, CADM4, GADD45A, ABCA3, PHKB, HSPA2, PTK2, GNPTG,…	0.000125111	0.00855054	2.06801
chr2	35200641	35201794	1154	1.55199	0.000538972	0.00323383	Promoter (<=1kb)	NM_026697	Rab14	0		Ccdc134		GOTERM_BP_ALL	GO:0065007~biological regulation	383	MAPKBP1, MDC1, MYT1L, CCNH, MAML1, TRIL, JMJD1C, LDLRAD3, SOGA3, LIPA, IKZF4, FGFRL1, CCAR1, TIAL1, LACTB, BC1, RPS17, ALKBH5, UBASH3B, MPRIP, TRIM28, H2AC10, ARL6IP5, PDK4, EPC1, NKX1-1, IL12A, DLEU2, LGALS8, TBC1D22A, GLUL, IER2, DAXX, STARD4, UNC13A, ARMT1, RBFOX3, UNC5A, FNBP1, MIR9-3, PRKCE, IFRD1, CIRBP, PRKCA, MIF, TMEM170B, GTPBP4, EID1, RNF126, MARF1, PPP1R3B, SIK3, CBLL1, RHNO1, ANAPC15…	0.000125972	0.00855054	2.06801
chr4	132273481	132274556	1076	1.9402	0.00053745	0.00323383	Promoter (<=1kb)	NR_002865;NM_025579	Rnu11;Taf12	-3296;0		Ccdc15		GOTERM_BP_ALL	GO:0033554~cellular response to stress	81	MAPKBP1, GSK3B, MDC1, HSP90AB1, RNF13, CCDC47, RORA, CASP9, DUSP10, ING3, TRIM28, PDK4, ARL6IP5, EPC1, KMT5B, PDE8A, GLUL, FADS1, POLG, PACRG, DAXX, ARMT1, MIR9-3, USP3, PRKCE, TPM1, CIRBP, DYRK1A, MIRLET7I, BPGM, MIF, COMMD1, AXIN2, SREBF2, REXO4, RHOB, RNF126, MARF1, KAT6A, CANX, DMC1, CRY1, RELL1, MIR128-2, RHNO1, PRKN, PPP1R15B, GSTP3, USP10, MAPKAP1, FOXO3, HDAC9, HSPD1, MIR214, MNT, BCLAF1,…	0.000130816	0.00877105	2.05695
chr2	120860497	120861278	782	2.11366	0.000574788	0.00336717	Exon (NM_009461/Ubr1, exon 1 of 47)	NR_038349;NR_038350;NM_009461	AV039307;AV039307;Ubr1	0;0;0		Ccdc34os		GOTERM_BP_ALL	GO:0060341~regulation of cellular localization	48	PRKN, GSK3B, HSP90AB1, KCNC3, CHD7, CAMK2A, CLTC, NEDD9, ARRB1, ADCY5, TRIM8, GRIP1, TRIM28, UBASH3B, LMNA, PIM3, DMD, PIP5K1C, HMGN3, GLUL, CYTH1, GPM6B, CCT4, ACTR3, WWTR1, UNC13A, SNAPIN, PPP1R12A, NCBP2, PRKCE, MAGI2, PRKCA, COMMD1, BTBD9, BAIAP3, DNM3, BST2, NFKBIA, PINK1, APC, CDK5, CAMK4, GIPC1, CREBRF, VAMP1, RANGRF, CALM1, CNIH2	0.000138191	0.00909375	2.04126
chr19	5086302	5089188	2887	1.4839	0.000582979	0.00339199	Promoter (<=1kb)	NM_001302333;NM_009920;NM_001001885;NM_026553	Cnih2;Cnih2;Tmem151a;Yif1a	9333;9333;-826;0		Ccdc47		GOTERM_BP_ALL	GO:0050789~regulation of biological process	366	MAPKBP1, MDC1, MYT1L, CCNH, MAML1, TRIL, JMJD1C, LDLRAD3, SOGA3, LIPA, IKZF4, FGFRL1, CCAR1, TIAL1, LACTB, BC1, ALKBH5, UBASH3B, MPRIP, TRIM28, H2AC10, ARL6IP5, PDK4, EPC1, NKX1-1, IL12A, DLEU2, LGALS8, GLUL, IER2, DAXX, STARD4, UNC13A, ARMT1, RBFOX3, UNC5A, FNBP1, MIR9-3, PRKCE, IFRD1, CIRBP, PRKCA, MIF, TMEM170B, GTPBP4, EID1, RNF126, MARF1, PPP1R3B, SIK3, CBLL1, RHNO1, ANAPC15, ZFP869, MAPKAP1…	0.000140268	0.00909375	2.04126
chr2	50445517	50446752	1236	2.04554	0.000585438	0.00339199	Distal Intergenic	NA	NA	NA		Ccdc85a		GOTERM_BP_ALL	GO:0006793~phosphorus metabolic process	114	MAPKBP1, CCNT2, NDUFA11, CCNH, MAML1, PPP2R2A, RORA, LIPA, ABHD12, MPRIP, TRIM28, GNPTAB, UBASH3B, ARL6IP5, PDK4, PIM3, IL12A, PDE8A, DAXX, PRKCE, MAGI2, ACOT11, DYRK1A, PRKCA, MIF, GTPBP4, SIK3, FIZ1, RELL1, WDFY2, RAF1, MAPKAP1, ABHD8, ATP5K, LPAR1, ATP5H, MTMR4, UQCRH, HRH3, IRAK2, GRK4, PSAP, CAMTA1, PIP5K1C, PPARGC1A, NDUFV1, B4GALNT2, NTSR2, FZD1, WWTR1, STIL, CADM4, GADD45A, ABCA3, PHKB, H…	0.000140591	0.00909375	2.04126
chr9	29953815	29954588	774	1.83023	0.00059013	0.00339962	Intron (NM_001357593/Ntm, intron 1 of 9)	NM_001357593;NM_001357597;NM_001357598;NM_172290	Ntm;Ntm;Ntm;Ntm	0;0;0;0		Ccng2		GOTERM_BP_ALL	GO:0006468~protein phosphorylation	76	MAPKBP1, GSK3B, HSP90AB1, CCNT2, CCNH, MAML1, APIP, ARRB1, DUSP10, MPRIP, TRIM28, UBASH3B, PDK4, ARL6IP5, PIM3, IL12A, PDE8A, JAK3, DAXX, PRKCE, GAB1, PPP2R5B, DYRK1A, PRKCA, TEX14, MIF, AXIN2, DUSP6, GTPBP4, MYO3B, SIK3, CRY1, RELL1, FIZ1, WDFY2, RAF1, TMEM106A, PRKN, PPP1R15B, GSTP3, MAPKAP1, CAMK2A, LPAR1, NEDD9, PPM1E, IRAK2, GRK4, PSAP, RICTOR, DMD, PPARGC1A, NTSR2, FZD1, SPAG9, MAP3K3, WWTR…	0.000152909	0.00977173	2.01003
chr17	56716503	56718322	1820	1.45229	0.000635588	0.00347669	Promoter (<=1kb)	NM_027244;NM_001252466;NM_001252467;NM_027933;NR_045519;NM_178926;NM_001166474	Ndufa11;Ranbp3;Ranbp3;Ranbp3;Ranbp3;Vmac;Vmac	0;43279;43279;43279;43279;0;0		Ccnh		GOTERM_BP_ALL	GO:0032446~protein modification by small protein conjugation	40	PRKN, GSK3B, RNF13, CTR9, FAM107A, UBR3, ARRB1, PRICKLE1, RCHY1, DDA1, TRIM8, ZNRF3, RMND5A, TRIM28, SPOP, ELOC, PCMTD1, TRIM67, UBE2F, WWTR1, UBE2I, PRKCE, LIMK1, KLHL21, UBE2E1, FANCC, FBXL15, COMMD1, PTK2, GTPBP4, LRRC41, PINK1, RNF126, CDK5, CRY1, UBA3, CBLL1, KBTBD8, BIRC2, TRIM55	0.000154627	0.00977173	2.01003
chr8	109565353	109566266	914	1.57691	0.000628963	0.00347669	Promoter (<=1kb)	NM_178380;NR_151644;NM_175646	Dhx38;Dhx38;Txnl4b	0;0;0		Ccnt2		GOTERM_BP_ALL	GO:0009889~regulation of biosynthetic process	151	ZFP446, MDC1, ZFP324, CCNT2, MYT1L, CCNH, MAML1, JMJD1C, RORA, ZBTB22, IKZF4, CCAR1, TIAL1, BC1, TRIM28, PDK4, EPC1, NKX1-1, HMGN3, PDE8A, IER2, IFNAR2, DAXX, STARD4, ZFP219, RALGAPA1, USP3, IFRD1, CIRBP, UBE2E1, DYRK1A, PRKCA, GTF2F2, ILF2, GTPBP4, EID1, PPP1R3B, KAT6A, FIZ1, RAF1, ZFP869, CTR9, FOXO3, MIR214, SCRT2, HRH3, IRAK2, CAMTA1, EIF2S3X, PPARGC1A, FZD1, EEFSEC, WWTR1, EGR3, UBE2I, GADD4…	0.00016346	0.0102125	1.99087
chr8	126422142	126422756	615	1.86803	0.000635212	0.00347669	Promoter (<=1kb)	NM_174987;NM_001159907	Coa6;Tarbp1	0;52309		Cct4		GOTERM_BP_ALL	GO:0016043~cellular component organization	214	MDC1, JMJD1C, TPGS1, LIPA, IKZF4, NUBP2, MPRIP, TRIM28, H2AC10, ARL6IP5, EPC1, AP1S1, DLEU2, DAXX, UNC13A, UNC5A, MIR9-3, PRKCE, IFRD1, CIRBP, PRKCA, MIF, MARF1, CRISPLD2, SIK3, CBLL1, ANAPC15, LMAN2L, MAPKAP1, CTR9, LPAR1, SNX1, MAP6, SURF6, PIP5K1C, PPARGC1A, GPM6B, SEC31A, FZD1, WWTR1, SNAPIN, GADD45A, ABCA3, IQSEC3, NBEAL2, PTK2, BST2, EHD2, XKR7, CALR, CALM1, MIR129-2, HIP1, USPL1, KCNC3, CL…	0.000181353	0.0112031	1.95066
chr2	26963746	26965285	1540	1.53282	0.000650493	0.00351645	Promoter (<=1kb)	NM_207234;NM_001362876;NR_156410	Rexo4;Rexo4;Rexo4	0;0;0		Cdk14		GOTERM_BP_ALL	GO:0010468~regulation of gene expression	160	ZFP446, MDC1, ZFP324, CCNT2, MYT1L, CCNH, MAML1, JMJD1C, RORA, LDLRAD3, ZBTB22, IKZF4, CCAR1, TIAL1, BC1, ALKBH5, TRIM28, EPC1, NKX1-1, HMGN3, PDE8A, IER2, IFNAR2, DAXX, RBFOX3, ZFP219, RALGAPA1, MIR9-3, USP3, IFRD1, CIRBP, UBE2E1, DYRK1A, PRKCA, MIF, GTF2F2, ILF2, OLFM1, EID1, MARF1, KAT6A, FIZ1, RAF1, SRSF9, SHC4, ZFP869, CTR9, FOXO3, MIR326, MIR214, SCRT2, IRAK2, CAMTA1, EIF2S3X, PPARGC1A, FZD…	0.000183915	0.0112352	1.94942
chr7	44604743	44605500	758	2.07114	0.000654195	0.00351744	3' UTR	NM_001290682;NM_008422;NM_001271538;NM_028021;NM_001271540	Kcnc3;Kcnc3;Myh14;Myh14;Myh14	0;0;60003;60003;65343		Cdk5		GOTERM_BP_ALL	GO:0016310~phosphorylation	87	MAPKBP1, GSK3B, HSP90AB1, CCNT2, CCNH, MAML1, APIP, ARRB1, LIPA, DUSP10, MPRIP, TRIM28, GNPTAB, UBASH3B, PDK4, ARL6IP5, PIM3, IL12A, PDE8A, JAK3, COA6, DAXX, PRKCE, GAB1, PPP2R5B, DYRK1A, PRKCA, TEX14, BPGM, MIF, AXIN2, DUSP6, GTPBP4, MYO3B, SIK3, CRY1, RELL1, FIZ1, WDFY2, RAF1, TMEM106A, PRKN, PPP1R15B, GSTP3, MAPKAP1, CAMK2A, LPAR1, NEDD9, COX5A, PPM1E, UQCRH, IRAK2, GRK4, PSAP, RICTOR, DMD, PI…	0.000200945	0.0121406	1.91576
chr19	3767515	3769186	1672	1.49251	0.000673079	0.00359226	Promoter (<=1kb)	NM_001167884;NM_001167888;NM_001167889;NM_001167885;NM_001167886;NM_001167887;NM_144871	Kmt5b;Kmt5b;Kmt5b;Kmt5b;Kmt5b;Kmt5b;Kmt5b	0;0;0;0;0;0;0		Cetn3		GOTERM_BP_ALL	GO:0044257~cellular protein catabolic process	40	PRKN, GSK3B, HSP90AB1, RNF13, USP10, CCDC47, TGFB1I1, UBR3, ARRB1, PRICKLE1, RCHY1, DDA1, ZNRF3, RMND5A, CHMP1B, PSAP, SPOP, USP1, ELOC, TRIM67, WWTR1, PDCD6IP, ZER1, CCDC115, FBXL19, USP3, FBXL15, FBXL16, AXIN2, COMMD1, PTK2, RNF126, NEMF, APC, JKAMP, GIPC1, CANX, CALR, NOP53, BIRC2	0.000206281	0.0123275	1.90912
chr6	21949029	21950016	988	1.66293	0.000691776	0.00363497	Promoter (<=1kb)	NM_001311061;NM_023626	Ing3;Ing3	0;0		Chchd5		GOTERM_BP_ALL	GO:0034613~cellular protein localization	75	GSK3B, SRP19, HSP90AB1, CCDC47, CLTC, PTPRM, KIF17, TRIM8, GRIP1, ALKBH5, MPRIP, TRIM28, GNPTAB, ARL6IP5, AP1S1, MADCAM1, JARID2, TBC1D22A, GLUL, YWHAG, WASHC2, RAB8A, ACTR3, PACRG, DAXX, MAGI2, COMMD1, PPHLN1, AXIN2, AP3B2, RHOB, ZFYVE16, CRY2, VCL, PRKN, TOMM40, TMED10, RAB1B, CAMK2A, TULP3, NEDD9, PRICKLE1, ZDHHC22, HSPD1, SNX1, LMNA, PSAP, TBC1D14, DMD, GPM6B, SEC31A, CCT4, WWTR1, STIL, RANBP…	0.000214588	0.0126861	1.89667
chr2	26902407	26903636	1230	1.5303	0.000697487	0.0036539	Promoter (<=1kb)	NM_001033908;NM_011513;NM_009298	Med22;Med22;Surf6	7006;7006;0		Chd5		GOTERM_BP_ALL	GO:0006366~transcription from RNA polymerase II promoter	81	GSK3B, MDC1, KDM5C, CCNT2, MYT1L, CCNH, MAML1, CHD7, CHD5, MED19, RORA, ARRB1, IKZF4, TRIM28, EPC1, ELOC, CIC, JARID2, HMGN3, JAK3, IER2, ACTR3, DAXX, PPP1R12A, KLF13, ZFP219, RALGAPA1, NCBP2, USP3, IFRD1, UBE2E1, PPP2R5B, TET2, PAX5, GTF2F2, SREBF2, EID1, MED22, ELF1, KAT6A, CRY2, CRY1, FIZ1, RAF1, PRKN, GTF2A1, CTR9, FOXO3, HDAC9, STOX2, SCRT2, MNT, BCLAF1, SPOP, CAMTA1, MTA2, PPARGC1A, FZD1, W…	0.000222866	0.0130353	1.88488
chr11	95858362	95859910	1549	1.42092	0.00070923	0.00368514	Promoter (<=1kb)	NR_045187;NM_008081	4833417C18Rik;B4galnt2	0;54961		Chd7		GOTERM_BP_ALL	GO:0051603~proteolysis involved in cellular protein catabolic process	38	PRKN, GSK3B, HSP90AB1, RNF13, USP10, CCDC47, TGFB1I1, UBR3, ARRB1, PRICKLE1, RCHY1, DDA1, ZNRF3, RMND5A, CHMP1B, SPOP, USP1, ELOC, TRIM67, WWTR1, PDCD6IP, ZER1, FBXL19, USP3, FBXL15, FBXL16, AXIN2, COMMD1, PTK2, RNF126, NEMF, APC, JKAMP, GIPC1, CANX, CALR, NOP53, BIRC2	0.000228804	0.0132417	1.87806
chr8	71542363	71543302	940	1.53932	0.000715994	0.00370055	Promoter (<=1kb)	NM_198095;NM_028617	Bst2;Mvb12a	-4892;0		Chgb		GOTERM_BP_ALL	GO:0051254~positive regulation of RNA metabolic process	69	GSK3B, MDC1, DAZAP1, CCNT2, MYT1L, MAML1, TGFB1I1, CHD7, KDM8, MED19, RORA, ARRB1, IKZF4, ING3, TRIM28, EPC1, ELOC, HMGN3, JAK3, IER2, ACTR3, DAXX, PPP1R12A, KLF13, ZFP219, NCBP2, IFRD1, CIRBP, UBE2E1, PPP2R5B, DYRK1A, TET2, PAX5, ILF2, GTF2F2, SREBF2, MED22, ELF1, KAT6A, FIZ1, PABPC1, RAF1, PRKN, GTF2A1, CTR9, FOXO3, STOX2, SERTAD3, BCLAF1, CAMTA1, MTA2, PPARGC1A, FZD1, WWTR1, EGR3, TAF12, NR1D2…	0.000235314	0.0134766	1.87042
chr13	12460131	12462167	2037	1.55606	0.000728712	0.00373842	Promoter (<=1kb)	NM_001291055;NM_001291057;NM_001291060;NM_001199043;NM_018886	Lgals8;Lgals8;Lgals8;Lgals8;Lgals8	-816;0;0;0;0		Chmp1b		GOTERM_BP_ALL	GO:0007010~cytoskeleton organization	61	GSK3B, HIP1, WDR1, CLTC, FAM107A, ARRB1, KIF11, TPGS1, MYOM2, ARHGAP35, TUBB5, MPRIP, NTMT1, CHMP1B, PHACTR3, SPTAN1, WASHC2, ACTR3, PDCD6IP, PPP1R12A, TMOD3, PRKCE, TPM1, SPICE1, GAB1, DYRK1A, RHOB, MYO3B, SPECC1L, NOS1AP, SIK3, RAF1, PRKN, MAPKAP1, LPAR1, NEDD9, FITM2, PRICKLE1, PPM1E, ADD1, LMNA, MAP6, RICTOR, DMD, GPM6B, STIL, GADD45A, IQSEC3, LIMK1, RANBP9, ARHGAP26, PTK2, BST2, EHD2, APC, C…	0.000241596	0.0136938	1.86348
chr14	67135131	67136317	1187	1.54564	0.000755177	0.00382329	Distal Intergenic	NA	NA	NA		Chpf		GOTERM_BP_ALL	GO:0051650~establishment of vesicle localization	22	PRKN, GSK3B, TMED10, UNC13A, SNAPIN, PRKCE, CLTC, BICDL1, PRKCA, BTBD9, AP3B2, DNM3, CDK5, GIPC1, CANX, VAMP1, PIP5K1C, ERC2, CALM1, CNIH2, DYNC1I1, CYTH1	0.000254911	0.0142451	1.84633
chr4	151861112	151863188	2077	1.48031	0.000768339	0.00385283	Promoter (<=1kb)	NM_001081557;NM_001195565	Camta1;Camta1	0;0		Chrnb1		GOTERM_BP_ALL	GO:0070727~cellular macromolecule localization	75	GSK3B, SRP19, HSP90AB1, CCDC47, CLTC, PTPRM, KIF17, TRIM8, GRIP1, ALKBH5, MPRIP, TRIM28, GNPTAB, ARL6IP5, AP1S1, MADCAM1, JARID2, TBC1D22A, GLUL, YWHAG, WASHC2, RAB8A, ACTR3, PACRG, DAXX, MAGI2, COMMD1, PPHLN1, AXIN2, AP3B2, RHOB, ZFYVE16, CRY2, VCL, PRKN, TOMM40, TMED10, RAB1B, CAMK2A, TULP3, NEDD9, PRICKLE1, ZDHHC22, HSPD1, SNX1, LMNA, PSAP, TBC1D14, DMD, GPM6B, SEC31A, CCT4, WWTR1, STIL, RANBP…	0.000256506	0.0142451	1.84633
chr9	67041372	67044608	3237	1.60155	0.000768914	0.00385283	Promoter (<=1kb)	NM_001164252;NM_001164253;NM_001164249;NM_001164250;NM_024427;NM_001164256;NM_001164255;NM_001164254;NM_001164248;NM_001164251	Tpm1;Tpm1;Tpm1;Tpm1;Tpm1;Tpm1;Tpm1;Tpm1;Tpm1;Tpm1	0;0;0;0;0;0;0;0;0;0		Cic		GOTERM_BP_ALL	GO:1903311~regulation of mRNA metabolic process	16	RBM39, DAZAP1, RBM25, RBFOX3, WTAP, NCBP2, CTR9, DYRK1A, CIRBP, EIF4A3L1, FAM172A, CNOT1, PABPC1, RBM5, TNRC6B, SRSF9	0.000259479	0.0142661	1.84569
chr12	85366081	85366879	799	1.76487	0.000776801	0.00386659	Intron (NM_026775/Tmed10, intron 1 of 4)	NM_026775	Tmed10	0		Cirbp		GOTERM_BP_ALL	GO:0099536~synaptic signaling	41	PRKN, GSK3B, KCNC3, CAMK2A, FAM107A, TPGS1, EIF4A3L1, HRH3, MIR151, DMD, ERC2, GLUL, CYTH1, YWHAG, RAB8A, CHRNB1, GABBR2, UNC13A, SNAPIN, EGR3, PRKCE, MIR9-3, TPBG, MIRLET7I, PRKCA, PTK2, MIR218-2, BAIAP3, IGSF11, PINK1, CDK5, VGF, MIR484, CAMK4, GIPC1, VAMP1, CALM1, CNIH2, CPEB2, MIR128-2, MIR129-2	0.000269878	0.0146622	1.8338
chr2	30806971	30808590	1620	1.67191	0.00078998	0.00390264	Promoter (<=1kb)	NR_028486;NR_028487;NR_151467;NR_151468;NM_001356434;NM_001356435;NM_001356436;NM_170592;NM_001356433;NM_001356437	1700001O22Rik;1700001O22Rik;Ntmt1;Ntmt1;Ntmt1;Ntmt1;Ntmt1;Ntmt1;Ntmt1;Ntmt1	-3308;-3308;0;0;0;0;0;0;0;0		Cltc		GOTERM_BP_ALL	GO:0098916~anterograde trans-synaptic signaling	40	PRKN, GSK3B, KCNC3, CAMK2A, FAM107A, TPGS1, EIF4A3L1, HRH3, MIR151, ERC2, GLUL, CYTH1, YWHAG, RAB8A, CHRNB1, GABBR2, UNC13A, SNAPIN, EGR3, PRKCE, MIR9-3, TPBG, MIRLET7I, PRKCA, PTK2, MIR218-2, BAIAP3, IGSF11, PINK1, CDK5, VGF, MIR484, CAMK4, GIPC1, VAMP1, CALM1, CNIH2, CPEB2, MIR128-2, MIR129-2	0.000274682	0.0146622	1.8338
chr19	46326068	46329381	3314	1.39686	0.000796282	0.0039096	Promoter (<=1kb)	NM_001164290;NM_001164291;NM_001164292;NM_001164293;NM_001164294;NM_001164295;NM_024192;NM_133694;NM_001347454;NM_028627	Cuedc2;Cuedc2;Cuedc2;Cuedc2;Cuedc2;Cuedc2;Cuedc2;Fbxl15;Psd;Psd	9279;9279;9279;9279;9279;9279;9279;0;0;0		Cnih2		GOTERM_BP_ALL	GO:0007268~chemical synaptic transmission	40	PRKN, GSK3B, KCNC3, CAMK2A, FAM107A, TPGS1, EIF4A3L1, HRH3, MIR151, ERC2, GLUL, CYTH1, YWHAG, RAB8A, CHRNB1, GABBR2, UNC13A, SNAPIN, EGR3, PRKCE, MIR9-3, TPBG, MIRLET7I, PRKCA, PTK2, MIR218-2, BAIAP3, IGSF11, PINK1, CDK5, VGF, MIR484, CAMK4, GIPC1, VAMP1, CALM1, CNIH2, CPEB2, MIR128-2, MIR129-2	0.000274682	0.0146622	1.8338
chr11	96976992	96979019	2028	1.4993	0.000802026	0.00391062	Promoter (<=1kb)	NM_001080964;NM_030220;NM_001363225	Sp2;Sp2;Sp2	0;0;0		Cnot1		GOTERM_BP_ALL	GO:0010498~proteasomal protein catabolic process	27	PRKN, GSK3B, HSP90AB1, CCDC47, UBR3, ARRB1, PRICKLE1, RCHY1, DDA1, RMND5A, SPOP, WWTR1, ZER1, FBXL19, FBXL15, FBXL16, AXIN2, COMMD1, RNF126, NEMF, APC, JKAMP, GIPC1, CANX, CALR, NOP53, BIRC2	0.00028442	0.015036	1.82287
chr12	55491586	55493065	1480	1.39025	0.00082369	0.00392227	Promoter (<=1kb)	NM_010907	Nfkbia	0		Coa6		GOTERM_BP_ALL	GO:0043254~regulation of protein complex assembly	29	GTF2A1, MDC1, GSK3B, MED19, ADD1, BCLAF1, NCLN, RICTOR, SPTAN1, WASHC2, AKAIN1, ACTR3, UNC13A, TAF12, PRKCE, ABCA3, TMOD3, TPM1, DYRK1A, PPP2R5B, NFKBIA, MED22, KIF9, PINK1, APC, RANGRF, RAF1, NOP53, BIRC2	0.000289473	0.0150617	1.82213
chr2	29972241	29972797	557	2.10388	0.000822353	0.00392227	Intron (NM_001177667/Sptan1, intron 1 of 56)	NM_001177667;NM_001177668;NM_001309460;NM_001369325	Sptan1;Sptan1;Sptan1;Sptan1	0;0;0;0		Col14a1		GOTERM_BP_ALL	GO:0072583~clathrin-dependent endocytosis	11	PRKN, DNM3, HIP1, CDK5, CLTC, MAGI2, CANX, PIP5K1C, CALM1, BTBD9, AP3B2	0.000290386	0.0150617	1.82213
chr4	40853528	40854485	958	1.8377	0.000825622	0.00392227	Promoter (<=1kb)	NM_022305;NR_039584	B4galt1;Mir5123	0;-3391		Commd1		GOTERM_BP_ALL	GO:0016570~histone modification	27	KDM5C, CTR9, KDM8, JMJD1C, CHD5, ARRB1, HDAC9, ING3, NTMT1, LMNA, EPC1, PIM3, KMT5B, MTA2, JARID2, KDM4A, DAXX, TAF12, USP3, UBE2E1, TET2, PRKCA, PAX5, ASXL1, PINK1, CDK5, KAT6A	0.000298913	0.0153591	1.81363
chr5	137502062	137502850	789	1.55856	0.000825091	0.00392227	Promoter (<=1kb)	NM_028753	Pop7	0		Cox5a		GOTERM_BP_ALL	GO:0046928~regulation of neurotransmitter secretion	13	PRKN, GSK3B, UNC13A, SNAPIN, PRKCE, KCNC3, CAMK2A, PRKCA, BAIAP3, GIPC1, VAMP1, CALM1, CYTH1	0.000302047	0.0153764	1.81314
chr3	133600241	133601468	1228	1.83182	0.000840389	0.00393478	Distal Intergenic	NA	NA	NA		Cpeb2		GOTERM_BP_ALL	GO:0045944~positive regulation of transcription from RNA polymerase II promoter	55	GSK3B, MDC1, CCNT2, MYT1L, MAML1, CHD7, MED19, RORA, ARRB1, IKZF4, EPC1, ELOC, HMGN3, JAK3, IER2, ACTR3, DAXX, PPP1R12A, KLF13, ZFP219, NCBP2, IFRD1, UBE2E1, PPP2R5B, TET2, PAX5, GTF2F2, SREBF2, MED22, ELF1, KAT6A, FIZ1, RAF1, PRKN, GTF2A1, CTR9, FOXO3, STOX2, BCLAF1, CAMTA1, MTA2, PPARGC1A, WWTR1, EGR3, TAF12, NR1D2, FOSL2, ASXL1, NFKBIA, NFIA, KLF9, CREBRF, ZFP395, FOSB, TCF4	0.000318059	0.016043	1.79471
chr5	36581449	36582728	1280	1.47667	0.000846411	0.00394675	Promoter (<=1kb)	NM_133910;NM_001113362	Tbc1d14;Tbc1d14	0;0		Cpvl		GOTERM_BP_ALL	GO:1901360~organic cyclic compound metabolic process	196	MDC1, POP7, MYT1L, CCNH, MAML1, JMJD1C, LIPA, IKZF4, CCAR1, RPS17, ALKBH5, TRIM28, EPC1, NKX1-1, IER2, DAXX, STARD4, RBFOX3, IFRD1, RSAD1, CIRBP, IMP4, GTPBP4, EID1, MARF1, CBLL1, RHNO1, ZFP869, TARSL2, CTR9, ATP5K, ATP5H, DHX38, PPARGC1A, B4GALNT2, FZD1, WWTR1, ZRANB2, EGR3, TGDS, GADD45A, IRF2BP2, NR1D2, FOSL2, RPS26, GIPC1, CREBRF, AIRN, CALR, CALM1, CDK14, DAZAP1, DHRS11, USPL1, TGFB1I1, KDM8…	0.000327236	0.0163558	1.78633
chr11	50290747	50292898	2152	1.60134	0.000881749	0.00405904	Promoter (<=1kb)	NM_001110499;NM_001110500;NM_007597;NM_175334	Canx;Canx;Canx;Maml1	32775;32775;32775;0		Crb3		GOTERM_BP_ALL	GO:1903322~positive regulation of protein modification by small protein conjugation or removal	14	PRKN, GSK3B, UBE2I, CTR9, FAM107A, ARRB1, COMMD1, PRICKLE1, RCHY1, PTK2, CRY1, NOP53, BIRC2, TRIM67	0.000338417	0.0166434	1.77876
chr17	24413938	24415249	1312	1.74612	0.000886907	0.00407241	Promoter (<=1kb)	NM_001039581;NM_013855;NR_033554;NM_001357626;NM_001080127;NM_001080128;NM_009070	Abca3;Abca3;D330041H03Rik;Rnps1;Rnps1;Rnps1;Rnps1	61916;61916;0;0;0;0;0		Crebrf		GOTERM_BP_ALL	GO:0099537~trans-synaptic signaling	40	PRKN, GSK3B, KCNC3, CAMK2A, FAM107A, TPGS1, EIF4A3L1, HRH3, MIR151, ERC2, GLUL, CYTH1, YWHAG, RAB8A, CHRNB1, GABBR2, UNC13A, SNAPIN, EGR3, PRKCE, MIR9-3, TPBG, MIRLET7I, PRKCA, PTK2, MIR218-2, BAIAP3, IGSF11, PINK1, CDK5, VGF, MIR484, CAMK4, GIPC1, VAMP1, CALM1, CNIH2, CPEB2, MIR128-2, MIR129-2	0.000339043	0.0166434	1.77876
chr8	84846206	84847857	1652	1.63596	0.000887757	0.00407241	Promoter (<=1kb)	NM_007591	Calr	0		Crispld2		GOTERM_BP_ALL	GO:0010556~regulation of macromolecule biosynthetic process	141	ZFP446, MDC1, ZFP324, CCNT2, MYT1L, CCNH, MAML1, JMJD1C, RORA, ZBTB22, IKZF4, CCAR1, TIAL1, BC1, TRIM28, EPC1, NKX1-1, HMGN3, PDE8A, IER2, IFNAR2, DAXX, ZFP219, RALGAPA1, USP3, IFRD1, CIRBP, UBE2E1, DYRK1A, PRKCA, GTF2F2, ILF2, GTPBP4, EID1, PPP1R3B, KAT6A, FIZ1, RAF1, ZFP869, CTR9, FOXO3, MIR214, SCRT2, IRAK2, CAMTA1, EIF2S3X, PPARGC1A, FZD1, EEFSEC, WWTR1, EGR3, UBE2I, GADD45A, IRF2BP2, NR1D2, …	0.000348618	0.016842	1.77361
chr13	41670055	41671025	971	1.62558	0.000891207	0.00407337	Distal Intergenic	NA	NA	NA		Cry1		GOTERM_BP_ALL	GO:0030036~actin cytoskeleton organization	35	PRKN, HIP1, WDR1, LPAR1, FAM107A, NEDD9, ARRB1, PPM1E, ARHGAP35, MYOM2, ADD1, MPRIP, PHACTR3, DMD, RICTOR, SPTAN1, WASHC2, ACTR3, PDCD6IP, PRKCE, TMOD3, IQSEC3, TPM1, LIMK1, GAB1, ARHGAP26, RHOB, EHD2, MYO3B, CDK5, NOS1AP, SPECC1L, AMOTL2, CALR, MIR129-2	0.000349217	0.016842	1.77361
chr14	79480789	79482869	2081	1.36283	0.000891735	0.00407337	Promoter (<=1kb)	NM_007920;NM_018765	Elf1;Wbp4	0;0		Cry2		GOTERM_BP_ALL	GO:0009653~anatomical structure morphogenesis	103	JMJD1C, RORA, LIPA, ARHGAP35, FGFRL1, GRIP1, TRIM28, IL12A, LGALS8, GLUL, UNC13A, UNC5A, ZFP219, MIR9-3, TMOD3, IFRD1, TPM1, PRKCA, OLFM1, CRISPLD2, KAT6A, SPECC1L, SIK3, IGFALS, VCL, CTR9, LPAR1, FOXO3, ARHGAP22, SNX1, PSAP, PLXNA2, MAP6, PIP5K1C, PPARGC1A, FZD1, CCDC134, WWTR1, STIL, EGR3, GADD45A, FANCC, NBEAL2, PTK2, EHD2, CDK5, CNOT1, DLG5, AMOTL2, TCF4, CALR, GSK3B, B4GALT1, HSP90AB1, USPL1…	0.000353155	0.0168839	1.77253
chr2	70108547	70109618	1072	1.55028	0.000895268	0.00407337	Exon (NM_177376/Myo3b, exon 7 of 35)	NM_177376	Myo3b	0		Ctr9		GOTERM_BP_ALL	GO:0001505~regulation of neurotransmitter levels	18	PRKN, GSK3B, UNC13A, SNAPIN, PRKCE, KCNC3, CAMK2A, PRKCA, BAIAP3, HRH3, GIPC1, ARL6IP5, VAMP1, ERC2, CALM1, GPM6B, CYTH1, ALDH9A1	0.000437062	0.0207153	1.68371
chr7	81304335	81305307	973	1.75667	0.000896344	0.00407337	Intron (NM_008803/Pde8a, intron 8 of 21)	NM_008803	Pde8a	0		Cuedc2		GOTERM_BP_ALL	GO:0043065~positive regulation of apoptotic process	34	PRKN, GSK3B, B4GALT1, HIP1, TOMM40, CAMK2A, LPAR1, ARRB1, FOXO3, GRAMD4, HSPD1, CCAR1, CASP9, BCLAF1, ING3, SPOP, ARL6IP5, IL12A, JAK3, PPARGC1A, RBM5, DAXX, GADD45A, TXNRD1, IGF2R, DUSP6, RHOB, OLFM1, PINK1, APC, CDK5, RPS29, CALM1, MAP3K11	0.000456539	0.0214534	1.6685
chr13	84758298	84759007	710	1.95248	0.000940055	0.00415883	Distal Intergenic	NA	NA	NA		Cybc1		GOTERM_BP_ALL	GO:0051252~regulation of RNA metabolic process	129	ZFP446, MDC1, ZFP324, CCNT2, MYT1L, CCNH, MAML1, JMJD1C, RORA, ZBTB22, IKZF4, CCAR1, TRIM28, EPC1, NKX1-1, HMGN3, PDE8A, IER2, IFNAR2, DAXX, RBFOX3, ZFP219, RALGAPA1, USP3, IFRD1, CIRBP, UBE2E1, DYRK1A, GTF2F2, ILF2, EID1, KAT6A, FIZ1, RAF1, SRSF9, ZFP869, CTR9, FOXO3, SCRT2, IRAK2, CAMTA1, PPARGC1A, FZD1, WWTR1, EGR3, UBE2I, GADD45A, IRF2BP2, NR1D2, FOSL2, NFKBIA, RPS26, CDK5, SP2, CNOT1, CREBRF…	0.000460827	0.0214714	1.66814
chr15	36608006	36610366	2361	1.34612	0.000959142	0.00421585	Promoter (<=1kb)	NM_008774	Pabpc1	0		Cyp2d22		GOTERM_BP_ALL	GO:0031326~regulation of cellular biosynthetic process	146	ZFP446, MDC1, ZFP324, CCNT2, MYT1L, CCNH, MAML1, JMJD1C, RORA, ZBTB22, IKZF4, CCAR1, TIAL1, BC1, TRIM28, PDK4, EPC1, NKX1-1, HMGN3, PDE8A, IER2, IFNAR2, DAXX, STARD4, ZFP219, RALGAPA1, USP3, IFRD1, CIRBP, UBE2E1, DYRK1A, PRKCA, GTF2F2, ILF2, GTPBP4, EID1, PPP1R3B, KAT6A, FIZ1, RAF1, ZFP869, CTR9, FOXO3, MIR214, SCRT2, HRH3, IRAK2, CAMTA1, EIF2S3X, PPARGC1A, FZD1, EEFSEC, WWTR1, EGR3, UBE2I, GADD4…	0.000467702	0.0216086	1.66537
chr6	53741195	53741880	686	2.31363	0.000972381	0.00425134	Distal Intergenic	NA	NA	NA		Cyth1		GOTERM_BP_ALL	GO:0006470~protein dephosphorylation	17	PPP1R15B, PPP1R12A, HSP90AB1, MAGI2, PPM1H, PPP2R5B, PTPRM, PPP2R2A, PPM1E, DUSP6, PINK1, DUSP10, MPRIP, UBASH3B, CRY2, CAMTA1, CALM1	0.000495528	0.0226303	1.64531
chr5	149183616	149185053	1438	1.55245	0.000983135	0.00427793	Promoter (<=1kb)	NR_015478;NM_001013378;NM_001115149;NM_001115150;NM_001115151;NM_001115153;NM_001286824;NM_001286825;NM_001359956;NM_001359957	Mm2pr;Uspl1;Uspl1;Uspl1;Uspl1;Uspl1;Uspl1;Uspl1;Uspl1;Uspl1	-1581;0;0;0;0;0;0;0;0;0		D030040B21Rik		GOTERM_BP_ALL	GO:0040012~regulation of locomotion	48	GSK3B, CAMK2A, LPAR1, FAM107A, PTPRM, NEDD9, ARHGAP5, FOXO3, HDAC9, CCAR1, TRIM8, SCRT2, DUSP10, TRIM28, LMNA, ST3GAL4, PLXNA2, IL12A, MADCAM1, MTA2, PPARGC1A, GLUL, ACTR3, SPAG9, MAP3K3, CADM4, UBE2I, GADD45A, PRKCE, TPBG, MAGI2, TPM1, GAB1, PRKCA, MIF, PTK2, MIR218-2, GTPBP4, RHOB, BST2, KIF9, APC, CDK5, DLG5, AMOTL2, CALR, CBLL1, VCL	0.000498047	0.0226303	1.64531
chr12	90915690	90916701	1012	1.63511	0.00100014	0.00430535	Distal Intergenic	NA	NA	NA		D030047H15Rik		GOTERM_BP_ALL	GO:0031328~positive regulation of cellular biosynthetic process	77	GSK3B, MDC1, HSP90AB1, CCNT2, MYT1L, MAML1, TGFB1I1, CHD7, KDM8, MED19, RORA, ARRB1, GPT, IKZF4, EIF4A3L1, ING3, TRIM28, EPC1, ELOC, HMGN3, JAK3, IER2, ACTR3, STARD4, DAXX, PPP1R12A, KLF13, ZFP219, NCBP2, IFRD1, CIRBP, UBE2E1, PPP2R5B, DYRK1A, TET2, PAX5, ILF2, GTF2F2, SREBF2, MED22, ELF1, KAT6A, CRY1, FIZ1, RAF1, PRKN, GTF2A1, PCX, CTR9, FOXO3, STOX2, SERTAD3, BCLAF1, CAMTA1, EIF2S3X, MTA2, PPAR…	0.000543219	0.0244805	1.61118
chr18	33104449	33105253	805	1.94454	0.000998361	0.00430535	Intron (NM_009793/Camk4, intron 2 of 10)	NM_009793	Camk4	0		D230017M19Rik		GOTERM_BP_ALL	GO:0030029~actin filament-based process	38	PRKN, HIP1, WDR1, LPAR1, FAM107A, NEDD9, ARRB1, PPM1E, ARHGAP35, MYOM2, ADD1, MPRIP, PHACTR3, DMD, RICTOR, SPTAN1, WASHC2, GPM6B, ACTR3, PDCD6IP, PRKCE, TMOD3, IQSEC3, TPM1, LIMK1, GAB1, ARHGAP26, RHOB, BST2, EHD2, MYO3B, CDK5, NOS1AP, SPECC1L, RANGRF, AMOTL2, CALR, MIR129-2	0.000557077	0.0247993	1.60556
chr15	6706971	6708429	1459	1.61837	0.00102952	0.00438083	Promoter (<=1kb)	NM_030168	Rictor	0		D330041H03Rik		GOTERM_BP_ALL	GO:0048583~regulation of response to stimulus	144	MAPKBP1, TRIL, RORA, LIPA, ARHGAP35, FGFRL1, TIAL1, ABHD12, GRIP1, TRIM28, UBASH3B, ARL6IP5, EPC1, PIM3, IL12A, KMT5B, HMGN3, PDE8A, RGS7, DAXX, UNC13A, ARMT1, RALGAPA1, PRKCE, MAGI2, DYRK1A, PRKCA, MIF, TMEM170B, RUNDC3A, DISP1, RNF126, SPECC1L, SIK3, RELL1, RAF1, MAPKAP1, LPAR1, FOXO3, MIR326, SNX1, IRAK2, GRK4, PSAP, ST3GAL4, CAMTA1, PPARGC1A, NTSR2, FZD1, WWTR1, UBE2I, CADM4, GADD45A, IQSEC3,…	0.000559316	0.0247993	1.60556
chr9	85948409	85949198	790	1.75108	0.00104665	0.00440509	Distal Intergenic	NA	NA	NA		D3Ertd751e		GOTERM_BP_ALL	GO:0043068~positive regulation of programmed cell death	34	PRKN, GSK3B, B4GALT1, HIP1, TOMM40, CAMK2A, LPAR1, ARRB1, FOXO3, GRAMD4, HSPD1, CCAR1, CASP9, BCLAF1, ING3, SPOP, ARL6IP5, IL12A, JAK3, PPARGC1A, RBM5, DAXX, GADD45A, TXNRD1, IGF2R, DUSP6, RHOB, OLFM1, PINK1, APC, CDK5, RPS29, CALM1, MAP3K11	0.000567689	0.0248328	1.60498
chr2	180103092	180105642	2551	1.30234	0.00109234	0.00454225	Promoter (<=1kb)	NM_133849;NR_102309	Hrh3;Hrh3	0;0		D830050J10Rik		GOTERM_BP_ALL	GO:0019219~regulation of nucleobase-containing compound metabolic process	139	ZFP446, MDC1, ZFP324, CCNT2, MYT1L, CCNH, MAML1, JMJD1C, RORA, ZBTB22, IKZF4, CCAR1, TRIM28, EPC1, NKX1-1, KMT5B, HMGN3, PDE8A, IER2, IFNAR2, DAXX, RBFOX3, ZFP219, RALGAPA1, USP3, IFRD1, CIRBP, UBE2E1, DYRK1A, GTF2F2, ILF2, GTPBP4, EID1, KAT6A, FIZ1, RAF1, SRSF9, ZFP869, CTR9, FOXO3, SCRT2, HRH3, IRAK2, CAMTA1, PPARGC1A, FZD1, WWTR1, EGR3, UBE2I, GADD45A, IRF2BP2, NR1D2, FOSL2, NFKBIA, RPS26, CDK…	0.000569103	0.0248328	1.60498
chr19	5106566	5107443	878	1.73945	0.00110102	0.00455217	Promoter (<=1kb)	NM_001369360;NM_001369361;NM_001369362;NM_008451;NR_045528;NM_029576	Klc2;Klc2;Klc2;Klc2;Klc2;Rab1b	10855;10855;10855;10855;10855;0		D930015M05Rik		GOTERM_BP_ALL	GO:2000112~regulation of cellular macromolecule biosynthetic process	138	ZFP446, MDC1, ZFP324, CCNT2, MYT1L, CCNH, MAML1, JMJD1C, RORA, ZBTB22, IKZF4, CCAR1, TIAL1, BC1, TRIM28, EPC1, NKX1-1, HMGN3, PDE8A, IER2, IFNAR2, DAXX, ZFP219, RALGAPA1, USP3, IFRD1, CIRBP, UBE2E1, DYRK1A, PRKCA, GTF2F2, ILF2, GTPBP4, EID1, PPP1R3B, KAT6A, FIZ1, RAF1, ZFP869, CTR9, FOXO3, MIR214, SCRT2, IRAK2, CAMTA1, EIF2S3X, PPARGC1A, FZD1, EEFSEC, WWTR1, EGR3, UBE2I, GADD45A, IRF2BP2, NR1D2, …	0.000595608	0.0256868	1.59029
chr3	88501016	88501959	944	1.78284	0.00110948	0.00458055	Promoter (1-2kb)	NM_001002011;NM_001111102	Lmna;Lmna	0;0		Daxx		GOTERM_BP_ALL	GO:0090304~nucleic acid metabolic process	166	ZFP446, MDC1, ZFP324, POP7, CCNT2, MYT1L, CCNH, MAML1, JMJD1C, RORA, ZBTB22, IKZF4, CCAR1, RPS17, ALKBH5, TRIM28, EPC1, NKX1-1, KMT5B, HMGN3, PDE8A, IER2, IFNAR2, DAXX, RBFOX3, ZFP219, RALGAPA1, USP3, IFRD1, CIRBP, UBE2E1, DYRK1A, IMP4, GTF2F2, ILF2, GTPBP4, EID1, MARF1, KAT6A, DNAJB11, FIZ1, SREK1, SNRPF, RAF1, CBLL1, SRSF9, RHNO1, ZFP869, TARSL2, CTR9, FOXO3, SCRT2, IRAK2, DHX38, CAMTA1, PPARGC…	0.00059802	0.0256868	1.59029
chr7	65639733	65640608	876	1.76963	0.00115254	0.00469869	Promoter (4-5kb)	NM_172310	Tarsl2	-4290		Dazap1		GOTERM_BP_ALL	GO:0006836~neurotransmitter transport	17	PRKN, GSK3B, UNC13A, SNAPIN, PRKCE, KCNC3, CAMK2A, PRKCA, BAIAP3, SLC6A7, GIPC1, ARL6IP5, VAMP1, ERC2, CALM1, GPM6B, CYTH1	0.000610496	0.025904	1.58663
chr2	77589121	77590687	1567	1.72655	0.00122385	0.00484509	Intron (NM_001113399/Zfp385b, intron 1 of 7)	NM_001113399;NM_178723;NM_001363039	Zfp385b;Zfp385b;Zfp385b	0;0;0		Dda1		GOTERM_BP_ALL	GO:0007049~cell cycle	67	GSK3B, MDC1, HSP90AB1, CCNT2, CCNH, CETN3, CLTC, KDM8, FAM107A, KIF11, LIPA, CCAR1, TUBB5, NTMT1, CHMP1B, PIM3, ACTR3, DAXX, PDCD6IP, PPP1R12A, USP3, TMOD3, PRKCE, CIRBP, SPICE1, PPP2R5B, TET2, PRKCA, TEX14, AXIN2, GTPBP4, RHOB, MN1, EID1, MARF1, SPECC1L, DMC1, CRY1, RHNO1, ANAPC15, CAMK2A, NEDD9, PRICKLE1, MIR214, LMNA, STIL, UBE2I, WTAP, GADD45A, KLHL21, FBXL15, HSPA2, PINK1, APC, CDK5, NFIA, C…	0.000612498	0.025904	1.58663
chr7	19300590	19301612	1023	1.71711	0.00123449	0.00486886	Downstream (1-2kb)	NM_001347586;NM_008036;NM_013648;NM_001025364	Fosb;Fosb;Rtn2;Rtn2	8433;8433;17967;9522		Ddost		GOTERM_BP_ALL	GO:1902582~single-organism intracellular transport	39	PRKN, GSK3B, TOMM40, HSP90AB1, NDUFA11, CLTC, BICDL1, PRICKLE1, KIF17, HSPD1, KLC2, TRIM28, LMNA, MAP6, PIP5K1C, ERC2, NDUFV1, CYTH1, DYNC1I1, SEC31A, WWTR1, STARD4, UNC13A, SNAPIN, NCBP2, PRKCE, PRKCA, BTBD9, AP3B2, DNM3, NFKBIA, CDK5, GIPC1, CRY2, CANX, VAMP1, RANGRF, CALM1, CNIH2	0.000623773	0.0261794	1.58204
chr6	97210391	97211354	964	1.90113	0.00125047	0.00490567	Promoter (<=1kb)	NM_022992;NM_001111106;NM_001301857;NM_001301858;NM_011666;NM_001301859	Arl6ip5;Uba3;Uba3;Uba3;Uba3;Uba3	0;-4745;-4745;-4745;-4745;-4745		Ddx31		GOTERM_BP_ALL	GO:0033043~regulation of organelle organization	57	GSK3B, WDR1, CLTC, FAM107A, ARRB1, KIF11, ARHGAP35, ING3, TRIM28, CHMP1B, EPC1, JARID2, SPTAN1, WASHC2, ACTR3, DAXX, PDCD6IP, TMOD3, PRKCE, TPM1, SPICE1, DYRK1A, TEX14, PAX5, PPHLN1, AXIN2, RHOB, KIF9, MYO3B, SPECC1L, VAMP1, PRKN, ANAPC15, RAB1B, CTR9, LPAR1, NEDD9, PPM1E, ADD1, LMNA, MAP6, TBC1D14, RICTOR, PPARGC1A, GPM6B, CCT4, KDM4A, STIL, LIMK1, BST2, PINK1, APC, CNOT1, RANGRF, CALR, EIF4G3, …	0.000644452	0.0268424	1.57118
chr13	82973867	82975158	1292	1.63441	0.00126619	0.00494234	Distal Intergenic	NA	NA	NA		Ddx42		GOTERM_BP_ALL	GO:0045935~positive regulation of nucleobase-containing compound metabolic process	75	GSK3B, MDC1, DAZAP1, HSP90AB1, CCNT2, MYT1L, MAML1, TGFB1I1, CHD7, KDM8, MED19, RORA, ARRB1, IKZF4, ING3, TRIM28, EPC1, KMT5B, ELOC, HMGN3, JAK3, IER2, ACTR3, DAXX, PPP1R12A, KLF13, ZFP219, NCBP2, IFRD1, CIRBP, UBE2E1, PPP2R5B, DYRK1A, TET2, PAX5, PPHLN1, ILF2, GTF2F2, SREBF2, MED22, ELF1, KAT6A, FIZ1, PABPC1, RAF1, PRKN, GTF2A1, CTR9, FOXO3, STOX2, SERTAD3, BCLAF1, CAMTA1, MTA2, PPARGC1A, CCT4, …	0.000649739	0.0268439	1.57115
chr11	87461835	87463072	1238	1.9038	0.00127438	0.00495836	Intron (NM_031386/Tex14, intron 2 of 30)	NM_031386;NM_001199293	Tex14;Tex14	0;0		Dhrs11		GOTERM_BP_ALL	GO:0035556~intracellular signal transduction	94	MAPKBP1, GSK3B, HSP90AB1, RNF13, APIP, CHD5, RORA, ARRB1, SIPA1L2, ARHGAP5, LIPA, ARHGAP35, CASP9, TIAL1, TRIM8, DUSP10, TRIM28, RASGEF1B, ZFP385B, ARL6IP5, IL12A, PDE8A, JAK3, RALGPS1, RGS7, TRIM67, IFNAR2, DAXX, UNC13A, RALGAPA1, PRKCE, ACOT11, MAGI2, GAB1, DYRK1A, PRKCA, MIF, RUNDC3A, DUSP6, RHOB, SPECC1L, PITPNM2, SIK3, CRY1, ARHGEF4, RELL1, RAF1, BIRC2, TMEM106A, PRKN, SHC4, GSTP3, USP10, MA…	0.000655162	0.0268439	1.57115
chr14	40966256	40968179	1924	1.46823	0.00128892	0.00497775	Promoter (<=1kb)	NM_145928	Tspan14	0		Dhx16		GOTERM_BP_ALL	GO:0009891~positive regulation of biosynthetic process	78	GSK3B, MDC1, HSP90AB1, CCNT2, MYT1L, MAML1, TGFB1I1, CHD7, KDM8, MED19, RORA, ARRB1, GPT, IKZF4, EIF4A3L1, ING3, TRIM28, EPC1, ELOC, HMGN3, JAK3, IER2, ACTR3, STARD4, DAXX, PPP1R12A, KLF13, ZFP219, NCBP2, IFRD1, CIRBP, UBE2E1, PPP2R5B, DYRK1A, TET2, PAX5, ILF2, GTF2F2, SREBF2, MED22, ELF1, KAT6A, CRY1, FIZ1, RAF1, TMEM106A, PRKN, GTF2A1, PCX, CTR9, FOXO3, STOX2, SERTAD3, BCLAF1, CAMTA1, EIF2S3X, …	0.000663224	0.0268439	1.57115
chr3	99140890	99142163	1274	1.4922	0.00130253	0.00499688	Promoter (<=1kb)	NM_027462	Wars2	0		Dhx38		GOTERM_BP_ALL	GO:0051270~regulation of cellular component movement	48	GSK3B, CAMK2A, LPAR1, FAM107A, PTPRM, NEDD9, ARHGAP5, FOXO3, HDAC9, CCAR1, SCRT2, DUSP10, LMNA, ST3GAL4, PLXNA2, IL12A, MADCAM1, MTA2, PPARGC1A, GLUL, ACTR3, SPAG9, MAP3K3, CADM4, UBE2I, GADD45A, PRKCE, TMOD3, MAGI2, TPM1, GAB1, PRKCA, MIF, PTK2, MIR218-2, GTPBP4, RHOB, BST2, KIF9, APC, CDK5, DLG5, RANGRF, AMOTL2, CALR, CNIH2, CBLL1, VCL	0.000664017	0.0268439	1.57115
chr1	153909939	153911851	1913	1.66918	0.00135519	0.0050783	Distal Intergenic	NM_008131	Glul	10011		Disp1		GOTERM_BP_ALL	GO:0030163~protein catabolic process	45	PRKN, GSK3B, HSP90AB1, RNF13, USP10, CCDC47, TGFB1I1, UBR3, ARRB1, PRICKLE1, RCHY1, LIPA, DDA1, ABHD12, SNX1, ZNRF3, RMND5A, CHMP1B, PSAP, SPOP, USP1, ELOC, TRIM67, WWTR1, PDCD6IP, ZER1, CCDC115, FBXL19, USP3, FBXL15, FBXL16, AXIN2, COMMD1, PTK2, SLC6A7, RNF126, NEMF, APC, JKAMP, GIPC1, CANX, CREBRF, CALR, NOP53, BIRC2	0.000669075	0.0268509	1.57104
chr15	25773233	25775592	2360	1.39306	0.00135744	0.0050783	Promoter (<=1kb)	NM_019472;NM_001353142;NM_001353141	Myo10;Myo10;Myo10	0;0;0		Disp2		GOTERM_BP_ALL	GO:0016070~RNA metabolic process	151	ZFP446, MDC1, ZFP324, POP7, CCNT2, MYT1L, CCNH, MAML1, JMJD1C, RORA, ZBTB22, IKZF4, CCAR1, RPS17, ALKBH5, TRIM28, EPC1, NKX1-1, HMGN3, PDE8A, IER2, IFNAR2, DAXX, RBFOX3, ZFP219, RALGAPA1, USP3, IFRD1, CIRBP, UBE2E1, DYRK1A, IMP4, GTF2F2, ILF2, GTPBP4, EID1, KAT6A, DNAJB11, FIZ1, SREK1, SNRPF, RAF1, CBLL1, SRSF9, ZFP869, TARSL2, CTR9, FOXO3, SCRT2, IRAK2, DHX38, CAMTA1, PPARGC1A, FZD1, WWTR1, EGR3…	0.00067795	0.0270099	1.56848
chr3	153303108	153303998	891	1.5687	0.00133949	0.0050783	Promoter (4-5kb)	NR_126464;NM_011372	1700012D16Rik;St6galnac3	-4460;0		Djb11		GOTERM_BP_ALL	GO:0009409~response to cold	8	VGF, ACOT11, CIRBP, HSPA2, LIPA, HSPD1, LRP11, RGS7	0.00069086	0.0273263	1.56342
chr16	35302361	35303178	818	1.67243	0.00136201	0.00508355	Exon (NM_001012765/Adcy5, exon 20 of 21)	NM_001012765	Adcy5	0		Djc5		GOTERM_BP_ALL	GO:1903508~positive regulation of nucleic acid-templated transcription	64	GSK3B, MDC1, CCNT2, MYT1L, MAML1, TGFB1I1, CHD7, KDM8, MED19, RORA, ARRB1, IKZF4, ING3, TRIM28, EPC1, ELOC, HMGN3, JAK3, IER2, ACTR3, DAXX, PPP1R12A, KLF13, ZFP219, NCBP2, IFRD1, UBE2E1, PPP2R5B, DYRK1A, TET2, PAX5, ILF2, GTF2F2, SREBF2, MED22, ELF1, KAT6A, FIZ1, RAF1, PRKN, GTF2A1, CTR9, FOXO3, STOX2, SERTAD3, BCLAF1, CAMTA1, MTA2, PPARGC1A, FZD1, WWTR1, EGR3, TAF12, NR1D2, FOSL2, ASXL1, NFKBIA,…	0.000703389	0.0274272	1.56182
chr3	57492770	57493470	701	1.81662	0.00136054	0.00508355	Intron (NM_133784/Wwtr1, intron 3 of 6)	NM_133784;NM_001168281	Wwtr1;Wwtr1	0;0		Dleu2		GOTERM_BP_ALL	GO:0045893~positive regulation of transcription, DNA-templated	64	GSK3B, MDC1, CCNT2, MYT1L, MAML1, TGFB1I1, CHD7, KDM8, MED19, RORA, ARRB1, IKZF4, ING3, TRIM28, EPC1, ELOC, HMGN3, JAK3, IER2, ACTR3, DAXX, PPP1R12A, KLF13, ZFP219, NCBP2, IFRD1, UBE2E1, PPP2R5B, DYRK1A, TET2, PAX5, ILF2, GTF2F2, SREBF2, MED22, ELF1, KAT6A, FIZ1, RAF1, PRKN, GTF2A1, CTR9, FOXO3, STOX2, SERTAD3, BCLAF1, CAMTA1, MTA2, PPARGC1A, FZD1, WWTR1, EGR3, TAF12, NR1D2, FOSL2, ASXL1, NFKBIA,…	0.000703389	0.0274272	1.56182
chr3	81803601	81804328	728	1.79628	0.00137594	0.00509562	Promoter (1-2kb)	NR_138586	A830029E22Rik	0		Dlg5		GOTERM_BP_ALL	GO:0010648~negative regulation of cell communication	58	MAPKBP1, GSK3B, TGFB1I1, RORA, ARRB1, ARHGAP35, FGFRL1, EIF4A3L1, DUSP10, UBASH3B, PIM3, IL12A, RGS7, TRIM67, MAGI2, DYRK1A, PRKCA, MIF, COMMD1, AXIN2, TMEM170B, DUSP6, ELF1, RNF126, CRY2, CRY1, RAF1, PRKN, GSTP3, USP10, MAPKAP1, LPAR1, TULP3, PRICKLE1, FOXO3, GRAMD4, MNT, SNX1, ZNRF3, GRK4, LMNA, SLIT3, DMD, FZD1, WWTR1, CADM4, TPBG, RANBP9, ASXL1, NFKBIA, PINK1, APC, CNOT1, DLG5, CREBRF, CALR, …	0.000710979	0.0275279	1.56023
chr6	34475350	34476528	1179	1.55437	0.00138257	0.00509562	Promoter (<=1kb)	NM_001363708;NM_001363709;NM_001363710;NM_007563;NR_156731	Bpgm;Bpgm;Bpgm;Bpgm;Bpgm	0;0;0;0;0		Dmc1		GOTERM_BP_ALL	GO:0032502~developmental process	218	MYT1L, MAML1, JMJD1C, TPGS1, LIPA, FGFRL1, TIAL1, ALKBH5, UBASH3B, TRIM28, EPC1, NKX1-1, IL12A, DLEU2, LGALS8, GLUL, IER2, DAXX, UNC13A, RBFOX3, UNC5A, FNBP1, MIR9-3, IFRD1, PRKCA, MIF, TM4SF4, EID1, MARF1, CRISPLD2, SIK3, CBLL1, ASTN1, CTR9, LPAR1, MIR326, MIR214, SNX1, MAP6, PIP5K1C, PPARGC1A, GPM6B, FZD1, WWTR1, SNAPIN, EGR3, GADD45A, ABCA3, IRF2BP2, NBEAL2, NR1D2, PTK2, FOSL2, MSRA, EHD2, XKR…	0.000721475	0.027739	1.55691
chr16	44347221	44347953	733	2.07865	0.00139045	0.00510519	Promoter (<=1kb)	NM_144550	Spice1	0		Dmd		GOTERM_BP_ALL	GO:0016567~protein ubiquitination	36	PRKN, GSK3B, RNF13, CTR9, FAM107A, UBR3, ARRB1, PRICKLE1, RCHY1, DDA1, TRIM8, ZNRF3, RMND5A, SPOP, ELOC, PCMTD1, TRIM67, WWTR1, PRKCE, LIMK1, KLHL21, UBE2E1, FANCC, FBXL15, COMMD1, PTK2, GTPBP4, LRRC41, PINK1, RNF126, CDK5, CRY1, CBLL1, KBTBD8, BIRC2, TRIM55	0.000727267	0.0277675	1.55646
chr1	26773669	26774284	616	1.79969	0.00140624	0.00514977	Distal Intergenic	NA	NA	NA		Dnajb11		GOTERM_BP_ALL	GO:0044265~cellular macromolecule catabolic process	46	PRKN, GSK3B, HSP90AB1, RNF13, USP10, CCDC47, TGFB1I1, UBR3, ARRB1, PRICKLE1, RCHY1, DDA1, EIF4A3L1, ZNRF3, RMND5A, CHMP1B, PSAP, SPOP, USP1, ELOC, TRIM67, WWTR1, PDCD6IP, ZER1, CCDC115, NCBP2, FBXL19, USP3, FBXL15, FBXL16, AXIN2, COMMD1, PTK2, REXO4, RNF126, NEMF, APC, CNOT1, JKAMP, GIPC1, CANX, PABPC1, CALR, NOP53, BIRC2, TNRC6B	0.000735764	0.0278981	1.55442
chr19	10182267	10183788	1522	1.35216	0.00141881	0.00517942	Promoter (<=1kb)	NM_146094	Fads1	0		Dnajb8		GOTERM_BP_ALL	GO:0099504~synaptic vesicle cycle	14	PRKN, UNC13A, SNAPIN, CLTC, MAGI2, BTBD9, AP3B2, DNM3, CDK5, CANX, VAMP1, PIP5K1C, ERC2, CALM1	0.000745105	0.0280588	1.55193
chr9	46066336	46067639	1304	1.53215	0.00142685	0.00519236	Intron (NM_027498/Sik3, intron 1 of 24)	NM_027498	Sik3	0		Dnajc5		GOTERM_BP_ALL	GO:0051345~positive regulation of hydrolase activity	30	PPP1R15B, GSK3B, HIP1, HSP90AB1, LPAR1, NEDD9, ARRB1, SIPA1L2, GRAMD4, ARHGAP35, HSPD1, CASP9, ARHGAP22, RASGEF1B, PSAP, ARL6IP5, TBC1D14, TBC1D22A, RALGDS, RALGPS1, RGS7, PPP1R12A, RALGAPA1, IQSEC3, MAGI2, TPM1, HSPA2, PINK1, DNAJB11, CALM1	0.000758861	0.0282021	1.54972
chr5	135934096	135935517	1422	1.42444	0.00144222	0.00522636	Promoter (<=1kb)	NM_018871	Ywhag	0		Dnm3		GOTERM_BP_ALL	GO:0044767~single-organism developmental process	216	MYT1L, MAML1, JMJD1C, TPGS1, LIPA, FGFRL1, TIAL1, ALKBH5, UBASH3B, TRIM28, EPC1, NKX1-1, IL12A, DLEU2, LGALS8, GLUL, IER2, DAXX, UNC13A, RBFOX3, UNC5A, FNBP1, MIR9-3, IFRD1, PRKCA, MIF, TM4SF4, EID1, MARF1, CRISPLD2, SIK3, CBLL1, ASTN1, CTR9, LPAR1, MIR326, MIR214, SNX1, MAP6, PIP5K1C, PPARGC1A, GPM6B, FZD1, WWTR1, SNAPIN, EGR3, GADD45A, ABCA3, IRF2BP2, NBEAL2, NR1D2, PTK2, FOSL2, MSRA, EHD2, NAP…	0.00075917	0.0282021	1.54972
chr15	76700427	76702569	2143	1.44929	0.00149851	0.00533008	Promoter (<=1kb)	NM_182805;NM_027122;NM_058214	Gpt;Mfsd3;Recql4	3702;0;7990		Dnpep		GOTERM_BP_ALL	GO:0023057~negative regulation of signaling	58	MAPKBP1, GSK3B, TGFB1I1, RORA, ARRB1, ARHGAP35, FGFRL1, EIF4A3L1, DUSP10, UBASH3B, PIM3, IL12A, RGS7, TRIM67, MAGI2, DYRK1A, PRKCA, MIF, COMMD1, AXIN2, TMEM170B, DUSP6, ELF1, RNF126, CRY2, CRY1, RAF1, PRKN, GSTP3, USP10, MAPKAP1, LPAR1, TULP3, PRICKLE1, FOXO3, GRAMD4, MNT, SNX1, ZNRF3, GRK4, LMNA, SLIT3, DMD, FZD1, WWTR1, CADM4, TPBG, RANBP9, ASXL1, NFKBIA, PINK1, APC, CNOT1, DLG5, CREBRF, CALR, …	0.000772077	0.0284891	1.54532
chr10	42276382	42278458	2077	1.24338	0.0015112	0.00535405	Promoter (<=1kb)	NM_019740	Foxo3	0		Dpcd		GOTERM_BP_ALL	GO:2000145~regulation of cell motility	45	GSK3B, CAMK2A, LPAR1, FAM107A, PTPRM, NEDD9, ARHGAP5, FOXO3, HDAC9, CCAR1, SCRT2, DUSP10, LMNA, ST3GAL4, PLXNA2, IL12A, MADCAM1, MTA2, PPARGC1A, GLUL, ACTR3, SPAG9, MAP3K3, CADM4, UBE2I, GADD45A, PRKCE, MAGI2, TPM1, GAB1, PRKCA, MIF, PTK2, MIR218-2, GTPBP4, RHOB, BST2, KIF9, APC, CDK5, DLG5, AMOTL2, CALR, CBLL1, VCL	0.000795843	0.0290663	1.53661
chr18	38992375	38994586	2212	1.38953	0.00154496	0.00543952	Promoter (<=1kb)	NM_001361073;NM_175164;NM_001374831	Arhgap26;Arhgap26;Arhgap26	0;0;0		Dpy19l1		GOTERM_BP_ALL	GO:0050804~modulation of synaptic transmission	34	PRKN, GSK3B, KCNC3, CAMK2A, FAM107A, EIF4A3L1, MIR151, ERC2, GLUL, CYTH1, YWHAG, RAB8A, UNC13A, SNAPIN, PRKCE, MIR9-3, MIRLET7I, PRKCA, BTBD9, PTK2, MIR218-2, BAIAP3, IGSF11, PINK1, CDK5, VGF, MIR484, GIPC1, VAMP1, CALM1, CNIH2, CPEB2, MIR128-2, MIR129-2	0.000798292	0.0290663	1.53661
chr9	37351044	37352107	1064	1.60083	0.00157049	0.00547383	Promoter (2-3kb)	NM_001081429	Ccdc15	-2688		Dusp10		GOTERM_BP_ALL	GO:0010557~positive regulation of macromolecule biosynthetic process	72	GSK3B, MDC1, HSP90AB1, CCNT2, MYT1L, MAML1, TGFB1I1, CHD7, KDM8, MED19, RORA, ARRB1, IKZF4, EIF4A3L1, ING3, TRIM28, EPC1, ELOC, HMGN3, JAK3, IER2, ACTR3, DAXX, PPP1R12A, KLF13, ZFP219, NCBP2, IFRD1, CIRBP, UBE2E1, PPP2R5B, DYRK1A, TET2, PAX5, ILF2, GTF2F2, SREBF2, MED22, ELF1, KAT6A, FIZ1, RAF1, TMEM106A, PRKN, GTF2A1, CTR9, FOXO3, STOX2, SERTAD3, BCLAF1, CAMTA1, EIF2S3X, MTA2, PPARGC1A, CCT4, FZ…	0.000817293	0.029509	1.53005
chr10	70419138	70420137	1000	1.70484	0.00158968	0.00552255	Distal Intergenic	NA	NA	NA		Dusp6		GOTERM_BP_ALL	GO:1902680~positive regulation of RNA biosynthetic process	64	GSK3B, MDC1, CCNT2, MYT1L, MAML1, TGFB1I1, CHD7, KDM8, MED19, RORA, ARRB1, IKZF4, ING3, TRIM28, EPC1, ELOC, HMGN3, JAK3, IER2, ACTR3, DAXX, PPP1R12A, KLF13, ZFP219, NCBP2, IFRD1, UBE2E1, PPP2R5B, DYRK1A, TET2, PAX5, ILF2, GTF2F2, SREBF2, MED22, ELF1, KAT6A, FIZ1, RAF1, PRKN, GTF2A1, CTR9, FOXO3, STOX2, SERTAD3, BCLAF1, CAMTA1, MTA2, PPARGC1A, FZD1, WWTR1, EGR3, TAF12, NR1D2, FOSL2, ASXL1, NFKBIA,…	0.000821184	0.029509	1.53005
chr10	80263915	80265363	1449	1.44982	0.00159084	0.00552255	Promoter (<=1kb)	NR_038088;NM_001122604;NM_001122605;NM_133188;NM_001347119;NM_010255	Bc1;Dazap1;Dazap1;Dazap1;Gamt;Gamt	0;0;0;0;-2904;-2904		Dync1i1		GOTERM_BP_ALL	GO:0030334~regulation of cell migration	43	GSK3B, CAMK2A, LPAR1, FAM107A, PTPRM, NEDD9, ARHGAP5, FOXO3, HDAC9, CCAR1, SCRT2, DUSP10, LMNA, ST3GAL4, PLXNA2, IL12A, MADCAM1, MTA2, PPARGC1A, GLUL, ACTR3, SPAG9, MAP3K3, UBE2I, GADD45A, PRKCE, MAGI2, TPM1, GAB1, PRKCA, MIF, PTK2, MIR218-2, GTPBP4, RHOB, BST2, APC, CDK5, DLG5, AMOTL2, CALR, CBLL1, VCL	0.000860934	0.0307365	1.51235
chr13	41357882	41359423	1542	1.78459	0.00161631	0.00556709	Promoter (<=1kb)	NM_017464;NM_001111324	Nedd9;Nedd9	0;0		Dyrk1a		GOTERM_BP_ALL	GO:0019438~aromatic compound biosynthetic process	138	ZFP446, MDC1, ZFP324, CCNT2, NDUFA11, MYT1L, CCNH, MAML1, JMJD1C, RORA, ZBTB22, LIPA, IKZF4, CCAR1, TRIM28, EPC1, NKX1-1, HMGN3, PDE8A, IER2, IFNAR2, DAXX, ZFP219, RALGAPA1, USP3, RSAD1, IFRD1, UBE2E1, DYRK1A, GTF2F2, ILF2, EID1, CYP2D22, KAT6A, FIZ1, RAF1, ZFP869, CTR9, ATP5K, ATP5H, FOXO3, SCRT2, HRH3, IRAK2, CAMTA1, PPARGC1A, NDUFV1, FZD1, WWTR1, EGR3, UBE2I, GADD45A, IRF2BP2, NR1D2, FOSL2, NF…	0.0009563	0.0339209	1.46953
chr14	18237677	18239857	2181	1.40658	0.00161073	0.00556709	Promoter (<=1kb)	NM_011584	Nr1d2	0		E130006D01Rik		GOTERM_BP_ALL	GO:0006351~transcription, DNA-templated	116	ZFP446, MDC1, ZFP324, CCNT2, MYT1L, CCNH, MAML1, JMJD1C, RORA, ZBTB22, IKZF4, TRIM28, EPC1, NKX1-1, HMGN3, IER2, IFNAR2, DAXX, ZFP219, RALGAPA1, USP3, IFRD1, UBE2E1, DYRK1A, GTF2F2, ILF2, EID1, KAT6A, FIZ1, RAF1, ZFP869, CTR9, FOXO3, SCRT2, IRAK2, CAMTA1, PPARGC1A, FZD1, WWTR1, EGR3, UBE2I, GADD45A, IRF2BP2, NR1D2, FOSL2, NFKBIA, CDK5, SP2, CNOT1, CREBRF, UBA3, TCF4, CALR, CDK14, GSK3B, KDM5C, US…	0.000973931	0.0343248	1.46439
chr4	58400750	58402578	1829	1.51496	0.00163254	0.00558266	Distal Intergenic	NA	NA	NA		E230016M11Rik		GOTERM_BP_ALL	GO:0035307~positive regulation of protein dephosphorylation	7	PPP1R15B, PINK1, PPP1R12A, HSP90AB1, MAGI2, CAMTA1, CALM1	0.00105533	0.0369565	1.43231
chr5	21706451	21706994	544	2.18446	0.00164944	0.00559731	Promoter (4-5kb)	NM_001359965	Napepld	-4830		Eci2		GOTERM_BP_ALL	GO:0048585~negative regulation of response to stimulus	68	MAPKBP1, GSK3B, CUEDC2, TGFB1I1, RORA, ARRB1, ARHGAP35, FGFRL1, EIF4A3L1, DUSP10, UBASH3B, PIM3, IL12A, PDE8A, JAK3, RGS7, TRIM67, DAXX, MAGI2, DYRK1A, PRKCA, MIF, COMMD1, AXIN2, TMEM170B, DUSP6, ELF1, RNF126, CRY2, CRY1, RAF1, PRKN, PPP1R15B, GSTP3, USP10, MAPKAP1, LPAR1, TULP3, PRICKLE1, FOXO3, GRAMD4, MNT, SNX1, ZNRF3, GRK4, LMNA, PSAP, SLIT3, DMD, SLC12A2, FZD1, MAP3K3, WWTR1, CADM4, TPBG, RA…	0.00106975	0.0372247	1.42917
chr16	38940739	38941710	972	1.64874	0.00165636	0.00561511	Intron (NM_170599/Igsf11, intron 1 of 6)	NM_170599	Igsf11	0		Eefsec		GOTERM_BP_ALL	GO:0010941~regulation of cell death	71	GSK3B, RBM25, B4GALT1, HSP90AB1, HIP1, HSPB6, GBE1, APIP, DDX42, ARRB1, CCAR1, CASP9, ING3, NAT8F2, CHMP1B, PDK4, ARL6IP5, EPC1, PIM3, IL12A, PDE8A, JAK3, RBM5, PACRG, DAXX, TSC22D3, PRKCE, PRKCA, MIF, AXIN2, DUSP6, RHOB, OLFM1, DNAJC5, NOS1AP, RAF1, BIRC2, PRKN, TOMM40, GSTP3, MAPKAP1, CAMK2A, LPAR1, FOXO3, GRAMD4, HSPD1, BCL2L13, MNT, BCLAF1, IRAK2, LMNA, PSAP, SPOP, RICTOR, PPARGC1A, FZD1, KDM…	0.0010955	0.037647	1.42427
chr1	75316663	75318368	1706	1.45638	0.00169122	0.00569433	Promoter (<=1kb)	NM_016878;NM_001110831	Dnpep;Dnpep	0;0		Eepd1		GOTERM_BP_ALL	GO:0051173~positive regulation of nitrogen compound metabolic process	79	GSK3B, MDC1, DAZAP1, HSP90AB1, CCNT2, MYT1L, MAML1, TGFB1I1, CHD7, KDM8, MED19, RORA, ARRB1, IKZF4, EIF4A3L1, ING3, TRIM28, EPC1, KMT5B, ELOC, HMGN3, JAK3, IER2, ACTR3, DAXX, PPP1R12A, KLF13, ZFP219, NCBP2, IFRD1, CIRBP, UBE2E1, PPP2R5B, DYRK1A, TET2, PAX5, PPHLN1, ILF2, GTF2F2, SREBF2, MED22, ELF1, KAT6A, FIZ1, PABPC1, RAF1, TMEM106A, PRKN, GTF2A1, CTR9, FOXO3, STOX2, SERTAD3, BCLAF1, CAMTA1, EI…	0.00109558	0.037647	1.42427
chr12	100201608	100203076	1469	1.40486	0.00169654	0.00570115	Promoter (1-2kb)	NM_009790;NM_001313934	Calm1;Calm1	0;0		Egr3		GOTERM_BP_ALL	GO:0010942~positive regulation of cell death	35	PRKN, GSK3B, B4GALT1, HIP1, TOMM40, CAMK2A, LPAR1, ARRB1, FOXO3, GRAMD4, HSPD1, CCAR1, CASP9, BCLAF1, ING3, SPOP, ARL6IP5, IL12A, JAK3, PPARGC1A, RBM5, DAXX, GADD45A, TXNRD1, AXIN2, IGF2R, DUSP6, RHOB, OLFM1, PINK1, APC, CDK5, RPS29, CALM1, MAP3K11	0.0011307	0.0386122	1.41327
chr1	125435100	125436389	1290	1.34744	0.0017109	0.0057203	Promoter (<=1kb)	NM_001205385;NM_001205386;NM_023735	Actr3;Actr3;Actr3	0;0;0		Ehd2		GOTERM_BP_ALL	GO:0031398~positive regulation of protein ubiquitination	12	PRKN, GSK3B, CTR9, FAM107A, CRY1, ARRB1, COMMD1, PRICKLE1, RCHY1, PTK2, BIRC2, TRIM67	0.0011607	0.039392	1.40459
chr7	4122822	4124922	2101	1.41862	0.00171213	0.0057203	Promoter (2-3kb)	NR_033568;NR_033548;NM_001001454;NM_001109765;NM_001305822;NM_021324	9430041J12Rik;D030047H15Rik;Ttyh1;Ttyh1;Ttyh1;Ttyh1	-2095;0;0;0;0;0		Eid1		GOTERM_BP_ALL	GO:0018130~heterocycle biosynthetic process	137	ZFP446, MDC1, ZFP324, CCNT2, NDUFA11, MYT1L, CCNH, MAML1, JMJD1C, RORA, ZBTB22, LIPA, IKZF4, CCAR1, TRIM28, EPC1, NKX1-1, HMGN3, PDE8A, IER2, IFNAR2, DAXX, ZFP219, RALGAPA1, USP3, RSAD1, IFRD1, UBE2E1, DYRK1A, GTF2F2, ILF2, EID1, CYP2D22, KAT6A, FIZ1, RAF1, ZFP869, CTR9, ATP5K, ATP5H, FOXO3, SCRT2, HRH3, IRAK2, CAMTA1, PPARGC1A, NDUFV1, FZD1, WWTR1, EGR3, UBE2I, GADD45A, IRF2BP2, NR1D2, FOSL2, NF…	0.00117024	0.0394724	1.40371
chr11	35587067	35587717	651	1.52511	0.00172525	0.00573671	Intron (NM_011412/Slit3, intron 9 of 35)	NM_011412	Slit3	0		Eif2s3x		GOTERM_BP_ALL	GO:0051130~positive regulation of cellular component organization	60	GSK3B, MDC1, HIP1, WDR1, MED19, ARRB1, ARHGAP35, GRIP1, TRIM28, JARID2, WASHC2, TRIM67, ACTR3, DAXX, PDCD6IP, UNC13A, PRKCE, MAGI2, TPM1, PPP2R5B, PRKCA, COMMD1, PPHLN1, DNM3, MED22, MYO3B, CBLL1, PRKN, GTF2A1, CTR9, LPAR1, NEDD9, PPM1E, ADD1, BCLAF1, LMNA, PLXNA2, MAP6, RICTOR, DMD, PPARGC1A, CCT4, FZD1, STIL, LRRC24, TAF12, ABCA3, TPBG, LIMK1, PTK2, NFKBIA, EHD2, PINK1, APC, CNOT1, DLG5, RANGRF…	0.00118537	0.0397389	1.40078
chr10	60282427	60283304	878	1.40313	0.0017649	0.00581994	Promoter (1-2kb)	NM_001146120;NM_001146121;NM_001146122;NM_001146123;NM_011179;NM_001146124	Psap;Psap;Psap;Psap;Psap;Psap	0;0;0;0;0;-1157		Eif4a3l1		GOTERM_BP_ALL	GO:0016197~endosomal transport	19	SPAG9, SNAPIN, CLTC, COMMD1, LIPA, BAIAP3, RHOB, GRIP1, EHD2, RNF126, SNX1, ZFYVE16, RAB14, CHMP1B, MVB12A, TBC1D14, AP1S1, WASHC2, RAB8A	0.00120508	0.0401549	1.39626
chr15	73222564	73223599	1036	1.5954	0.00176103	0.00581994	Intron (NM_001358045/Ptk2, intron 27 of 33)	NM_001358045;NM_001358046;NM_007982	Ptk2;Ptk2;Ptk2	0;0;0		Eif4g3		GOTERM_BP_ALL	GO:0009057~macromolecule catabolic process	53	GSK3B, HSP90AB1, RNF13, TGFB1I1, CCDC47, ARRB1, LIPA, DDA1, EIF4A3L1, ABHD12, CHMP1B, ELOC, TRIM67, PDCD6IP, ZER1, CCDC115, NCBP2, USP3, COMMD1, AXIN2, REXO4, RNF126, NEMF, CANX, PABPC1, BIRC2, PRKN, USP10, UBR3, PRICKLE1, RCHY1, SNX1, ZNRF3, RMND5A, PSAP, SPOP, USP1, MVB12A, WWTR1, FBXL19, FBXL15, FBXL16, PTK2, SLC6A7, APC, CDK5, CNOT1, GIPC1, JKAMP, CREBRF, CALR, NOP53, TNRC6B	0.00126339	0.041844	1.37837
chr7	127744171	127746456	2286	1.41794	0.00179187	0.00583457	Promoter (<=1kb)	NM_001374793;NM_172748	Fbxl19;Fbxl19	0;-319		Elf1		GOTERM_BP_ALL	GO:0051726~regulation of cell cycle	46	HSP90AB1, ANAPC15, CCNH, CLTC, FAM107A, KIF11, MIR214, MNT, ING3, CHMP1B, EPC1, PIM3, DMD, IL12A, STIL, PDCD6IP, GADD45A, PRKCE, TMOD3, MAGI2, CIRBP, SPICE1, KLHL21, PPP2R5B, TEX14, PRKCA, HSPA2, AXIN2, MIF, GTPBP4, RHOB, MN1, PINK1, APC, CDK5, CCNG2, GIPC1, CRY1, UBA3, INSM2, CALR, CALM1, EIF4G3, NOP53, BIRC2, RHNO1	0.00131965	0.0434456	1.36205
chr5	38531650	38532810	1161	1.43291	0.00180469	0.00586016	Intron (NM_011715/Wdr1, intron 11 of 14)	NM_011715	Wdr1	0		Eloc		GOTERM_BP_ALL	GO:0015833~peptide transport	68	GSK3B, SRP19, HSP90AB1, CHD7, CETN3, CLTC, ARRB1, KIF17, GRIP1, ALKBH5, TRIM28, GNPTAB, CHMP1B, ARL6IP5, AP1S1, PIM3, IL12A, TBC1D22A, HMGN3, GLUL, YWHAG, WASHC2, RAB8A, ACTR3, PDCD6IP, PRKCE, COMMD1, AP3B2, DISP1, RHOB, ZFYVE16, VGF, CRY2, RAF1, SEC22A, PRKN, TOMM40, TMED10, LMAN2L, RAB1B, PRICKLE1, ZDHHC22, ADCY5, HSPD1, SNX1, LMNA, PSAP, MVB12A, TBC1D14, GPM6B, SEC31A, SLC12A2, WWTR1, RANBP3, …	0.00136665	0.0447252	1.34945
chr19	45560177	45560891	715	1.75679	0.0018155	0.00588975	Promoter (<=1kb)	NM_001356947;NM_172639;NM_001330506;NM_001330507;NM_020032	Dpcd;Dpcd;Poll;Poll;Poll	0;0;0;0;0		Emx2		GOTERM_BP_ALL	GO:0007041~lysosomal transport	11	PRKN, PINK1, SNAPIN, ZFYVE16, GNPTAB, CHMP1B, PSAP, MVB12A, LIPA, IGF2R, RHOB	0.00142071	0.0462193	1.33518
chr10	82662388	82663870	1483	1.71273	0.00187802	0.00599722	Intron (NM_029102/Glt8d2, intron 4 of 9)	NM_029102	Glt8d2	0		Emx2os		GOTERM_BP_ALL	GO:0007163~establishment or maintenance of cell polarity	16	ACTR3, GSK3B, PDCD6IP, HSP90AB1, WDR1, PRICKLE2, PRICKLE1, ARHGAP35, RHOB, APC, DLG5, LMNA, RICTOR, AMOTL2, CYTH1, CRB3	0.00146317	0.0473207	1.32495
chr12	52499090	52499868	779	1.85778	0.00188361	0.00600953	Distal Intergenic	NA	NA	NA		Epc1		GOTERM_BP_ALL	GO:0015031~protein transport	66	GSK3B, SRP19, HSP90AB1, CETN3, CLTC, ARRB1, KIF17, GRIP1, ALKBH5, TRIM28, GNPTAB, CHMP1B, ARL6IP5, AP1S1, PIM3, IL12A, TBC1D22A, HMGN3, GLUL, YWHAG, WASHC2, RAB8A, ACTR3, PDCD6IP, PRKCE, COMMD1, AP3B2, RHOB, ZFYVE16, VGF, CRY2, RAF1, SEC22A, PRKN, TOMM40, TMED10, LMAN2L, RAB1B, PRICKLE1, ZDHHC22, ADCY5, HSPD1, SNX1, LMNA, PSAP, MVB12A, TBC1D14, GPM6B, SEC31A, SLC12A2, WWTR1, RANBP3, SNAPIN, SNX21…	0.00152585	0.049059	1.30928
chr11	60536968	60538232	1265	1.26196	0.00191936	0.00608996	Promoter (<=1kb)	NM_172943	Alkbh5	0		Erc2		GOTERM_BP_ALL	GO:0048699~generation of neurons	67	GSK3B, HSP90AB1, WDR1, MYT1L, CHD7, BICDL1, CHD5, PTPRM, RORA, ARHGAP35, GRIP1, DUSP10, DLEU2, IER2, YWHAG, RAB8A, TRIM67, ACTR3, EMX2, UNC13A, UNC5A, MIR9-3, MAGI2, IFRD1, PPP2R5B, PRKCA, PAX5, DNM3, OLFM1, MYO3B, DNAJB11, IGFALS, VCL, ASTN1, PRKN, AU040320, NTM, CAMK2A, LPAR1, PRICKLE2, TULP3, PRICKLE1, FOXO3, HDAC9, SCRT2, SNX1, PSAP, PLXNA2, MAP6, SLIT3, DMD, PIP5K1C, GPM6B, FZD1, SPAG9, KDM4…	0.00155182	0.0496042	1.30448
chr14	24232544	24233494	951	1.54887	0.00193518	0.00611779	Intron (NM_001163513/Dlg5, intron 1 of 31)	NM_001163513;NM_027726	Dlg5;Dlg5	0;0		Esyt2
chr4	116074233	116076072	1840	1.43022	0.00195709	0.00617579	Promoter (<=1kb)	NM_153521;NM_025641	Lrrc41;Uqcrh	0;0		Etfrf1
chr15	37457895	37459570	1676	1.46707	0.00197731	0.00621697	Promoter (<=1kb)	NM_001359842;NM_001170867;NM_001170868;NM_001359839;NM_001359840;NM_001359843;NM_001170866;NM_001359844;NM_001359845;NM_001359841;NM_134094	Ncald;Ncald;Ncald;Ncald;Ncald;Ncald;Ncald;Ncald;Ncald;Ncald;Ncald	0;0;0;0;0;0;0;0;0;0;0		Fads1
chr1	72236317	72237634	1318	1.84417	0.00199647	0.00623881	Distal Intergenic	NA	NA	NA		Fam107a
chr15	79577386	79578520	1135	1.80591	0.00202739	0.00630976	Intron (NM_001278226/Dmc1, intron 10 of 11)	NM_001278226;NM_010059;NR_103477	Dmc1;Dmc1;Dmc1	0;0;0		Fam136a
chr2	102141895	102142786	892	2.07513	0.00204348	0.00633314	Intron (NM_001290784/Ldlrad3, intron 1 of 5)	NM_001290784;NM_178886	Ldlrad3;Ldlrad3	0;0		Fam13c
chr9	106447239	106449563	2325	1.41553	0.00209935	0.00644044	Promoter (<=1kb)	NM_001110271;NM_001110272;NM_001359225;NM_001374659;NM_001374660;NM_029631;NM_021567	Abhd14a;Abhd14a;Abhd14a;Abhd14a;Abhd14a;Abhd14b;Pcbp4	0;0;0;0;0;0;-4275		Fam161a
chr5	146567399	146568054	656	1.7254	0.00219164	0.00660898	Distal Intergenic	NA	NA	NA		Fam172a
chr1	184033381	184034826	1446	1.3751	0.00219955	0.00661583	Promoter (<=1kb)	NM_028516;NM_022019	1700056E22Rik;Dusp10	0;0		Fam205c
chr5	99202323	99202907	585	1.87813	0.00221626	0.00663397	Distal Intergenic	NA	NA	NA		Fam49a
chr9	66592512	66593557	1046	1.52047	0.00221706	0.00663397	Promoter (<=1kb)	NM_001302116;NM_001302122;NM_144937	Usp3;Usp3;Usp3	0;0;0		Fancc
chr15	80710480	80712019	1540	1.44133	0.00223989	0.00667924	Promoter (<=1kb)	NM_144812	Tnrc6b	0		Fbxl15
chr7	100857253	100857978	726	1.44063	0.00224604	0.00668032	Intron (NM_001358914/Relt, intron 1 of 10)	NM_001358914;NM_177073	Relt;Relt	0;0		Fbxl16
chr3	157533757	157534932	1176	1.66875	0.00226744	0.00672669	Promoter (<=1kb)	NR_152231;NM_001355381;NM_001355386;NM_017381	4930592C13Rik;Zranb2;Zranb2;Zranb2	0;0;0;0		Fbxl19
chr14	64300957	64301770	814	1.70657	0.00227279	0.00673178	Intron (NM_001253716/Msra, intron 2 of 5)	NM_001253716;NM_001347639;NM_001253714;NM_001253715;NM_001253712;NM_026322	Msra;Msra;Msra;Msra;Msra;Msra	0;0;0;0;0;0		Fbxo46
chr11	59661838	59662848	1011	1.85028	0.00228641	0.00673686	Promoter (<=1kb)	NM_012027;NM_201245;NM_001368931	Mprip;Mprip;Mprip	0;0;0		Fgf11
chr12	16653345	16654542	1198	1.3892	0.0022929	0.00675024	Promoter (<=1kb)	NM_001361702;NM_001361703;NM_008747	Ntsr2;Ntsr2;Ntsr2	0;0;0		Fgfrl1
chr19	5688215	5690014	1800	1.31571	0.00231667	0.00676851	Promoter (<=1kb)	NM_022012;NM_144868	Map3k11;Pcnx3	0;0		Fitm2
chr17	35879180	35880311	1132	1.33561	0.00236764	0.00686797	Promoter (<=1kb)	NM_026987;NM_001146711;NM_001146710;NM_175242	Dhx16;Ppp1r18;Ppp1r18;Ppp1r18	0;13586;13053;12566		Fiz1
chr5	96956304	96958036	1733	1.4005	0.00238657	0.00687997	Distal Intergenic	NA	NA	NA		Fnbp1
chr3	95014722	95016636	1915	1.3481	0.00239982	0.00690093	Promoter (<=1kb)	NM_030074;NM_001357863	Zfp687;Zfp687	0;0		Fosb
chr9	113432965	113434093	1129	1.48906	0.0024119	0.00691532	Distal Intergenic	NA	NA	NA		Fosl2
chr12	69158526	69159760	1235	1.54433	0.00242889	0.00693855	Promoter (<=1kb)	NM_009093	Rps29	0		Foxo3
chr10	62791916	62792803	888	1.58743	0.00246668	0.00702241	Promoter (<=1kb)	NM_026201	Ccar1	0		Fsip1
chr13	44729794	44731548	1755	1.3575	0.00250498	0.00708008	Promoter (<=1kb)	NM_001205044;NM_021878;NM_001205043;NM_001360281	Jarid2;Jarid2;Jarid2;Jarid2	0;0;0;0		Fzd1
chr4	10873808	10875033	1226	1.6902	0.00251128	0.00709212	Promoter (<=1kb)	NM_026005	2610301B20Rik	0		G15
chr14	85934792	85935588	797	2.11503	0.00252555	0.00710927	Distal Intergenic	NA	NA	NA		Gab1
chr9	75526710	75527585	876	1.95727	0.00253616	0.00713334	Intron (NM_001357828/Tmod3, intron 3 of 10)	NM_001357828;NM_016963	Tmod3;Tmod3	0;0		Gabbr2
chr8	84663849	84664479	631	1.80152	0.00254211	0.00714426	Promoter (<=1kb)	NM_010499	Ier2	-998		Gadd45a
chr10	79768169	79768901	733	1.6327	0.0025782	0.00720483	Promoter (1-2kb)	NR_038088;NM_144528;NR_027505	Bc1;Rnf126;Rnf126	0;0;0		Gbe1
chr13	81782702	81784380	1679	1.44631	0.00266034	0.00734558	Promoter (<=1kb)	NM_007684	Cetn3	0		Gipc1
chr17	10839140	10840945	1806	1.28155	0.002755	0.00751718	Promoter (<=1kb)	NM_027032;NM_001317726;NM_016694	Pacrg;Prkn;Prkn	0;0;0		Gl
chr1	66467295	66469065	1771	1.43876	0.00276179	0.0075251	Promoter (<=1kb)	NM_001368824;NM_001368825;NM_175510	Unc80;Unc80;Unc80	0;0;0		Glt8d2
chr9	83145396	83147172	1777	1.2612	0.00276467	0.0075251	Promoter (<=1kb)	NM_026122;NM_175074	Hmgn3;Hmgn3	0;0		Glul
chr2	136371793	136372803	1011	1.55508	0.00279239	0.00757747	Intron (NM_001360382/Pak7, intron 1 of 10)	NM_001360382;NM_001360384;NM_172858	Pak7;Pak7;Pak7	0;0;0		Gm10432
chr8	45844705	45845936	1232	1.71881	0.00291359	0.00782411	Distal Intergenic	NA	NA	NA		Gm10538
chr11	87270715	87271760	1046	1.48766	0.00299494	0.0080019	Intron (NM_177167/Ppm1e, intron 1 of 6)	NM_177167	Ppm1e	0		Gm10548
chr10	80140729	80141852	1124	1.46692	0.00306628	0.00809946	Promoter (<=1kb)	NM_001347092;NM_025313;NR_038088;NM_001195268;NR_036582	Atp5d;Atp5d;Bc1;Cbarp;Cbarp	-423;-463;0;-3343;-1363		Gm13090
chr10	82858120	82860166	2047	1.24699	0.00306664	0.00809946	Promoter (<=1kb)	NR_156010;NM_001042523;NM_001042513;NM_015762;NM_001042514	Gm38560;Txnrd1;Txnrd1;Txnrd1;Txnrd1	0;0;0;0;-175		Gm13830
chr6	88290243	88290956	714	1.70249	0.00306421	0.00809946	Intron (NM_023060/Eefsec, intron 5 of 6)	NM_023060;NR_149744	Eefsec;Eefsec	0;0		Gm15326
chr9	111182125	111182794	670	1.62159	0.00306883	0.00809946	Intron (NM_001164838/Lrrfip2, intron 5 of 14)	NM_001164838;NM_027742;NM_001374664	Lrrfip2;Lrrfip2;Lrrfip2	0;0;0		Gm17801
chr15	82146073	82149241	3169	1.32983	0.00314273	0.0082381	Promoter (<=1kb)	NM_001326588;NM_172428;NR_137170;NM_033218	Ccdc134;Ccdc134;Ccdc134;Srebf2	18152;18152;18099;0		Gm29443
chr11	5354667	5355836	1170	1.64066	0.00321593	0.00836018	Intron (NM_001290501/Znrf3, intron 2 of 8)	NM_001290501;NM_001080924	Znrf3;Znrf3	0;0		Gm3230
chr4	138325235	138327307	2073	1.47321	0.00322491	0.008365	Promoter (<=1kb)	NM_026880	Pink1	0		Gm32461
chr16	70091311	70092552	1242	1.84634	0.00325964	0.00841256	Distal Intergenic	NA	NA	NA		Gm3402
chr6	5447526	5448325	800	1.60931	0.00325549	0.00841256	Distal Intergenic	NA	NA	NA		Gm35135
chr6	113696585	113697531	947	1.52383	0.00326023	0.00841256	Promoter (<=1kb)	NM_001113553;NM_172161;NM_001033463;NM_001347356	Irak2;Irak2;Tatdn2;Tatdn2	58119;58119;0;0		Gm37013
chr2	178242893	178243640	748	1.75647	0.00326505	0.00841872	Intron (NM_001177789/Phactr3, intron 1 of 12)	NM_001177789;NM_001177790;NM_028806;NM_001177791;NM_001007154	Phactr3;Phactr3;Phactr3;Phactr3;Phactr3	0;0;0;0;0		Gm38560
chr3	108209793	108211787	1995	1.41262	0.00329427	0.00848777	Promoter (<=1kb)	NM_001289545;NM_175183;NM_008596	Atxn7l2;Atxn7l2;Sypl2	0;0;14812		Gm38666
chr7	25267219	25268862	1644	1.38119	0.0033146	0.00850854	Promoter (<=1kb)	NM_001302811	Cic	0		Gm38670
chr17	26708974	26710149	1176	1.63333	0.00333141	0.00853275	Distal Intergenic	NA	NA	NA		Gm48908
chr13	8870690	8872477	1788	1.39452	0.0033706	0.00860305	Promoter (<=1kb)	NM_172445;NM_001039388;NM_001039389	Wdr37;Wdr37;Wdr37	0;0;0		Gm4969
chr4	138084671	138085929	1259	1.4072	0.00341564	0.00869544	Intron (NM_001369131/Eif4g3, intron 5 of 9)	NM_001369131;NM_001256195;NM_001256198;NM_172703;NM_001355699;NM_001355700;NM_001369130	Eif4g3;Eif4g3;Eif4g3;Eif4g3;Eif4g3;Eif4g3;Eif4g3	0;0;0;0;0;0;0		Gm51268
chr7	81492988	81494175	1188	1.15807	0.00343241	0.00870146	Promoter (<=1kb)	NM_021492;NM_001193274;NM_001358040;NM_183143	Ap3b2;BC048679;BC048679;BC048679	0;4155;4155;4155		Gm51285
chr18	69469439	69470055	617	1.63508	0.00343797	0.00870276	Intron (NM_013685/Tcf4, intron 5 of 19)	NM_013685;NM_001083967;NM_001361127;NM_001361129;NM_001361126;NM_001361128	Tcf4;Tcf4;Tcf4;Tcf4;Tcf4;Tcf4	0;0;0;0;0;0		Gm5512
chr6	67102141	67103124	984	1.72088	0.00343896	0.00870276	Distal Intergenic	NA	NA	NA		Gm7008
chr8	83651760	83653317	1558	1.4149	0.00345451	0.0087256	Promoter (<=1kb)	NM_018771	Gipc1	0		Gm8013
chr12	5219630	5220747	1118	1.50029	0.00348532	0.00877786	Intron (NM_001164493/Klhl29, intron 2 of 13)	NM_001164493	Klhl29	0		Gm8633
chr6	88841395	88843030	1636	1.34229	0.00351153	0.00883103	Promoter (<=1kb)	NM_001362152;NM_030251;NR_155424;NR_045880;NM_176973;NM_001364575;NM_001347327	Abtb1;Abtb1;Abtb1;Gm15612;Podxl2;Podxl2;Podxl2	0;0;0;0;0;0;0		Gnpda1
chr10	7589245	7591024	1780	1.25558	0.00352974	0.00886397	Promoter (<=1kb)	NM_001359742;NM_001359743;NM_001359744;NM_172784	Lrp11;Lrp11;Lrp11;Lrp11	0;0;0;0		Gnptab
chrX	8131712	8132744	1033	1.64152	0.00354517	0.00888342	Promoter (<=1kb)	NM_001290783;NM_026137;NM_028542	Wdr13;Wdr13;Wdr13	0;0;0		Gnptg
chr15	76721721	76722985	1265	1.21341	0.0035532	0.0088971	Promoter (<=1kb)	NM_001168288;NM_198420;NM_145472;NM_176828;NM_198119	Arhgap39;Arhgap39;C030006K11Rik;C030006K11Rik;Lrrc24	95181;95181;0;0;0		Gpat4
chr1	7088497	7089500	1004	1.40706	0.00356069	0.00890157	Promoter (<=1kb)	NM_183028	Pcmtd1	0		Gpm6b
chr7	126897272	126898525	1254	1.59579	0.00362116	0.00899498	Promoter (<=1kb)	NM_026827;NM_028389;NM_001374613	Tmem219;Tmem219;Tmem219	0;0;0		Gpr180
chr3	8923264	8924303	1040	1.29462	0.00364512	0.00901891	Promoter (<=1kb)	NM_025434;NM_001025261;NM_001025262;NM_001357072;NM_001357073;NM_001025263;NM_001025264;NM_001357074;NM_009412	Mrps28;Tpd52;Tpd52;Tpd52;Tpd52;Tpd52;Tpd52;Tpd52;Tpd52	0;39843;39843;79901;79901;80420;80420;80420;80420		Gpt
chr4	43025004	43025913	910	1.38883	0.00365135	0.00901916	Promoter (<=1kb)	NM_020035;NM_001305386;NM_001305387;NM_023231	Pigo;Pigo;Pigo;Stoml2	0;0;0;5471		Gramd4
chr18	37217340	37218644	1305	1.25996	0.00366364	0.00903663	Intron (NM_001174154/Gm37013, intron 1 of 3)	NM_001174154;NM_001301256;NM_001301259	Gm37013;Gm38666;Gm38667	0;0;0		Grip1
chr2	103073116	103074377	1262	1.29677	0.00367368	0.00905497	Promoter (<=1kb)	NM_001355473;NM_001355474;NM_019735;NM_175094	Apip;Apip;Apip;Pdhx	0;0;0;0		Grip1os2
chr12	8498806	8500834	2029	1.4533	0.00370284	0.00907014	Promoter (<=1kb)	NM_007483	Rhob	0		Grk4
chr2	181519702	181521335	1634	1.27925	0.00369779	0.00907014	Promoter (<=1kb)	NM_001271584;NM_001271585;NM_016775;NR_073369;NM_001291197;NM_001291200;NM_001291201;NM_001291202;NM_001291203;NM_001291204;NM_001373959;NM_001373960;NM_001373961;NM_025482;NR_111899	Dnajc5;Dnajc5;Dnajc5;Dnajc5;Tpd52l2;Tpd52l2;Tpd52l2;Tpd52l2;Tpd52l2;Tpd52l2;Tpd52l2;Tpd52l2;Tpd52l2;Tpd52l2;Tpd52l2	0;0;0;0;22561;22561;22561;22561;22561;22561;22561;22561;22561;22561;22561		Gsk3b
chr11	108312160	108313433	1274	1.75009	0.00372547	0.0090894	Intron (NM_011101/Prkca, intron 2 of 16)	NM_011101	Prkca	0		Gstp3
chr13	44731625	44733616	1992	1.33596	0.00386459	0.00928788	Promoter (<=1kb)	NM_001205044;NM_021878;NM_001205043;NM_001360281	Jarid2;Jarid2;Jarid2;Jarid2	0;0;0;0		Gtf2a1
chr16	38088088	38090199	2112	1.02199	0.00391915	0.00936707	Promoter (<=1kb)	NR_033221;NM_001347232;NM_019827	BC031361;Gsk3b;Gsk3b	0;0;0		Gtf2f2
chrX	166307252	166308172	921	1.58265	0.00394967	0.00941017	Intron (NM_001177961/Gpm6b, intron 1 of 6)	NM_001177961;NM_001177962;NM_023122	Gpm6b;Gpm6b;Gpm6b	0;0;0		Gtpbp4
chr13	63431118	63432213	1096	1.462	0.00411169	0.00968048	Promoter (<=1kb)	NM_001042673;NM_001282942;NM_001347514;NM_001347515;NM_007985	Fancc;Fancc;Fancc;Fancc;Fancc	0;0;0;0;0		Gzf1
chr13	82721603	82722466	864	1.96176	0.00412158	0.00969061	Distal Intergenic	NA	NA	NA		H2ac10
chr10	85221030	85222005	976	1.48757	0.00421813	0.00985746	Distal Intergenic	NA	NA	NA		H3c8
chr2	31119593	31120321	729	1.37097	0.00422427	0.00986516	Intron (NM_001038700/Fnbp1, intron 1 of 14)	NM_001038700;NM_001177648;NM_001177649;NM_001355105;NM_001355106;NM_019406	Fnbp1;Fnbp1;Fnbp1;Fnbp1;Fnbp1;Fnbp1	0;0;0;0;0;0		Hdac9
chr2	164784805	164786440	1636	1.28071	0.00424674	0.00990429	Promoter (<=1kb)	NM_133924	Snx21	0		Hip1
chr11	108920433	108921572	1140	1.41764	0.00426784	0.00992015	Promoter (<=1kb)	NM_015732	Axin2	0		Hmgn3
chr8	125309801	125310348	548	2.00874	0.00434562	0.0100203	Distal Intergenic	NA	NA	NA		Hrh3
chr17	45572217	45574884	2668	1.30849	0.00434892	0.0100213	Promoter (<=1kb)	NM_008302;NM_001357105	Hsp90ab1;Slc35b2	0;8282		Hsp90ab1
chr7	128461260	128462277	1018	1.31336	0.00435763	0.010028	Promoter (<=1kb)	NM_009383;NM_001347640;NM_001347641	Tial1;Tial1;Tial1	0;0;0		Hspa2
chr1	132727321	132728110	790	1.95357	0.00445113	0.0101577	Promoter (1-2kb)	NR_045892;NM_001160317;NM_182716	Gm10538;Nfasc;Nfasc	-1243;0;0		Hspb6
chr4	47473719	47474858	1140	1.18039	0.00449655	0.0102256	Promoter (<=1kb)	NM_001355496;NM_019998;NM_024171	Alg2;Alg2;Sec61b	0;0;0		Hspd1
chr6	120835169	120836810	1642	1.34851	0.00455534	0.0102918	Promoter (<=1kb)	NM_153516	Bcl2l13	0		Iba57
chr14	69994629	69995575	947	1.48822	0.00459711	0.0103643	Intron (NM_028560/Pebp4, intron 4 of 6)	NM_028560	Pebp4	0		Ier2
chr13	92529822	92531573	1752	1.32892	0.00461355	0.0103733	Promoter (<=1kb)	NM_173392	Zfyve16	0		Ifnar2
chr10	98607980	98608823	844	1.56906	0.00463179	0.0103968	Distal Intergenic	NA	NA	NA		Ifr2
chr7	44593554	44594629	1076	1.19209	0.00467959	0.0104365	Promoter (2-3kb)	NM_001290682;NM_008422	Kcnc3;Kcnc3	0;0		Ifrd1
chr2	118203381	118204283	903	1.62253	0.00470122	0.0104579	Intron (NM_001374672/Fsip1, intron 10 of 11)	NM_001374672;NM_027759	Fsip1;Fsip1	0;52683		Igf2r
chr10	119691495	119692218	724	1.86266	0.0047618	0.0105588	Intron (NM_001358809/Grip1, intron 1 of 23)	NM_001358809;NM_001277292;NM_133442;NM_001277293	Grip1;Grip1;Grip1;Grip1	0;0;0;0		Igfals
chr9	57129954	57131583	1630	1.16194	0.00479132	0.0105971	Promoter (<=1kb)	NM_028636;NR_102289;NM_001110351;NM_001110350;NM_001357754;NM_011378	Man2c1;Man2c1os;Sin3a;Sin3a;Sin3a;Sin3a	0;0;57915;53579;53579;53579		Igsf11
chr7	99302049	99302784	736	1.84576	0.00481064	0.010606	Intron (NM_001048167/Map6, intron 1 of 2)	NM_001048167;NM_010837;NM_001043355	Map6;Map6;Map6	0;0;0		Ikzf4
chr5	32135038	32135756	719	1.56269	0.00498339	0.0108831	Promoter (<=1kb)	NM_008037	Fosl2	-716		Il12a
chr11	68967361	68968350	990	1.61208	0.00500856	0.0109175	Promoter (<=1kb)	NM_001285442;NM_001285443;NM_021329;NM_001285441;NM_028048	Rangrf;Rangrf;Rangrf;Rangrf;Slc25a35	5505;5505;5505;6835;0		Ilf2
chr11	59163090	59163983	894	1.44946	0.00505635	0.0109674	Promoter (<=1kb)	NM_173785;NM_001270791	Iba57;Iba57	0;0		Imp4
chr19	34526431	34527839	1409	1.28289	0.00510979	0.0110478	Promoter (<=1kb)	NM_001111100;NM_021460	Lipa;Lipa	0;0		Ing3
chr9	102723794	102724388	595	1.4311	0.00517354	0.0111579	Exon (NM_019764/Amotl2, exon 3 of 10)	NM_019764	Amotl2	0		Insm2
chr15	88861300	88864344	3045	1.18576	0.00520097	0.0111892	Promoter (<=1kb)	NM_145478	Pim3	0		Iqsec3
chr11	117872736	117873570	835	1.5244	0.00530821	0.0113775	Promoter (<=1kb)	NM_027919	Tha1	0		Irak2
chr12	29367894	29368918	1025	1.62271	0.00534183	0.0114425	Distal Intergenic	NA	NA	NA		Irf2bp2
chr19	4509930	4510843	914	1.47291	0.00536331	0.0114615	Promoter (<=1kb)	NM_001162946	Pcx	0		Jak3
chr10	99264512	99265951	1440	1.22061	0.00540772	0.0115338	Promoter (1-2kb)	NM_026268	Dusp6	0		Jarid2
chr9	25377826	25378689	864	1.30814	0.00542579	0.0115581	Distal Intergenic	NA	NA	NA		Jkamp
chr19	46499254	46501119	1866	1.12975	0.005446	0.0115798	Promoter (<=1kb)	NM_053100	Trim8	-529		Jmjd1c
chr15	86058062	86059347	1286	1.53074	0.0054708	0.0116112	Promoter (<=1kb)	NM_172611;NM_001205353	Gramd4;Gramd4	0;0		Kat6a
chr4	98922422	98924187	1766	1.22515	0.00551793	0.0116684	Promoter (<=1kb)	NM_001301414;NM_001356424;NM_146144	Usp1;Usp1;Usp1	0;0;0		Kbtbd8
chr12	52487917	52488814	898	1.82822	0.00554657	0.0117076	Distal Intergenic	NA	NA	NA		Kcnc3
chr13	8995871	8996998	1128	1.46509	0.00554575	0.0117076	Promoter (<=1kb)	NM_027000	Gtpbp4	0		Kdm4a
chr10	81495947	81497522	1576	1.50471	0.00563279	0.0118319	Promoter (<=1kb)	NM_010304;NM_134009;NM_010102	Gna15;Ncln;S1pr4	26703;0;2615		Kdm5c
chr5	91962515	91963341	827	1.57033	0.00564246	0.0118451	Promoter (<=1kb)	NR_073442;NM_001271797;NM_026557;NR_028429	Rchy1;Rchy1;Rchy1;Thap6	0;0;0;0		Kdm8
chr6	145210475	145212534	2060	1.28669	0.00566131	0.0118684	Promoter (<=1kb)	NM_177222;NM_001163628;NM_001362053;NM_001362054;NM_001362055;NM_001362056;NM_001362057;NM_001362058;NM_001362059;NM_133688;NR_155281;NM_021284	Casc1;Etfrf1;Etfrf1;Etfrf1;Etfrf1;Etfrf1;Etfrf1;Etfrf1;Etfrf1;Etfrf1;Etfrf1;Kras	0;0;0;0;0;0;0;0;0;0;0;37697		Kif11
chr18	6515733	6517124	1392	1.3698	0.00569552	0.0119114	Promoter (<=1kb)	NM_007935	Epc1	0		Kif17
chr6	6011199	6011841	643	1.77073	0.00577925	0.0120303	Intron (NM_001191023/Dync1i1, intron 15 of 15)	NM_001191023;NM_001191025;NM_001191026;NM_001191027;NM_010063	Dync1i1;Dync1i1;Dync1i1;Dync1i1;Dync1i1	0;0;0;0;0		Kif9
chr6	67037084	67038089	1006	1.41184	0.00581862	0.0120832	Promoter (<=1kb)	NR_040278;NM_007836	E230016M11Rik;Gadd45a	0;0		Klc2
chr9	110655991	110657900	1910	1.30688	0.00581142	0.0120832	Promoter (<=1kb)	NM_028312;NM_183276	Ccdc12;Nbeal2	0;-1831		Klf13
chrX	140542646	140543976	1331	1.37458	0.00589331	0.0121655	Promoter (<=1kb)	NR_122039;NM_010286;NM_001077364	Tsc22d3;Tsc22d3;Tsc22d3	0;0;0		Klf9
chr17	67290347	67291668	1322	1.49827	0.00606817	0.0123645	Intron (NM_008984/Ptprm, intron 1 of 30)	NM_008984;NM_001357625	Ptprm;Ptprm	0;0		Klhl21
chr11	23007067	23008716	1650	1.34039	0.00611635	0.0124189	Promoter (<=1kb)	NM_009837;NM_001363282;NM_001363283;NM_001363284;NM_028672	Cct4;Fam161a;Fam161a;Fam161a;Fam161a	16475;0;0;0;-4671		Klhl29
chr11	121228591	121229681	1091	1.4288	0.00612978	0.0124198	Promoter (<=1kb)	NM_001254735;NM_001252548;NM_001252549;NM_001252550;NM_144832	Cybc1;Cybc1;Cybc1;Cybc1;Cybc1	0;0;0;0;0		Kmt5b
chr4	151185837	151186870	1034	1.35161	0.00612883	0.0124198	Intron (NM_001081557/Camta1, intron 6 of 23)	NM_001081557	Camta1	0		Lactb
chr10	93593740	93594679	940	1.60939	0.00625982	0.0125923	Promoter (4-5kb)	NR_045810;NM_027246	4933408J17Rik;Snrpf	0;-4083		Ldlrad3
chr7	101895778	101897257	1480	1.56776	0.00627818	0.0126072	Promoter (<=1kb)	NM_001291353;NM_001291352;NM_001291348;NM_001291349;NM_027532;NM_001282088;NM_001081679	Anapc15;Anapc15;Anapc15;Anapc15;Anapc15;Tomt;Tomt	0;0;0;0;0;6528;9102		Leng8
chr13	83741054	83742774	1721	1.27234	0.00639446	0.0127889	Promoter (2-3kb)	NR_152244;NR_152245;NR_152246;NR_162784;NR_029545	C130071C03Rik;C130071C03Rik;C130071C03Rik;Gm51268;Mir9-2	0;0;0;-2179;2241		Lgals8
chr8	35233588	35235094	1507	1.45298	0.00644114	0.0128674	Distal Intergenic	NA	NA	NA		Limk1
chr7	79498641	79501080	2440	1.11952	0.00665026	0.0131639	Promoter (<=1kb)	NR_162809;NR_029818;NR_040311;NR_040313;NR_040314	Gm51285;Mir9-3;Mir9-3hg;Mir9-3hg;Mir9-3hg	4256;-4184;0;0;0		Lipa
chr5	96916974	96918576	1603	1.50693	0.00677243	0.0133676	Promoter (2-3kb)	NR_131152	Gm8013	-2696		Lm
chr3	57735425	57736818	1394	1.32377	0.00686449	0.0134422	Promoter (<=1kb)	NM_001304456;NM_011883;NM_001113413;NM_001304454;NM_001357080;NR_130743	Rnf13;Rnf13;Rnf13;Rnf13;Rnf13;Rnf13	0;0;0;0;0;0		Lman2l
chr5	20227846	20228553	708	1.61214	0.00692208	0.0135244	Exon (NM_001170746/Magi2, exon 6 of 23)	NM_001170746;NM_015823;NM_001170745	Magi2;Magi2;Magi2	0;0;0		Lmna
chr10	108161193	108162879	1687	1.24733	0.00697365	0.0135736	Promoter (<=1kb)	NM_001368736;NM_001368737;NM_027892	Ppp1r12a;Ppp1r12a;Ppp1r12a	0;0;0		Lpar1
chr8	72160434	72161630	1197	1.29459	0.00708126	0.0137348	Promoter (<=1kb)	NM_023126	Rab8a	0		Lpp
chr7	125444153	125445368	1216	1.13233	0.00710438	0.0137642	Promoter (<=1kb)	NM_029842	Kdm8	0		Lrp11
chr11	106215762	106217196	1435	1.28096	0.00712575	0.0137825	Promoter (<=1kb)	NM_026009;NM_001361643;NM_028074	Ccdc47;Ddx42;Ddx42	0;0;0		Lrrc24
chr19	6235586	6236556	971	1.50711	0.00713959	0.0137939	Promoter (<=1kb)	NM_198168	Ppp2r5b	0		Lrrc41
chr9	110273453	110274163	711	1.70587	0.00715444	0.0138072	Distal Intergenic	NA	NA	NA		Lrrc58
chr12	69360545	69361917	1373	1.35475	0.00720208	0.0138837	Promoter (3-4kb)	NM_025441	Nemf	-3370		Lrrfip2
chr5	108434202	108434720	519	1.62228	0.00732948	0.0140294	Promoter (<=1kb)	NM_007507;NR_154996;NM_008806	Atp5k;Atp5k;Pde6b	0;0;45830		Madcam1
chr7	49245795	49246548	754	1.63709	0.00733867	0.0140323	Promoter (<=1kb)	NM_001111016;NM_175272	Nav2;Nav2	0;0		Magi2
chr7	4136298	4137893	1596	1.24664	0.00735993	0.0140475	Promoter (<=1kb)	NR_033548;NM_172736;NM_001374609;NM_001001454;NM_001109765;NM_001305822;NM_021324	D030047H15Rik;Leng8;Leng8;Ttyh1;Ttyh1;Ttyh1;Ttyh1	0;0;0;0;0;0;0		Maml1
chr16	91372277	91373574	1298	1.24063	0.0073655	0.0140491	Promoter (<=1kb)	NM_001110498;NM_010509;NM_001347258	Ifnar2;Ifnar2;Ifnar2	0;0;0		Man2c1
chr11	84828099	84829466	1368	1.41467	0.00760811	0.0143377	Promoter (<=1kb)	NR_046281;NM_177564;NM_001364111;NM_001364112;NM_001364114;NM_001364115;NM_153144	4930502E09Rik;Dhrs11;Ggnbp2;Ggnbp2;Ggnbp2;Ggnbp2;Ggnbp2	0;0;41324;41324;41324;41324;41324		Man2c1os
chr11	94548307	94550066	1760	1.17747	0.00762402	0.0143462	Promoter (<=1kb)	NM_001013381	Rsad1	0		Map3k11
chr5	24423311	24424448	1138	1.07318	0.00764593	0.0143641	Promoter (<=1kb)	NM_007668;NR_156449;NM_009207;NM_001253892	Cdk5;Cdk5;Slc4a2;Slc4a2	0;0;-784;-3073		Map3k3
chr5	24202244	24203047	804	1.70282	0.00780441	0.0145671	Distal Intergenic	NA	NA	NA		Map6
chr4	118179311	118180681	1371	1.30622	0.00787616	0.0146459	Promoter (<=1kb)	NM_001161823;NM_172382	Kdm4a;Kdm4a	0;0		Mapkap1
chr17	86166910	86168197	1288	1.19079	0.00797931	0.0147802	Promoter (<=1kb)	NM_011104	Prkce	0		Mapkbp1
chr6	136363596	136364697	1102	1.66595	0.00800669	0.0148013	Distal Intergenic	NA	NA	NA		Marf1
chr3	19627808	19629434	1627	1.20691	0.00801801	0.0148143	Distal Intergenic	NA	NA	NA		Mdc1
chr7	16614113	16615765	1653	1.1937	0.00820874	0.0151023	Promoter (<=1kb)	NM_172739;NR_136928;NR_136929	Arhgap35;Gm29443;Gm29443	0;0;0		Med19
chr5	43232561	43235147	2587	1.2319	0.00829807	0.0152102	Promoter (<=1kb)	NM_001177379;NM_001368805;NM_001368806;NM_001368807;NM_175937;NR_028417	Cpeb2;Cpeb2;Cpeb2;Cpeb2;Cpeb2;Gm7854	0;0;0;0;0;0		Med22
chr5	108697160	108697820	661	1.33087	0.00836435	0.0152901	Promoter (2-3kb)	NM_001164259;NM_054071	Fgfrl1;Fgfrl1	0;0		Medag
chr6	92390071	92390975	905	1.29677	0.00837276	0.0152905	Intron (NM_001134460/Prickle2, intron 7 of 7)	NM_001134460;NM_001134459;NM_001134461;NM_001081146	Prickle2;Prickle2;Prickle2;Prickle2	0;0;0;0		Mfap3l
chr17	57059375	57061403	2029	1.1541	0.00839756	0.0153278	Promoter (<=1kb)	NM_001359813;NM_001359814;NM_001347408;NM_177638;NM_153551;NM_025877	Crb3;Crb3;Crb3;Crb3;Dennd1c;Slc25a23	-798;-798;-828;-828;17107;0		Mfsd3
chr12	72084972	72086344	1373	1.27195	0.00840446	0.0153323	Promoter (<=1kb)	NM_001205067;NM_024205;NM_026038	Jkamp;Jkamp;L3hypdh	0;0;0		Mif
chr7	19714942	19716538	1597	1.25453	0.0084126	0.0153391	Promoter (<=1kb)	NM_008990;NM_001109748;NM_016871	Nectin2;Tomm40;Tomm40	33035;0;0		Mir128-2
chr5	149410555	149412652	2098	1.3315	0.00851198	0.0155121	Promoter (<=1kb)	NM_027519;NR_151595;NM_001356995	Medag;Medag;Medag	0;0;-1186		Mir129-2
chr16	24542725	24543518	794	1.46212	0.00864926	0.0157118	Intron (NM_178665/Lpp, intron 3 of 12)	NM_178665;NM_001145952	Lpp;Lpp	0;0		Mir129b
chr2	156179360	156181330	1971	1.1995	0.00883606	0.015932	Promoter (<=1kb)	NM_001291115;NM_001291114;NM_001362763;NM_001362764;NM_001362765;NM_001362766;NM_001362767;NM_001362768;NM_001362769;NM_133242	Rbm39;Rbm39;Rbm39;Rbm39;Rbm39;Rbm39;Rbm39;Rbm39;Rbm39;Rbm39	0;0;0;0;0;0;0;0;0;0		Mir151
chr10	4432003	4433005	1003	1.3081	0.00893242	0.0160257	Promoter (<=1kb)	NM_024261;NR_002891;NM_001358796;NM_025343	Armt1;Gm5512;Rmnd1;Rmnd1	0;-2838;0;0		Mir214
chr11	115411974	115413971	1998	1.34836	0.00893227	0.0160257	3' UTR	NM_027862;NM_001361463;NM_026729;NR_154991;NM_001347645;NM_001361462	Atp5h;Mrpl58;Mrpl58;Mrpl58;Mrpl58;Mrpl58	5948;8223;8223;8223;0;0		Mir218-2
chr9	46086841	46088373	1533	1.52177	0.00904622	0.0161579	Intron (NM_027498/Sik3, intron 1 of 24)	NM_027498	Sik3	0		Mir3095
chr2	163472288	163472772	485	1.36945	0.00914614	0.0162911	Promoter (<=1kb)	NR_028122;NM_173397	2310001K24Rik;Fitm2	0;0		Mir326
chr8	71670150	71672415	2266	1.02547	0.00923604	0.016423	Promoter (<=1kb)	NM_001190830;NM_010589;NM_001029873	Jak3;Jak3;Unc13a	-3968;-3968;0		Mir3961
chr19	8952702	8954314	1613	1.22629	0.00936876	0.0165854	Promoter (<=1kb)	NM_011842;NM_197993	Mta2;Tut1	10783;0		Mir466p
chr6	121472345	121474191	1847	1.04565	0.00948428	0.0167132	Promoter (<=1kb)	NM_001033354;NM_001289685;NR_110358	Iqsec3;Iqsec3;Iqsec3	0;0;0		Mir467h
chr1	162273265	162274312	1048	1.74855	0.00961258	0.0168573	Intron (NM_001038619/Dnm3, intron 13 of 20)	NM_001038619;NM_172646	Dnm3;Dnm3	0;0		Mir484
chr10	75872577	75873388	812	1.3744	0.00961467	0.0168573	Distal Intergenic	NA	NA	NA		Mir488
chr17	35837989	35838683	695	1.34373	0.00963242	0.0168713	Promoter (<=1kb)	NM_001010833;NM_011655	Mdc1;Tubb5	-2815;0		Mir5123
chr6	125214919	125216019	1101	1.27296	0.0096539	0.0169004	Promoter (<=1kb)	NM_001080557;NM_009496	Vamp1;Vamp1	0;0		Mir6236
chr7	12977174	12978317	1144	1.42311	0.00970399	0.0169624	Promoter (<=1kb)	NM_001362139;NM_001362140;NM_178732;NM_001168561;NM_001168562;NM_175558	Zfp324;Zfp324;Zfp324;Zfp446;Zfp446;Zfp446	11337;11337;11337;0;0;0		Mir6348
chr5	93266638	93268194	1557	1.05821	0.00997776	0.0172842	Promoter (<=1kb)	NM_007635	Ccng2	0		Mir6355
chr19	59457946	59459579	1634	1.14912	0.0100146	0.0173392	Promoter (<=1kb)	NM_010132;NR_002863	Emx2;Emx2os	0;0		Mir6399
chr7	5014057	5015957	1901	1.13884	0.0101131	0.0174726	Promoter (<=1kb)	NM_001110330;NM_001360243;NM_001360242;NM_011813;NM_001110328;NM_001110329;NM_001360241;NM_025324;NM_001033383;NM_001290426	Fiz1;Fiz1;Fiz1;Fiz1;Fiz1;Fiz1;Fiz1;Zfp524;Zfp865;Zfp865	-816;-561;0;0;0;0;0;0;-4419;-4419		Mir688
chr9	7836209	7838316	2108	1.14175	0.0101284	0.0174753	Promoter (<=1kb)	NM_001291503;NM_007465	Birc2;Birc2	0;0		Mir8098
chr9	115604071	115604973	903	1.61392	0.0101446	0.0174944	Distal Intergenic	NA	NA	NA		Mir9-3
chr2	19657105	19658811	1707	1.31535	0.0102984	0.0176982	Promoter (<=1kb)	NR_033642;NM_027715	Gm3230;Otud1	0;0		Mir9-3hg
chr10	80164874	80166235	1362	1.17971	0.0103467	0.0177658	Promoter (1-2kb)	NR_038088;NM_007705;NR_152857	Bc1;Cirbp;Cirbp	0;-1604;-1604		Mirlet7i
chr1	34439114	34440085	972	1.4609	0.0104911	0.0179227	Promoter (<=1kb)	NM_027159;NM_178601	Ccdc115;Imp4	0;0		Mm2pr
chr17	69439059	69440430	1372	1.13822	0.010526	0.0179734	Promoter (<=1kb)	NM_001145192	Akain1	0		Mmab
chr11	102392854	102394324	1471	1.08178	0.0105731	0.0180273	Promoter (<=1kb)	NM_001362804;NM_001252347;NM_001362803;NM_016759	Rundc3a;Rundc3a;Rundc3a;Rundc3a	0;0;0;0		Mn1
chr17	80840688	80841333	646	1.47504	0.0106106	0.0180824	Distal Intergenic	NA	NA	NA		Mnt
chr3	41742170	41743252	1083	1.43849	0.0108729	0.0184297	Promoter (<=1kb)	NM_001291048;NM_001099785;NM_027271;NM_028667;NM_001081411;NR_155540	D3Ertd751e;D3Ertd751e;D3Ertd751e;D3Ertd751e;Sclt1;Sclt1	0;0;0;0;0;0		Morf4l1-ps1
chr9	24341299	24341826	528	1.58338	0.0109222	0.0184952	Distal Intergenic	NA	NA	NA		Mprip
chr1	133180734	133182139	1406	1.33789	0.0111827	0.0188077	Distal Intergenic	NA	NA	NA		Mrpl58
chr1	34779339	34779980	642	1.6366	0.0112597	0.0189097	Intron (NM_001368773/Arhgef4, intron 4 of 13)	NM_001368773	Arhgef4	0		Mrps28
chr2	152081366	152082669	1304	1.0611	0.011295	0.0189507	Promoter (<=1kb)	NM_001160410	Scrt2	0		Msra
chr4	141792825	141794052	1228	1.24943	0.0114105	0.0191053	Promoter (<=1kb)	NM_001277932;NM_001355176;NM_015733;NM_172338	Casp9;Casp9;Casp9;Dnajc16	0;0;0;-2182		Mta2
chr5	135544631	135545898	1268	1.50013	0.0114147	0.0191053	Promoter (<=1kb)	NM_146001	Hip1	0		Mtmr4
chr12	12225302	12226269	968	1.46082	0.0114429	0.0191248	Distal Intergenic	NA	NA	NA		Mvb12a
chr5	134688464	134689331	868	1.4845	0.0114649	0.0191523	Promoter (<=1kb)	NM_010717	Limk1	0		Myh15
chr5	149372100	149372754	655	1.53944	0.0115747	0.0193079	Distal Intergenic	NA	NA	NA		Myo10
chr11	121235819	121237867	2049	1.14415	0.0115834	0.0193083	Promoter (<=1kb)	NM_026272	Narf	0		Myo3b
chr16	37870786	37872182	1397	1.23019	0.0115861	0.0193083	Promoter (2-3kb)	NM_177093	Lrrc58	0		Myom2
chr5	115730636	115733190	2555	1.0508	0.0116494	0.0193874	Promoter (<=1kb)	NM_001080808;NR_151598;NR_151599	Bicdl1;Bicdl1;Bicdl1	0;0;0		Myt1l
chr18	57886871	57887922	1052	1.33564	0.0117231	0.0194618	Intron (NM_009194/Slc12a2, intron 1 of 26)	NM_009194	Slc12a2	0		Napepld
chr12	29788845	29789529	685	1.56444	0.0119157	0.0196686	Intron (NM_001093775/Myt1l, intron 8 of 24)	NM_001093775;NM_001093778;NM_001361658;NM_001361659;NM_001361660;NM_008666;NM_001361656;NM_001361655;NM_001093776;NM_001361657	Myt1l;Myt1l;Myt1l;Myt1l;Myt1l;Myt1l;Myt1l;Myt1l;Myt1l;Myt1l	0;0;0;0;0;0;0;0;0;0		Narf
chr8	47333874	47334956	1083	1.59963	0.0121628	0.0199908	Intron (NM_175162/Stox2, intron 1 of 4)	NM_175162	Stox2	0		Nat8f2
chr11	86757086	86758658	1573	1.11102	0.0123762	0.0202552	Promoter (<=1kb)	NM_001003908;NM_001356393	Cltc;Cltc	0;0		Nav2
chr19	23140617	23143711	3095	1.00738	0.0124025	0.0202791	Promoter (<=1kb)	NM_010638	Klf9	0		Nbeal2
chr8	119952471	119953349	879	1.41874	0.0124248	0.020306	Exon (NM_001310630/Usp10, exon 11 of 14)	NM_001310630;NM_009462	Usp10;Usp10	0;0		Ncald
chr11	28533149	28533964	816	1.44941	0.0127309	0.0206745	Intron (NM_001166661/Ccdc85a, intron 2 of 3)	NM_001166661;NM_001346759;NM_181577	Ccdc85a;Ccdc85a;Ccdc85a	0;0;0		Ncbp2
chr17	25272921	25274354	1434	1.28536	0.0128098	0.0207645	Promoter (<=1kb)	NR_027452;NM_001357694;NM_001177610;NM_001177609;NM_011665	Gm17801;Ube2i;Ube2i;Ube2i;Ube2i	0;0;0;0;0		Ncln
chr7	138396590	138397419	830	1.39556	0.0130027	0.0209834	Promoter (<=1kb)	NM_183289	Tcerg1l	0		Ndufa11
chr14	27623134	27624167	1034	1.63419	0.0131123	0.0211014	Promoter (<=1kb)	NM_001347497;NM_177814	Erc2;Erc2	0;0		Ndufv1
chr18	34192572	34193509	938	1.40272	0.0131926	0.0211705	Distal Intergenic	NA	NA	NA		Nectin2
chr18	65519411	65520060	650	1.33738	0.0131854	0.0211705	Intron (NR_105742/Mir466p, intron 3 of 6)	NR_105742	Mir466p	0		Nedd9
chr18	60993130	60993962	833	1.53974	0.0133104	0.0212838	Downstream (1-2kb)	NM_177407;NM_001286809;NM_009792;NM_201353	Camk2a;Camk2a;Camk2a;Slc6a7	67499;29577;29577;20237		Nemf
chr12	91551779	91552603	825	1.22061	0.0133887	0.0213873	Downstream (2-3kb)	NM_031391;NM_175335	Gtf2a1;Gtf2a1	37046;37884		Nfasc
chr4	152338104	152339381	1278	1.25596	0.0135052	0.0215404	Promoter (<=1kb)	NM_001081376;NM_029216;NM_001369243;NM_001277113;NM_001277114;NM_009079;NR_102291;NR_102292	Chd5;Chd5;Chd5;Rpl22;Rpl22;Rpl22;Rpl22;Rpl22	0;0;0;13669;12379;12379;12379;12379		Nfia
chr10	79766625	79767773	1149	1.25635	0.0135434	0.0215514	Promoter (<=1kb)	NR_038088;NM_144528;NR_027505	Bc1;Rnf126;Rnf126	0;0;0		Nfkbia
chr13	43442384	43442859	476	1.66371	0.0135473	0.0215514	Intron (NM_019930/Ranbp9, intron 2 of 13)	NM_019930	Ranbp9	0		Nkx1-1
chr8	85926032	85926809	778	1.37616	0.0136158	0.0216071	Intron (NM_001364411/Phkb, intron 10 of 33)	NM_001364411;NM_001364412;NM_199446	Phkb;Phkb;Phkb	0;0;0		Nop53
chr10	128626296	128627334	1039	1.26573	0.0136364	0.0216198	Promoter (<=1kb)	NM_001358536;NM_001358537;NM_011772;NM_013765	Ikzf4;Ikzf4;Ikzf4;Rps26	18659;18659;18659;0		Nos1ap
chr11	94043504	94044500	997	1.27452	0.0136402	0.0216198	Promoter (<=1kb)	NM_001199203;NM_001199204;NM_001363157;NM_027569;NM_001025428;NM_001025429;NM_001025430;NM_001199205	Spag9;Spag9;Spag9;Spag9;Spag9;Spag9;Spag9;Spag9	0;0;0;0;0;0;0;0		Nr1d2
chr10	84621943	84623045	1103	1.14522	0.0137409	0.0217397	Promoter (<=1kb)	NM_027423	Polr3b	0		Ntm
chr14	18303008	18304361	1354	1.19302	0.0138861	0.0219294	Intron (NM_009455/Ube2e1, intron 3 of 5)	NM_009455	Ube2e1	0		Ntmt1
chr9	107770254	107771707	1454	1.16347	0.0139169	0.0219481	Promoter (<=1kb)	NM_001359524;NM_001359525;NM_001359526;NM_148930;NR_153190;NR_153191;NM_011251;NM_029169	Rbm5;Rbm5;Rbm5;Rbm5;Rbm5;Rbm5;Rbm6;Rbm6	0;0;0;0;0;0;101112;101112		Ntsr2
chr8	126970623	126971571	949	1.32997	0.0139561	0.0219998	Promoter (<=1kb)	NM_172762;NM_001374800	Rbm34;Rbm34	0;0		Nubp2
chr4	126752727	126754262	1536	1.07892	0.0141001	0.0221531	Promoter (<=1kb)	NM_001035525;NM_001355196;NM_133886;NM_001035526;NM_001355413;NM_011986;NM_001355412	AU040320;AU040320;AU040320;AU040320;Ncdn;Ncdn;Ncdn	0;0;0;0;-161;0;0		Nupl2
chr17	33915720	33916216	497	1.48677	0.0141631	0.0222252	Promoter (<=1kb)	NM_007829;NR_149750;NM_001355704;NM_001199733;NM_001025313;NM_009318;NM_020625	Daxx;Daxx;Daxx;Daxx;Tapbp;Tapbp;Zbtb22	6276;6276;6223;6120;-3262;-3262;0		Olfm1
chr16	49287976	49288902	927	1.65977	0.0142053	0.0222713	Distal Intergenic	NA	NA	NA		Otud1
chr4	106839920	106841292	1373	1.21475	0.0143672	0.0224439	Distal Intergenic	NA	NA	NA		Pabpc1
chr5	114443430	114444560	1131	1.44636	0.0144343	0.0224981	Promoter (<=1kb)	NM_001347398;NM_029956;NM_001306205;NM_023556	Mmab;Mmab;Mvk;Mvk	0;0;0;0		Pacrg
chr12	83631494	83632485	992	1.01326	0.0146221	0.0227153	Promoter (<=1kb)	NM_001364416;NM_027349;NM_001364415	Rbm25;Rbm25;Rbm25	0;0;-3225		Pak7
chr2	132780901	132782254	1354	1.10751	0.0147707	0.0228988	Promoter (<=1kb)	NM_007694	Chgb	0		Pax5
chr13	78099935	78100874	940	1.44642	0.014972	0.0231386	Intron (NM_001163419/Fam172a, intron 9 of 9)	NM_001163419;NM_001163420;NM_138312;NR_028109	Fam172a;Fam172a;Fam172a;Fam172a	0;0;0;0		Pcdhb1
chr11	74831817	74832892	1076	1.13465	0.0151796	0.0233449	Promoter (<=1kb)	NM_010813	Mnt	0		Pcmtd1
chr15	82376543	82377137	595	1.39952	0.0152456	0.023405	Promoter (3-4kb)	NM_001163472;NM_019823	Cyp2d22;Cyp2d22	0;0		Pcnx3
chr11	106083927	106085327	1401	1.17421	0.015322	0.023491	Promoter (<=1kb)	NM_011947	Map3k3	0		Pcx
chr5	34659914	34661063	1150	1.15515	0.0159881	0.0242868	Promoter (<=1kb)	NM_001080743;NM_019497;NM_029278	Grk4;Grk4;Nop14	0;0;0		Pdcd6ip
chr3	90484424	90484958	535	1.66039	0.0162528	0.0246241	Exon (NM_026374/Ilf2, exon 8 of 14)	NM_026374;NM_133854	Ilf2;Snapin	0;6055		Pde8a
chr10	81292130	81293619	1490	1.29355	0.0164041	0.0248105	Promoter (<=1kb)	NM_001146687;NM_001293646;NM_001293647;NM_008844;NM_013769;NM_001282095	Pip5k1c;Pip5k1c;Pip5k1c;Pip5k1c;Tjp3;Tjp3	0;0;0;0;-864;-550		Pdk4
chr16	86578188	86578787	600	1.52089	0.0165132	0.0248665	Distal Intergenic	NA	NA	NA		Pebp4
chr2	128967124	128968588	1465	1.13981	0.0165125	0.0248665	Promoter (<=1kb)	NM_178404	Zc3h6	0		pepld
chr7	24506831	24507895	1065	1.22018	0.0166381	0.0250329	Promoter (<=1kb)	NM_153112;NM_001290461;NM_146183;NM_175142;NR_110958	Cadm4;Zfp428;Zfp428;Zfp428;Zfp428	24809;0;0;0;0		Phactr3
chr13	34993549	34995071	1523	1.11156	0.0166871	0.0250957	Promoter (<=1kb)	NM_001110331;NM_011868;NR_073427	Eci2;Eci2;Eci2	0;0;0		Phgr1
chr1	167349787	167350618	832	1.44176	0.016763	0.0251663	Promoter (<=1kb)	NM_019993	Aldh9a1	0		Phkb
chr10	67185137	67186354	1218	1.14037	0.0167739	0.0251704	Promoter (<=1kb)	NM_207221;NM_001242396	Jmjd1c;Jmjd1c	0;0		Pigo
chr2	30123627	30125255	1629	1.20901	0.0168092	0.0251914	Promoter (<=1kb)	NM_001290503;NM_178694	Zer1;Zer1	0;0		Pim3
chr7	111028531	111029526	996	1.24657	0.0170675	0.0254144	Promoter (<=1kb)	NM_009431	Ctr9	0		Pink1
chr15	102670313	102672062	1750	1.0567	0.0170961	0.025446	Promoter (<=1kb)	NM_026468;NR_030460	Atp5g2;Mir688	0;0		Pip5k1c
chr1	194619449	194621193	1745	1.22131	0.0172284	0.025599	Promoter (<=1kb)	NM_008882	Plxna2	0		Pitpnm2
chr11	118247190	118249415	2226	1.10611	0.0172657	0.0256435	Promoter (<=1kb)	NM_001112699;NM_011180	Cyth1;Cyth1	0;0		Pitpnm2os1
chr19	4051768	4052318	551	1.59801	0.0173647	0.0257464	Distal Intergenic	NA	NA	NA		Plx2
chr2	150904276	150904920	645	1.35463	0.0175659	0.0259559	Promoter (<=1kb)	NM_001356549;NM_024465;NR_151505;NM_001163476;NM_027014	Abhd12;Abhd12;Abhd12;Gins1;Gins1	0;0;0;-4674;-4674		Plxna2
chr8	60632240	60633038	799	1.0997	0.0176012	0.0259639	Promoter (<=1kb)	NM_001293769;NM_027756	Mfap3l;Mfap3l	0;0		Polg
chr2	94244968	94245993	1026	1.04518	0.0177257	0.026092	Promoter (3-4kb)	NR_029752;NR_106139	Mir129-2;Mir129b	-3516;3591		Polr1b
chr14	20928522	20930196	1675	1.02975	0.0179349	0.0263357	Promoter (<=1kb)	NM_009502	Vcl	0		Polr3b
chr5	33437200	33439567	2368	0.998321	0.0180843	0.0264962	Promoter (3-4kb)	NM_011320	Nkx1-1	-3111		Pop7
chr5	124221040	124222434	1395	1.13653	0.0181064	0.0265173	Intron (NM_011256/Pitpnm2, intron 1 of 24)	NM_011256	Pitpnm2	0		Pou5f2
chr8	124792193	124794932	2740	0.948885	0.0181579	0.0265658	Promoter (<=1kb)	NM_198632	Trim67	0		Ppargc1a
chr15	86672942	86673767	826	1.39258	0.0182473	0.0266673	Distal Intergenic	NA	NA	NA		Pphln1
chr2	153344965	153346390	1426	1.16808	0.0183636	0.0267809	Promoter (<=1kb)	NR_040318;NM_001039939	2500004C02Rik;Asxl1	0;0		Ppm1e
chr15	93479323	93480193	871	1.39839	0.0184379	0.0268667	Intron (NM_001083114/Pphln1, intron 7 of 7)	NM_001083114;NM_001285864;NM_001358748;NM_001358749;NM_001358750;NM_146062;NM_175363;NM_001285863	Pphln1;Pphln1;Pphln1;Pphln1;Pphln1;Pphln1;Pphln1;Pphln1	0;0;0;0;0;0;0;0		Ppm1h
chr10	20311789	20313803	2015	1.00912	0.0186164	0.0270813	Promoter (<=1kb)	NM_001025392;NM_001025393;NM_153787	Bclaf1;Bclaf1;Bclaf1	0;0;0		Ppox
chr4	44703153	44705094	1942	1.03778	0.0189017	0.0274387	Promoter (<=1kb)	NR_073462;NM_008782	5730488B01Rik;Pax5	0;0		Ppp1r12a
chr9	69274575	69275397	823	1.34002	0.018897	0.0274387	Intron (NM_013646/Rora, intron 2 of 10)	NM_013646	Rora	0		Ppp1r15b
chrX	94177637	94178514	878	1.33459	0.0189136	0.0274445	Distal Intergenic	NA	NA	NA		Ppp1r18
chr6	95117468	95118285	818	1.0909	0.0191901	0.0278108	Promoter (<=1kb)	NM_001008785;NM_001102670;NR_153843	Kbtbd8;Kbtbd8;Kbtbd8os	0;0;0		Ppp1r3b
chr5	111394057	111394895	839	1.40678	0.0193214	0.027966	Distal Intergenic	NA	NA	NA		Ppp2r2a
chr18	69562157	69563730	1574	1.15846	0.0195691	0.0282536	Intron (NM_013685/Tcf4, intron 6 of 19)	NM_013685;NM_001083967;NM_001361127;NM_001361129;NM_001361126;NM_001361128	Tcf4;Tcf4;Tcf4;Tcf4;Tcf4;Tcf4	0;0;0;0;0;0		Ppp2r5b
chr8	23208038	23209001	964	1.39338	0.0196193	0.0282909	Promoter (<=1kb)	NM_018743	Gpat4	0		Prickle1
chr14	52019490	52020571	1082	1.12599	0.0197543	0.0284383	Promoter (<=1kb)	NM_001033805;NM_001253695;NM_027248;NM_001253696;NM_001253694	Tmem253;Zfp219;Zfp219;Zfp219;Zfp219	0;-4933;0;0;0		Prickle2
chr2	119971805	119972788	984	1.06613	0.0204136	0.0292211	Promoter (<=1kb)	NM_001355293;NM_011941;NM_001164274;NM_013720	Mapkbp1;Mapkbp1;Mga;Mga	0;0;74578;74578		Prkca
chr12	51117647	51119135	1489	1.18986	0.0207069	0.0296009	Distal Intergenic	NA	NA	NA		Prkce
chr1	175491319	175493004	1686	1.15967	0.0208704	0.02981	Promoter (<=1kb)	NM_001199003;NM_001347195;NM_001357129;NM_011880	Rgs7;Rgs7;Rgs7;Rgs7	0;0;0;0		Prkn
chr12	86983255	86984812	1558	0.991435	0.0209863	0.0298894	Promoter (3-4kb)	NM_001080943	Zdhhc22	0		Psap
chr9	110476267	110477236	970	1.1853	0.0210847	0.0299802	Promoter (<=1kb)	NM_010628;NM_001163569;NM_001360306;NM_177771	Kif9;Kif9;Klhl18;Klhl18	0;0;0;0		Ptk2
chr12	71136394	71137529	1136	1.13978	0.0213872	0.0302739	Promoter (<=1kb)	NM_001163378;NM_029818;NM_001024853;NM_001024854;NM_001286203;NM_013896	2700049A03Rik;2700049A03Rik;Timm9;Timm9;Timm9;Timm9	0;0;0;0;0;0		Ptprm
chr2	34406322	34407097	776	1.3781	0.0215411	0.0304792	Promoter (<=1kb)	NM_001290625;NM_001290626;NM_001362919;NM_001362920;NM_001362921;NM_177345	Mapkap1;Mapkap1;Mapkap1;Mapkap1;Mapkap1;Mapkap1	0;0;0;0;0;0		Rab14
chr12	34549999	34550793	795	1.49224	0.0216301	0.0305553	Intron (NM_001271386/Hdac9, intron 3 of 27)	NM_001271386	Hdac9	0		Rab1b
chr13	111869792	111870409	618	1.43387	0.0218228	0.0307773	Promoter (1-2kb)	NR_130345	Gm15326	0		Rab8a
chr12	116280424	116281668	1245	0.983362	0.0221544	0.0311689	Promoter (<=1kb)	NM_028731	Esyt2	0		Raf1
chr17	24885981	24886980	1000	1.10758	0.0224273	0.0314635	Promoter (<=1kb)	NM_001364895;NM_001364896;NM_008340;NM_001355396;NM_011956;NM_001374602;NR_152137;NM_001163750;NM_001163751;NM_027141	Igfals;Igfals;Igfals;Nubp2;Nubp2;Spsb3;Spsb3;Spsb3;Spsb3;Spsb3	8138;7751;7235;0;0;0;0;0;0;-501		Ralgapa1
chr9	57520608	57521794	1187	1.18979	0.0225258	0.0315889	Promoter (<=1kb)	NM_007747	Cox5a	0		Ralgds
chr16	22856856	22858416	1561	1.16785	0.0231529	0.03218	Promoter (<=1kb)	NM_001190804;NM_001190805;NM_026400;NM_001081368;NM_001316746	Dnajb11;Dnajb11;Dnajb11;Tbccd1;Tbccd1	0;0;0;0;0		Ralgps1
chr5	99215354	99216124	771	1.22115	0.0231753	0.0321875	Downstream (1-2kb)	NM_145839;NM_181318	Rasgef1b;Rasgef1b	36803;36803		Ranbp3
chr2	125691858	125692422	565	1.51462	0.0234391	0.0324627	Intron (NM_199022/Shc4, intron 2 of 11)	NM_199022	Shc4	0		Ranbp9
chr3	68693236	68694116	881	1.5197	0.0236158	0.0326553	Promoter (1-2kb)	NM_001159424;NM_008351	Il12a;Il12a	0;0		Rangrf
chr14	62836864	62837737	874	1.13134	0.0237268	0.0327827	Promoter (<=1kb)	NR_106174;NM_175546	Mir8098;Wdfy2	0;0		Rasgef1b
chr6	128354705	128356014	1310	1.03571	0.023928	0.0330065	Promoter (<=1kb)	NM_001326583;NM_001326586;NM_001326585;NM_001326587;NM_011657	Rhno1;Rhno1;Rhno1;Rhno1;Tulp3	6808;6808;6897;6897;0		Rbfox3
chr15	84965380	84967184	1805	0.971204	0.0241987	0.0333021	Promoter (4-5kb)	NM_001368660;NM_001033273	5031439G07Rik;5031439G07Rik	-4419;0		Rbm25
chr9	113707936	113708532	597	1.32879	0.0244917	0.0335985	Promoter (<=1kb)	NM_001164677;NM_001164678;NM_011052	Pdcd6ip;Pdcd6ip;Pdcd6ip	0;0;0		Rbm34
chr12	31499158	31500418	1261	1.10333	0.0251648	0.0344266	Promoter (<=1kb)	NM_001253847;NM_001253848;NM_134048	Cbll1;Cbll1;Cbll1	0;0;0		Rbm39
chr2	118778867	118780380	1514	0.995219	0.0253151	0.0345505	Promoter (<=1kb)	NM_170593;NM_001145644	Disp2;Phgr1	0;6094		Rbm5
chr15	38932364	38933177	814	1.38802	0.0254308	0.0346674	Promoter (<=1kb)	NM_080640	Baalc	-732		Rchy1
chr6	53884595	53885820	1226	1.08186	0.025462	0.0346963	Intron (NM_001289713/Cpvl, intron 12 of 12)	NM_001289713;NM_001289714;NM_027749	Cpvl;Cpvl;Cpvl	0;0;0		Rell1
chr4	8799397	8800180	784	1.29565	0.025621	0.0348445	Intron (NM_001277149/Chd7, intron 3 of 37)	NM_001277149;NM_001355382	Chd7;Chd7	0;0		Relt
chr11	118653703	118654484	782	1.45536	0.025649	0.034869	Intron (NM_001285438/Rbfox3, intron 2 of 13)	NM_001285438;NM_001024931;NM_001039167;NM_001039168;NM_001285436;NM_001285437	Rbfox3;Rbfox3;Rbfox3;Rbfox3;Rbfox3;Rbfox3	0;0;0;0;0;0		Rexo4
chr11	101587681	101588182	502	1.56654	0.0257359	0.0349511	Intron (NM_144830/Tmem106a, intron 5 of 8)	NM_144830;NM_001359326;NM_001359327;NM_001359325	Tmem106a;Tmem106a;Tmem106a;Tmem106a	0;0;0;0		rf
chr2	110134808	110135603	796	1.22212	0.0257806	0.0349657	Distal Intergenic	NA	NA	NA		Rgs7
chr4	46990896	46993433	2538	0.94248	0.026034	0.0352679	Promoter (<=1kb)	NM_001081141	Gabbr2	0		Rhno1
chr9	35108935	35109793	859	1.2276	0.0260896	0.0353294	Intron (NM_009178/St3gal4, intron 1 of 10)	NM_009178	St3gal4	0		Rhob
chr5	100415777	100416578	802	1.02046	0.026162	0.0353931	Promoter (<=1kb)	NR_034038;NM_001359323;NM_001359332;NM_001359344;NM_026969	5430416N02Rik;Sec31a;Sec31a;Sec31a;Sec31a	12957;0;0;0;0		Rictor
chr9	66975038	66975730	693	1.56779	0.0261978	0.0353931	Promoter (<=1kb)	NM_030717	Lactb	0		Rmnd5a
chr14	61680643	61683551	2909	0.890268	0.0262613	0.0354417	Promoter (<=1kb)	NR_028264	Dleu2	0		Rnf126
chr18	34330683	34331878	1196	1.1023	0.0263994	0.0355823	Promoter (<=1kb)	NM_025527	Srp19	0		Rnf13
chr1	170401527	170403073	1547	1.29258	0.0266797	0.0358764	Intron (NR_154593/Nos1ap, intron 2 of 9)	NR_154593;NM_001109985	Nos1ap;Nos1ap	0;0		Rnu11
chr7	126949396	126951522	2127	0.85275	0.0268828	0.0361075	Promoter (<=1kb)	NM_001347657;NM_001039645;NM_001361488;NM_172747;NM_001252566;NM_001252567;NM_144926	Asphd1;Asphd1;Asphd1;Kctd13;Sez6l2;Sez6l2;Sez6l2	-238;0;0;20518;0;0;0		Rora
chr16	91466319	91466686	368	1.50441	0.0270609	0.0362904	Promoter (1-2kb)	NR_077219	A930006K02Rik	0		Rps17
chr5	137029608	137032140	2533	0.808733	0.02747	0.0367965	Promoter (<=1kb)	NM_007457;NM_001039385	Ap1s1;Vgf	13968;0		Rps18
chr8	71462848	71465772	2925	1.00701	0.027487	0.036805	Promoter (<=1kb)	NM_022419;NM_001294258;NM_001294259;NM_025600;NR_122114;NR_122115;NM_053162	Abhd8;Dda1;Dda1;Dda1;Dda1;Dda1;Mrpl34	0;-3422;-3422;-3422;-3422;-3422;0		Rps26
chr6	116207454	116208482	1029	1.10624	0.0276746	0.0369991	Promoter (<=1kb)	NR_131013;NM_026585	9530062K07Rik;Washc2	0;0		Rps29
chr7	15945595	15946260	666	1.35042	0.0282832	0.037711	Promoter (<=1kb)	NM_153068;NM_133831	Ehd2;Nop53	21275;0		Rsad1
chr13	54970590	54971490	901	1.04154	0.0283854	0.0378181	Intron (NM_001311128/Unc5a, intron 1 of 14)	NM_001311128;NM_153131	Unc5a;Unc5a	0;0		Rundc3a
chr7	63938070	63939877	1808	1.09266	0.0285485	0.0380062	Promoter (<=1kb)	NM_021366	Klf13	0		Scn8a
chr8	95807286	95808053	768	0.964494	0.029147	0.0386989	Promoter (<=1kb)	NR_015574;NM_001205226;NM_001372351;NM_001372353;NM_153164;NM_178078	4930513N10Rik;Cnot1;Cnot1;Cnot1;Cnot1;Cnot1	0;0;0;0;0;0		Scrt2
chr10	79668804	79670601	1798	0.909218	0.0295291	0.0390716	Promoter (<=1kb)	NM_001358785;NM_013591;NM_148934	Madcam1;Madcam1;Tpgs1	4246;4246;0		Sec22a
chr2	178277100	178277616	517	1.12855	0.029645	0.0391732	Intron (NM_001177789/Phactr3, intron 4 of 12)	NM_001177789;NM_001177790;NM_028806;NM_001177791;NM_001007154	Phactr3;Phactr3;Phactr3;Phactr3;Phactr3	0;0;0;0;0		Sec31a
chr1	55087287	55088676	1390	1.14355	0.0297193	0.0392485	Promoter (<=1kb)	NM_001356512;NM_010477;NM_008303	Hspd1;Hspd1;Hspe1	0;0;0		Sertad3
chr6	115674763	115675314	552	1.41292	0.030521	0.0401848	Promoter (<=1kb)	NR_152134;NM_001356334;NM_001356333;NM_029780	D830050J10Rik;Raf1;Raf1;Raf1	-654;0;0;0		Sertad4
chr1	158463692	158464652	961	1.19243	0.0311545	0.0408948	Intron (NM_001205204/Astn1, intron 1 of 22)	NM_001205204;NM_007495	Astn1;Astn1	0;0		Shc4
chr17	25239409	25240608	1200	0.969373	0.0312977	0.0410516	Promoter (<=1kb)	NM_001163270;NM_001346737;NM_172529;NR_105931;NM_001163718;NM_026676;NM_001357876;NM_001357877;NM_001197024;NM_001290736;NM_028789	Baiap3;Gnptg;Gnptg;Mir3547;Tsr3;Tsr3;Unkl;Unkl;Unkl;Unkl;Unkl	15756;0;0;5030;0;0;51013;51013;51010;50496;16828		Sik3
chr4	138304264	138305126	863	1.12725	0.031395	0.0411325	Promoter (<=1kb)	NM_007838;NM_001190978;NM_010623	Ddost;Kif17;Kif17	0;42014;42014		Sipa1l2
chr17	25812906	25814128	1223	0.9877	0.0314716	0.0412018	Promoter (3-4kb)	NM_001164225	Fbxl16	0		Slc12a2
chr2	28839975	28841365	1391	0.940592	0.0320425	0.0417096	Promoter (<=1kb)	NM_001033294;NR_156412;NM_001166033;NM_172977	Ddx31;Ddx31;Gtf3c4;Gtf3c4	0;0;0;0		Slc25a23
chr2	84677584	84679039	1456	1.58744	0.0323669	0.0420091	Promoter (<=1kb)	NM_025885;NM_001290751;NM_025868	Med19;Tmx2;Tmx2	0;0;0		Slc25a35
chr9	41052133	41052690	558	1.41606	0.0325424	0.0422053	Intron (NM_001357412/Ubash3b, intron 1 of 13)	NM_001357412;NM_176860	Ubash3b;Ubash3b	0;0		Slc35b2
chr6	53881979	53882586	608	1.33883	0.0327002	0.0423625	Intron (NM_001289713/Cpvl, intron 12 of 12)	NM_001289713;NM_001289714;NM_027749	Cpvl;Cpvl;Cpvl	0;0;0		Slc6a7
chr1	171280873	171281933	1061	0.999687	0.0334645	0.0432827	Promoter (<=1kb)	NM_020579;NM_008911;NM_013919	B4galt3;Ppox;Usp21	10546;0;6028		Slit3
chr17	12991771	12993261	1491	1.11731	0.0341252	0.0439517	Promoter (<=1kb)	NM_001113533;NM_001113532;NM_175394	Wtap;Wtap;Wtap	0;0;0		Snapin
chr2	153031099	153033309	2211	0.799513	0.0341424	0.0439517	Promoter (<=1kb)	NM_001011732	Xkr7	0		Snora31
chr6	86584165	86585821	1657	1.01176	0.0342225	0.0440247	Distal Intergenic	NA	NA	NA		Snrpf
chr1	75478469	75480255	1787	0.925962	0.0347644	0.0445375	Promoter (<=1kb)	NM_183022;NM_001001565;NM_001001566;NM_177056	Asic4;Chpf;Chpf;Tmem198	27960;0;0;0		Snx1
chr8	126592414	126595222	2809	0.753999	0.0348977	0.0446588	Promoter (<=1kb)	NM_001164598	Irf2bp2	0		Snx21
chr5	34573174	34574182	1009	1.36387	0.0354277	0.0452368	Promoter (<=1kb)	NM_001024458;NM_001102444;NM_001331080;NM_001331081;NM_001331082;NM_001331083;NM_001331084;NM_001331085;NM_001331086;NM_001331087;NM_013457;NR_106111	Add1;Add1;Add1;Add1;Add1;Add1;Add1;Add1;Add1;Add1;Add1;Mir7036b	0;0;0;0;0;0;0;0;0;0;0;0		Soga3
chr11	22971665	22973373	1709	0.936247	0.0360395	0.0459672	Promoter (<=1kb)	NM_001361661;NM_144514;NM_011663	Commd1;Commd1;Zrsr1	0;0;0		Sorbs2os
chr14	118132373	118133095	723	1.39988	0.0368326	0.0467211	Promoter (<=1kb)	NM_021434;NM_029578	Gpr180;Tgds	-4032;0		Sp2
chr10	29145986	29148392	2407	0.831734	0.0375634	0.0475467	Promoter (1-2kb)	NM_026138	Soga3	0		Spag9
chr12	55599216	55601000	1785	0.852272	0.0377002	0.0476647	Promoter (<=1kb)	NM_020287;NM_001368814;NM_001003719;NM_001112714;NM_001286263;NM_019994	Insm2;Ralgapa1;Ralgapa1;Ralgapa1;Ralgapa1;Ralgapa1	0;220167;220516;220516;220516;220516		Spata46
chr18	34220617	34222512	1896	0.977205	0.0389359	0.0489238	Promoter (<=1kb)	NM_007462;NR_040534	Apc;Gm10548	0;0		Specc1l
chr12	100267472	100268642	1171	1.06824	0.038992	0.0489765	Distal Intergenic	NA	NA	NA		Spice1
chr4	114999535	115000326	792	1.1408	0.0395772	0.0496396	Promoter (<=1kb)	NM_001304551;NM_001304553;NM_001304555;NM_001304559;NM_009185	Stil;Stil;Stil;Stil;Stil	0;0;0;0;0		Spin
chr4	58499243	58499792	550	1.3457	0.0397206	0.0497656	Promoter (<=1kb)	NM_001290486;NM_172989;NM_010336	Lpar1;Lpar1;Lpar1	0;0;0		Spop
												Sptan1
												Srebf2
												Srek1
												Srp19
												Srsf9
												St3gal4
												St6galc3
												Stard10
												Stard4
												Stil
												Stox2
												Surf6
												Sycp3
												Taf12
												Tarbp1
												Tarsl2
												Tatdn2
												Tbc1d14
												Tbc1d22a
												Tcerg1l
												Tcf4
												Tet2
												Tex14
												Tgds
												Tgfb1i1
												Tha1
												Tial1
												Tm4sf4
												Tmed10
												Tmem106a
												Tmem170b
												Tmem219
												Tmem253
												Tmod3
												Tmx2
												Tnrc6b
												Tomm40
												Tpbg
												Tpd52
												Tpgs1
												Tpm1
												Tril
												Trim28
												Trim55
												Trim67
												Trim8
												Tsc22d3
												Tspan14
												Tubb5
												Tulp3
												Tut1
												Txnrd1
												Uba3
												Ubash3b
												Ube2e1
												Ube2f
												Ube2i
												Ubr3
												Unc13a
												Unc5a
												Unc80
												Uqcrh
												Usp1
												Usp10
												Usp3
												Uspl1
												v2
												Vamp1
												Vcl
												Vgf
												Wars2
												Washc2
												Wbp4
												Wdfy2
												Wdr1
												Wdr13
												Wdr37
												Wtap
												Wwtr1
												Xkr7
												Yif1a
												Ywhag
												Zbtb22
												Zc3h6
												Zdhhc22
												Zer1
												Zfp219
												Zfp324
												Zfp385b
												Zfp395
												Zfp428
												Zfp446
												Zfp532
												Zfp687
												Zfp869
												Zfyve16
												Znrf3
												Zranb2
												0610012G03Rik
												1700001O22Rik
												1700008C04Rik
												1700012D16Rik
												1700019G24Rik
												1700056E22Rik
												1700065J18Rik
												1700095J12Rik
												2310001K24Rik
												2310008N11Rik
												2500004C02Rik
												2610301B20Rik
												2700049A03Rik
												4833417C18Rik
												4930502E09Rik
												4930513N10Rik
												4930529K09Rik
												4930581F22Rik
												4930592C13Rik
												4931408C20Rik
												4933408J17Rik
												5031439G07Rik
												5430416N02Rik
												5430427M07Rik
												5730405O15Rik
												5730488B01Rik
												9430041J12Rik
												9530062K07Rik
												A830029E22Rik
												A930006K02Rik
