# Supplementary material for: A neurodegeneration checkpoint mediated by REST protects against the onset of Alzheimer’s disease
Source: Nat Commun. 2023 Nov 2;14:7030. doi: 10.1038/s41467-023-42704-6 (PMC10622455; doi:10.1038/s41467-023-42704-6)
Supplement: Supplementary file 9 — Supplementary Data 6 [file 41467_2023_42704_MOESM9_ESM.xlsx]

## Sheet: Sheet1
Supplementary Data 6. PCR primer sequences.
Target	Primer name	Sequence	Primer	Product size(s)	Use
			annealing t°
REST (WT, floxed, recombined)	Rest-08	CATGCGAGTACTGCCATACCCAAC	60°C, 67°C	WT allele ~200bp	genotyping
	Rest-09	CCTCCAGAAGACTGCCCCATCAC		floxed alele ~250bp
	Rest-11	GGGCACACCTTTAATCCTAGCTTC		recombined allele ~300 bp
REST-GT (genetrap allele)	P109G12 F1	GGTTGCATTGGAAAGATGCT	58°C	WT allele ~400bp	genotyping
	P109G12 R1	CTCTTCCAGGCCTTCTCCTT		GT allele: ~160bp
	iPCRu4	TACCCGTGTATCCAATAAACCC
Human APP	J20-0015	CAAATGTTGCTTGTCTGGTG	60°C	hAPP ~350bp	genotyping
	J20-0016	GTCAGTCGAGTGCACAGTTT		control gene ~200bp
	J20-2044	GGTGAGTTTGTAAGTGATGCC
	J20-2045	TCTTCTTCTTCCACCTCAGC
Human APP	APP/tau-3610	AGGACTGACCACTCGACCAG	52°C	hAPP ~500bp	genotyping
	APP/tau-3611	CGGGGGTCTAGTTCTGCAT		control gene 350bp
	Pos-7338	CTAGGCCACAGAATTGAAAGATCT
	Pos-7339	GTAGGTGGAAATTCTAGCATCATCC
PS1 (WT/mutant)	PS1-1586	AGGCAGGAAGATCACGTGTTCAAGTAC	69°C	after BstEII digest:	genotyping
	PS1-1587	CACACGCACACTCTGACATGCACAGGC		WT ~800bp
				Mutant ~175bp and ~450bp
Cre	P156	GTGGCAGATGGCGCGGCAACACCATT	60°C	Cre ~900bp	genotyping
	P157	GCCTGCATTACCGGTCGATGCAACGA
Cre	CreA-F	GAACCTGATGGACATGTTCAGG	62°C	Cre ~500bp	genotyping
	CreA-R	AGTGCGTTCGAACGCTAGAGCCTGT		Myo (control) ~275bp
	Myo-F	TTACGTCCATCGTGGACAGC
	Myo-R	TGGGCTGGGTGTTAGCCTTA
Human PS1	Hu-PS1-1-F	GACGACCCCAGGGTAACTC	58°C		RT-qPCR
	Hu-PS1-1-R	ACTGACTTAATGGTAGCCACGA
Human PS2	Hu-PS2-1-F	AGTGTGTGATGAGCGGACG	58°C		RT-qPCR
	Hu-PS2-1-R	ACTGGGCAGTGTTCTCTCCAT
Human PEN2	Hu-PEN2-1-F	CTGGAGCGAGTGTCCAATGAG	58°C		RT-qPCR
	Hu-PEN2-1-R	GCGCCAGACATAGCCTTTGAT
Human NCSTN	Hu-NCSTN-1-F	AATAAAACAGCTCCCTGTGTTCG	58°C		RT-qPCR
	Hu-NCSTN-1-R	ACTACGTGGATAACCCCTGTG
Human APH1	Hu-APH1-1-F	TTTTTCGGCTGCACTTTCGTC	58°C		RT-qPCR
	Hu-APH1-1-R	TGCGACCAGGATGATAACGC
Human GAPDH	Hu-GAPDH-1-F	GGAGCGAGATCCCTCCAAAAT	58°C		RT-qPCR
	Hu-GAPDH-1-R	GGCTGTTGTCATACTTCTCATGG
Human Actin	Hu-b-actin-F	CATGTACGTTGCTATCCAGGC	58°C		RT-qPCR
	Hu-b-actin-R	CTCCTTAATGTCACGCACGAT
Mouse GAPDH	Ms-GAPDH-F	AGGTCGGTGTGAACGGATTTG	58°C		RT-qPCR
	Ms-GAPDH-R	TGTAGACCATGTAGTTGAGGTCA
Mouse REST	Mo-REST-1-F	CATGGCCTTAACCAACGACAT	58°C		RT-qPCR
	Mo-REST-1-R	CGACCAGGTAATCGCAGCAG
Mouse CDK5	ChIP CDK5 Fw 1	GGAGTTGAAGTTTAAGGTTTGCC	58°C		qPCR
	ChIP CDK5 Rv 1	CTCTCTGCAGCGATCAACTC
	ChIP CDK5 -ve Fw	TGGGAGGTTAGGAGTTCAAGA	58°C		qPCR
	ChIP CDK5 -ve Rv	GGCAGGGTCTCATAAACTTCC
Mouse GSK3b	ChIP GSK3B Fw 1	ACCCTCTTCCCTTCTGTTCG	58°C		qPCR
	ChIP GSK3B Rv 1	GGTTATCCAGGTCGCTCGG
	ChIP GSK3B -ve Fw	GTTGACACACAGATCCAGCT	58°C		qPCR
	ChIP GSK3B -ve Rv	GCGAGTATGCTGTGTAAAACCT
Mouse Daxx	ChIP DAXX Fw	AAGGAAAAGTGTCGCTGTCG	58°C		qPCR
	ChIP DAXX Rv	CCGGACCTGCGACCTTAAA
	ChIP DAXX -ve Fw	CCCCAGAACAACAGCCTTCT	58°C		qPCR
	ChIP DAXX -ve Rv	CCGAGCTATTCAATGGAGGG
Mouse Cacng2	Cacng2 ChIP FWD	AGCCGCGGTTATTGTTGTTG	58°C		qPCR
	Cacng2 ChIP RVS	AACCCCGCCTCGATTCTC
Mouse CDK5	mCDK5 FWD	CCCTGAGATTGTGAAGTCATTCC	58°C		RT-qPCR
	mCDK5 RVS	CCAATTTCAACTCCCCATTCCT
Mouse GSK3b	mGsk3b FWD	TGGCAGCAAGGTAACCACAG	58°C		RT-qPCR
	mGsk3b RVS	CGGTTCTTAAATCGCTTGTCCTG
Mouse Daxx	mDAXX FWD	AGTAGGAAGTGCTACAAGTTGGA	58°C		RT-qPCR
	mDAXX RVS	AGAGGCCAGAAACACAGACTG
