# Supplementary material for: A neurodegeneration checkpoint mediated by REST protects against the onset of Alzheimer’s disease
Source: Nat Commun. 2023 Nov 2;14:7030. doi: 10.1038/s41467-023-42704-6 (PMC10622455; doi:10.1038/s41467-023-42704-6)
Supplement: Supplementary file 10 — Supplementary Data 7 [file 41467_2023_42704_MOESM10_ESM.xlsx]

## Sheet: Sheet1
Supplementary Data 7. List of reagents.
ANTIBODIES
Name	Type	Company/source	Catalog No.	Use	Dilution(s)	Figure(s)
Anti REST (C-terminal)	rabbit polyclonal IgG	Bethyl	IHC-00141	IF (human/mouse brain)	1/100	Fig 1a, 5k,m Suppl Figures 1c,d, 3a, 11b,d
Anti REST (C-terminal)	rabbit polyclonal IgG	Gail Mandel	N/A	ChIP (mouse brain), WB (mouse lysate)	4 μg antibody/25 μg chromatin (ChIP); 1/500 (WB)	Fig 4a-c
Anti REST (C-terminal)	rabbit polyclonal IgG	Millipore Sigma	17-641	ChIP-qPCR (mouse brain)	2 μL antibody/20 μL protein A agarose beads	Fig 4d,e
Anti REST (C-terminal)	rabbit polyclonal IgG	Jenny Hsieh	N/A	IF/ICC (mouse brain/cells)	1/300	Fig 2a,d,g,i, 3a,c,g, 6d, Suppl Figures 2a, 3c, 5a,e
Anti pSer202 tau (clone CP13)	mouse monoclonal IgG	Peter Davies	N/A	IF (human/mouse brain), WB (mouse lysate)	1/250 (IF), 1/500 (WB)	Figures 1a, 2a, 7a, 9a; Suppl Figures 3c, 5e, 7h, 8c,d
Anti MC1 tau (clone MC1)	mouse monoclonal IgG	Peter Davies	N/A	IF/ICC (mouse brain/cells)	1/250	Fig 7a, 9c, Suppl Figures 2a, 7b
Anti pSer396/404 tau (clone PHF1)	mouse monoclonal IgG	Peter Davies	N/A	WB (mouse lysate)	1/200	Fig 2d, 7d
Anti pSer202, pThr205 tau (clone AT8)	mouse monoclonal IgG	ThermoFisher scientific	MN1020	WB (mouse lysate)	1/500	Suppl Fig 8a
Anti pThr231 tau (clone AT180)	mouse monoclonal IgG	ThermoFisher scientific	MN1040	WB (mouse lysate)	1/500	Fig 7d, Suppl Fig 8a
Anti pThr217 tau	rabbit polyclonal IgG	ThermoFisher scientific	44-744	WB (mouse lysate)	1/1,000	Suppl Fig 8a
Anti total tau (clone tau-5)	mouse monoclonal IgG	ThermoFisher scientific	AHB0042	WB (mouse lysate)	1/500	Fig 7d, Suppl Figures 5h,j,n, 8a
Anti Aβ antibody	rabbit monoclonal IgG	Cell Signaling	8243	IF (mouse brain)	1/250	Fig 2i; Fig 7f; Fig 9h; Suppl Fig 7d,f
Anti APP (clone 6E10)	mouse monoclonal IgG1,k	Biolegend	803001	WB (mouse lysate)	1/1,000	Suppl Fig 5h,I,k,l,m,o
Anti Actin (clone ACTN05 (C4))	mouse monoclonal IgG	ThermoFisher scientific	MA5-11869	WB (mouse lysate)	1/1,000	Fig 5i, 7d, Suppl Figures 5c, 5h-o, 8a
Anti NeuN (clone A60)	mouse monoclonal IgG1	Millipore	MAB377	IF (mouse brain)	1/300	Suppl Fig 9e
Anti MAP2	goat polyclonal IgG	PhosphoSolutions	1099-MAP2	IF (human/mouse brain)	1/1,000	Suppl Fig 1d
Anti CDK5 (clone 4E4)	mouse monoclonal IgG	Novus Bio	NBP2-37602	IF (mouse/human brain), WB (mouse lysate)	1/100 (IF), 1/1,000 (WB)	Fig 5a,c,i,k
Anti GSK3β (clone D5C5Z)	mouse monoclonal IgG	Cell Signaling	12456S	IF (mouse/human brain), WB (mouse lysate)	1/100 (IF), 1/1,000 (WB)	Fig 5e,g,i,m
Anti PS1 (C-terminal), clone EP2000Y	rabbit monoclonal IgG	Abcam	ab76083	IF (mouse brain), WB (MEF cell lysate)	1/100 (IF), 1/1,000 (WB)	Fig 6e, Suppl Fig 6a-c
Anti PS1 231-f (N-terminal)	rabbit polyclonal IgG	Bruce Yankner	N/A	WB (MEF cell lysate)	1/1,000	Fig 6e
Anti Nicastrin (clone 9C3)	mouse monoclonal IgG	Biolegend	852301	IF (mouse brain)	1/100	Suppl Fig 6g-i
Anti Nicastrin	rabbit polyclonal IgG	Sigma Millipore	N1660	WB (MEF cell lysate)	1/1,000	Fig 6e
Anti Presenilin enhancer (PEN2)	rabbit polyclonal IgG	ProScience	3981	IF (mouse brain)	1/100	Suppl Fig 6d-f
Anti Presenilin enhancer (PEN2), clone EPR9200	rabbit monoclonal IgG	Abcam	ab154830	WB (MEF cell lysate)	1/1,000	Fig 6e
Anti Transferrin receptor (clone H68.4)	mouse monoclonal IgG	ThermoFisher scientific	13-6800	WB (MEF cell lysate)	1/1,000	Fig 6e-g
Anti BiP/GRP78 (clone C38)	mouse monoclonal IgG	ThermoFisher Scientific	14-9768-82	IF (mouse/human brain)	1/200	Fig 3a, Suppl Fig 3a
Anti β-catenin	goat polyclonal IgG	R&D Systems	AF1329	IF (mouse/human brain, mouse cells)	1/200	Fig 3a, Suppl Fig 3a,e
Anti FLAG (clone M2)	mouse monoclonal IgG1	Sigma Millipore	F3165	WB (MEF cell lysate)	1/1,000	Fig 6g,h
non-specific rabbit IgG	rabbit polyclonal IgG	Sigma Millipore	17-641	ChIP-qPCR (mouse brain)	2 μL antibody/20 μL protein A agarose beads	Fig 4e
Alexa Fluor 647 donkey anti-rabbit IgG	donkey IgG	ThermoFisher scientific	A31573	IF/ICC	1/300
Alexa Fluor 488 donkey anti-rabbit IgG	donkey IgG	ThermoFisher scientific	A21206	IF/ICC	1/300
Alexa Fluor 594 donkey anti-mouse IgG	donkey IgG	ThermoFisher scientific	A21203	IF/ICC	1/300
Alexa Fluor 647 donkey anti-goat IgG	donkey IgG	ThermoFisher scientific	A21447	IF/ICC	1/300
REAGENTS
Name	Company	Catalog No.	Use
Proteinase K	New England Biolabs	P8107S	Mouse tail digest
Tris	AMRESCO	0497-5KG	Proteinase K buffer
NaCl	Sigma Aldrich	S9625-5KG	Proteinase K buffer
EDTA	Sigma Aldrich	E6635-100G	Proteinase K buffer
SDS	Sigma Aldrich	75746-1KG	Proteinase K buffer
isopropyl alcohol	VWR	BDH1133-4LP	Mouse tail DNA precipitation
200 proof pure ethanol	VWR	V1001	Mouse tail DNA wash
buffer AE Elution Buffer	Qiagen	19077	Mouse tail DNA storage buffer
Platinum Hot Start PCR 2x Master Mix	Thermofisher scientific	13000013	PCR
KOD Hot Start Master Mix	EMD Millipore	71842-4	PCR
Nuclease-free water	Ambion	AM9937	PCR, qRT-PCR
BstEII	New England Biolabs	R0162S	PS1 PCR product digest
BSA	New England Biolabs	B9000S	PS1 PCR product digest
100 bp DNA ladder	New England Biolabs	N3231L	agarose gel electrophoresis
Gel Loading Dye 6x	New England Biolabs	B7021S	agarose gel electrophoresis
TAE 50x	G Biosciences	R023	agarose gel electrophoresis
Gel Red Nucleic Acid Stain	Biotium	41003	agarose gel electrophoresis
Seakem LE Agarose	Lonza	50004	agarose gel electrophoresis
T-PER tissue protein extraction reagent	Thermofisher scientific	78510	protein extraction
Complete protease inhibitor cocktail	Sigma Aldrich	11873580001	protein extraction
PhosStop	Sigma Aldrich	4906837001	protein extraction
Micro BCA Protein Assay Kit	Thermofisher scientific	23235	protein concentration
4x Laemmli Sample Buffer	Biorad	161-0747	sample preparation for SDS-PAGE
2-mercaptoethanol	National Diagnostics	EC-603	sample preparation for SDS-PAGE
10x Tris/Glycine/SDS	Biorad	1610732	SDS-PAGE
Mini Protean TGX gels	Biorad	4561096	SDS-PAGE
Pageruler Plus Prestained Protein Ladder	Thermofisher scientific	26619	SDS-PAGE
Trans-Blot Turbo Transfer Kit	Biorad	1704271	WB
ECL Prime Western Detection Reagents	GE Healthcare	RPN2232	WB
Poly-L-ornithine	Sigma Aldrich	A-004-C	Cell culture
Neurobasal Medium	Thermofisher scientific	21103049	Cell culture
GlutaMAX 100X	Thermofisher scientific	35050-061	Cell culture
PBS 10X	Thermofisher scientific	70013032	Cell culture
B-27	Thermofisher scientific	17504-044	Cell culture
Penicillin/Streptomycin	Thermofisher scientific	15070063	Cell culture
ApopTag® Apoptosis Detection Kit	Millipore Sigma	S7110	TUNEL labeling
Streptavidin, Alexa Fluor 594 conjugate	Thermofisher scientific	S11227	IF
Diva Decloaker, 10X	Biocare Medical	DV2004LX	IF
Vectastain Elite ABC HRP Kit	Vector Laboratories	PK-6101	IF
