# Supplementary material for: A neurodegeneration checkpoint mediated by REST protects against the onset of Alzheimer’s disease
Source: Nat Commun. 2023 Nov 2;14:7030. doi: 10.1038/s41467-023-42704-6 (PMC10622455; doi:10.1038/s41467-023-42704-6)
Supplement: Supplementary file 11 — Supplementary Data 8 [file 41467_2023_42704_MOESM11_ESM.xlsx]

## Sheet: Sheet1
Supplementary Data 8. REST predicts global cognitive function during aging.
Multivariate regression analyses of global cognitive function (dependent variable) as a function of a, nuclear REST levels in cortical pyramidal neurons; b, age and REST cortical levels; c, age, AD pathology, and REST levels in cortical neurons; d, age, neuropathology, and REST cortical levels; e, age, gender, apoE4 genotype, education, AD pathology, and REST cortical levels; or f, age, gender, a…
* REST_nuc_standardized - standardized levels of nuclear REST in cortical neurons
a. MODEL 1. Global cognition as a function of REST levels: cogn_global ~ REST
Parameter estimates	Variable	Estimate	Standard error	95% CI (asymptotic)	|t|	P value	P value summary
β0	Intercept	-0.892672	0.0990814	-1.088 to -0.696	9.00948	1e-15	****
β1	REST_nuc_standardized	0.641927	0.0994248	0.445 to 0.838	6.45641	1.56e-09	****
	Degrees of Freedom	143
	R squared	0.225709
	Analysis of Variance	SS	DF	MS	F (DFn, DFd)	P value
	Regression	59.3381	1	59.3381	F (1, 143) = 41.685	P=1.5E-09
	REST_nuc_standardized	59.3381	1	59.3381	F (1, 143) = 41.685	P=1.56E-09
	Residual	203.558	143	1.42348
	Total	262.896	144
b. MODEL 2. Global cognition as a function of age and REST levels: cogn_global ~ REST_nuc_standardized + age
Parameter estimates	Variable	Estimate	Standard error	95% CI (asymptotic)	|t|	P value	P value summary
ß0	Intercept	1.68422	1.45799	-1.197 to 4.566	1.15517	0.249	ns
ß1	REST_nuc_standardized	0.676905	0.100646	0.477 to 0.875	6.72563	3.95e-10	****
ß2	age	-0.0296666	0.016747	-0.062 to 0.003	1.77146	0.0786	ns
	Degrees of Freedom	142
	R squared	0.242451
	Analysis of Variance	SS	DF	MS	F (DFn, DFd)	P value
	Regression	63.7393	2	31.8696	F (2, 142) = 22.723	P=2.7E-09
	REST_nuc_standardized	63.4413	1	63.4413	F (1, 142) = 45.234	P=3.95E-10
	age	4.40119	1	4.40119	F (1, 142) = 3.138	P=0.078
	Residual	199.157	142	1.40251
	Total	262.896	144
c. MODEL 3. Global cognition as a function of REST, age and pathologies: cogn_global ~ REST_nuc_standardized + age + tangles_sqrt + amyloid_sqrt + lewy_bodies_neocortical + macroinfarcts + microinfarcts
Parameter estimates	Variable	Estimate	Standard error	95% CI (asymptotic)	|t|	P value	P value summary
ß0	Intercept	1.61981	1.30189	-0.956 to 4.195	1.2442	0.215	ns
ß1	REST_nuc_standardized	0.439163	0.0934268	0.254 to 0.624	4.70061	6.6e-06	****
ß2	age	-0.0164434	0.0155571	-0.047 to 0.014	1.05697	0.292	ns
ß3	amyloid_sqrt	-0.115117	0.08696	-0.287 to 0.056	1.3238	0.187	ns
ß4	lewy_bodies_neocortical	-0.417628	0.258233	-0.928 to 0.093	1.61725	0.108	ns
ß5	tangles_sqrt	-0.430705	0.0641517	-0.557to -0.303	6.71385	5.55e-10	****
ß6	macroinfarcts	-0.0111456	0.186872	-0.380 to 0.358	0.0596432	0.952	ns
ß7	microinfarcts	-0.0932079	0.182517	-0.454 to 0.267	0.510679	0.61	ns
	Degrees of Freedom	128
	R squared	0.544046
	Analysis of Variance	SS	DF	MS	F (DFn, DFd)	P value
	Regression	137.795	7	19.6851	F (7, 128) = 21.818	P<1E-15
	REST_nuc_standardized	19.9352	1	19.9352	F (1, 128) = 22.095	P=6.60E-06
	age	1.00794	1	1.00794	F (1, 128) = 1.117	P=0.292
	amyloid_sqrt	1.58108	1	1.58108	F (1, 128) = 1.752	P=0.187
	lewy_bodies_neocortical	2.35975	1	2.35975	F (1, 128) = 2.615	P=0.108
	tangles_sqrt	40.6681	1	40.6681	F (1, 128) = 45.075	P=5.55E-10
	macroinfarcts	0.00320947	1	0.00320947	F (1, 128) = 0.003	P=0.952
	microinfarcts	0.235292	1	0.235292	F (1, 128) = 0.260	P=0.610
	Residual	115.484	128	0.902217
	Total	253.279	135
d. MODEL 4. Global cognition as a function of REST, demographics and pathologies: cogn_global ~ REST_nuc_standardized + age + msex + ApoE4 + education + tangles_sqrt + amyloid_sqrt + lewy_bodies_neocortical + macroinfarcts + microinfarcts
Parameter estimates	Variable	Estimate	Standard error	95% CI (asymptotic)	|t|	P value	P value summary
ß0	Intercept	2.50658	1.53623	-0.533 to 5.546	1.63165	0.105	ns
ß1	REST_nuc_standardized	0.426195	0.0939419	0.240 to 0.612	4.53679	1.32e-05	****
ß2	msex	-0.0401515	0.181826	-0.400 to 0.319	0.220823	0.825	ns
ß3	ApoE4	-0.357515	0.220011	-0.792 to 0.077	1.62499	0.106	ns
ß4	age	-0.0251551	0.016616	-0.058 to 0.007	1.51391	0.132	ns
ß5	education	-0.00865471	0.0250457	-0.058 to 0.040	0.345556	0.73	ns
ß6	amyloid_sqrt	-0.085089	0.0894641	-0.262 to 0.091	0.951096	0.343	ns
ß7	lewy_bodies_neocortical	-0.366378	0.261744	-0.884 to 0.151	1.39976	0.164	ns
ß8	tangles_sqrt	-0.412843	0.0652553	-0.541 to -0.283	6.32658	4.07e-09	****
ß9	macroinfarcts	-0.00446943	0.195042	-0.390 to 0.381	0.0229152	0.981	ns
ß10	microinfarcts	0.010685	0.193715	-0.372 to 0.394	0.0551585	0.956	ns
	Degrees of Freedom	125
	R squared	0.554594
	Analysis of Variance	SS	DF	MS	F (DFn, DFd)	P value
	Regression	140.467	10	14.0467	F (10, 125) = 15.564	P<1E-15
	REST_nuc_standardized	18.5756	1	18.5756	F (1, 125) = 20.582	P=1.32E-05
	msex	0.0440085	1	0.0440085	F (1, 125) = 0.048	P=0.825
	ApoE4	2.38312	1	2.38312	F (1, 125) = 2.640	P=0.106
	age	2.06845	1	2.06845	F (1, 125) = 2.291	P=0.132
	education	0.107766	1	0.107766	F (1, 125) = 0.119	P=0.730
	amyloid_sqrt	0.816384	1	0.816384	F (1, 125) = 0.904	P=0.343
	lewy_bodies_neocortical	1.76828	1	1.76828	F (1, 125) = 1.959	P=0.164
	tangles_sqrt	36.123	1	36.123	F (1, 125) = 40.025	P=4.07E-09
	macroinfarcts	0.000473908	1	0.000473908	F (1, 125) = 0.0005	P=0.981
	microinfarcts	0.00274581	1	0.00274581	F (1, 125) = 0.003	P=0.956
	Residual	112.812	125	0.902498
	Total	253.279	135
e. MODEL 5. Global cognition as a function of REST, age and AD pathology (amyloid and tangles): cogn_global ~ REST_nuc_standardized + age + tangles_sqrt + amyloid_sqrt
Parameter estimates	Variable	Estimate	Standard error	95% CI (asymptotic)	|t|	P value	P value summary
ß0	Intercept	1.09595	1.25164	-1.378 to 3.570	0.875612	0.382	ns
ß1	REST_nuc_standardized	0.42421	0.090941	0.244 to 0.604	4.66467	7.18e-06	****
ß2	age	-0.0115176	0.0148062	-0.040 to 0.017	0.777891	0.437	ns
ß3	amyloid_sqrt	-0.0982685	0.0851605	-0.266 to 0.070	1.15392	0.25	ns
ß4	tangles_sqrt	-0.431699	0.0625078	-0.555 to -0.308	6.90633	1.63e-10	****
	Degrees of Freedom	139
	R squared	0.510432
	Analysis of Variance	SS	DF	MS	F (DFn, DFd)	P value
	Regression	133.722	4	33.4305	F (4, 139) = 36.230	P<1E-15
	REST_nuc_standardized	20.0773	1	20.0773	F (1, 139) = 21.759	P=7.18E-06
	age	0.558343	1	0.558343	F (1, 139) = 0.605	P=0.437
	amyloid_sqrt	1.22861	1	1.22861	F (1, 139) = 1.331	P=0.250
	tangles_sqrt	44.0106	1	44.0106	F (1, 139) = 47.697	P=1.63E-10
	Residual	128.256	139	0.922706
	Total	261.978	143
f. MODEL 6. Global cognition as a function of REST, demographics and AD pathology (amyloid and tangles): cogn_global ~ REST_nuc_standardized + age + msex + ApoE4 + education + tangles_sqrt + amyloid_sqrt
Parameter estimates	Variable	Estimate	Standard error	95% CI (asymptotic)	|t|	P value	P value summary
ß0	Intercept	1.77069	1.46648	-1.129 to 4.670	1.20745	0.229	ns
ß1	REST_nuc_standardized	0.410778	0.0912893	0.230 to 0.591	4.49974	1.44e-05	****
ß2	msex	-0.0681964	0.174996	-0.414 to 0.277	0.389702	0.697	ns
ß3	ApoE4	-0.375581	0.205365	-0.781 to 0.030	1.82885	0.069	ns
ß4	age	-0.0186597	0.0156338	-0.049 to 0.012	1.19355	0.234	ns
ß5	education	-0.00169429	0.023671	-0.048 to 0.045	0.0715766	0.943	ns
ß6	amyloid_sqrt	-0.0708644	0.0878916	-0.244 to 0.102	0.80627	0.421	ns
ß7	tangles_sqrt	-0.406323	0.0638384	-0.532 to -0.280	6.36487	2.77e-09	****
	Degrees of Freedom	136
	R squared	0.522955
	Analysis of Variance	SS	DF	MS	F (DFn, DFd)	P value
	Regression	137.003	7	19.5718	F (7, 136) = 21.298	P<1E-15
	REST_nuc_standardized	18.6063	1	18.6063	F (1, 136) = 20.247	P=1.44E-05
	msex	0.139557	1	0.139557	F (1, 136) = 0.151	P=0.697
	ApoE4	3.07356	1	3.07356	F (1, 136) = 3.344	P=0.069
	age	1.30908	1	1.30908	F (1, 136) = 1.424	P=0.234
	education	0.0047079	1	0.0047079	F (1, 136) = 0.005	P=0.943
	amyloid_sqrt	0.597375	1	0.597375	F (1, 136) = 0.650	P=0.421
	tangles_sqrt	37.2276	1	37.2276	F (1, 136) = 40.511	P=2.77E-09
	Residual	124.975	136	0.918937
	Total	261.978	143
