# Supplementary material for: A neurodegeneration checkpoint mediated by REST protects against the onset of Alzheimer’s disease
Source: Nat Commun. 2023 Nov 2;14:7030. doi: 10.1038/s41467-023-42704-6 (PMC10622455; doi:10.1038/s41467-023-42704-6)
Supplement: Supplementary file 13 — Source Data [file 41467_2023_42704_MOESM13_ESM.xlsx]

## Sheet: Figure 1
Figure 1b
	Nuclear REST levels
	NCI, no path	NCI, early path	NCI, mid path	NCI, late path		AD, no path	AD, early path	AD, mid path	AD, late path
	76.46	150.11	69.8571	183.44		80.59	31.01	84.05	23.5
	50.37	168.833	208.26	75.34		48.54	84.82	76.06	86.79
	74.19	97.4813	244	59.51		0.636364	20.91	39.09	92.2
	79.19	102.755	103.17	74.81				70.6364	111.74
	46.51	241.74	254.48	48.08				2.86	42.91
	89.72	158.74	74.09					88.44	22.05
	52.27	196.55	166.4					34.08	54.14
	48.93	171.13	244.96					59.43	69.46
	45.42	99.7369	148.36					49.96	55.4
	65.57	116.382	237.05					110.05	41.05
	64.76	112.689	80.9					57.79	78.83
	35.91	168.403	178.23					39.14	18.24
	48.3	103.093	203.88					65.13	27.7
	47.03	102.634	179.833						39.8
	65.94	111.505	133.833						83
	62.72	72.3346	119.26						91.26
	110.7	101.598	103.08						7.04
	112.27	115.661	112.74						68.6
	93.75	103.409	132.05						64.51
	116.82	113.299	245.73						3.71429
	115.833	139.39	177.77						80.96
		155.18	205.38						45.02
		161.8	138.23						9.2
		168.3	112.75						26.3636
		206.7	99.76						32.33
		110.27	74.54						34.74
		199.81							22.21
		110.423							148.286
		49.5287							41.5
		127.288							15.85
									63.51
									47.8571
									37.9167
									49.28
									94.82
									73.21
									71.58
									51.71
									33.12
									60.22
									70.58
									103.09
									45.36
									45.77
Mean	71.5554	134.559	155.715	88.236		43.2555	45.58	59.7474	54.2368
STDev	25.8445	43.0507	60.2568	54.4244		40.2379	34.356	27.6947	30.6577
Figure 1c
	Nuclear REST levels
	NCI (all)	AD (all)
	183.44	80.59
	74.8103	48.54
	48.0813	31.01
	93.75	39.14
	50.3745	39.09
	65.5663	34.08
	89.7153	70.6364
	74.1898	84.05
	48.3007	57.79
	47.0306	88.44
	52.2671	32.33
	46.5139	47.8571
	48.9324	92.2
	35.9114	111.74
	150.11	73.2133
	168.833	63.51
	97.4813	94.8177
	102.755	51.7131
	241.74	22.21
	158.74	7.04
	196.55	80.96
	171.13	26.3636
	99.7369	23.5
	116.382	49.2769
	112.689	41.5
	168.403	45.02
	103.093	15.85
	102.634	103.087
	111.505	45.7735
	72.3346	148.286
	101.598	68.6
	115.661	27.7
	103.409	22.05
	113.299	69.46
	244	55.4
	166.4	3.71429
	244.96	34.74
	179.833	71.5806
	112.75	33.1186
	103.17	45.3634
	254.48	0.636364
	133.833	20.91
	80.9	84.82
	112.74	65.13
	178.23	49.96
	148.36	59.43
	99.76	76.06
	245.73	110.05
	203.88	2.86
	115.833	37.9167
	76.4642	86.79
	112.27	64.51
	110.7	39.8
	116.82	42.91
	79.1859	83
	65.9404	78.83
	45.4181	41.05
	62.7205	9.2
	64.7648	18.24
	139.39	91.26
	155.18	70.5772
	161.8	54.14
	168.3	60.2211
	206.7
	110.27
	199.81
	110.423
	49.5287
	127.288
	69.8571
	163.5
	138.23
	145.58
	177.77
	205.38
	237.05
	74.09
	132.05
	74.5426
	208.26
	59.5083
	75.34
Mean	123.365	54.4388
STDev	57.1881	30.1064

## Sheet: Figure 2
Figure 2b			Cortex			Figure 2c			CA1 hippocampus
	Nuclear REST						Nuclear REST
	WT	3xTg CP13-	3xTg CP13+				WT	3xTg CP13-	3xTg CP13+
	83.27	92.35	145.55				130.1	92.8	165.08
	71.99	78.91	187.64				122.27	110.65	150.12
	94.82	84.03	138.47				94.8	65.32	186.98
	76.12	107.5	212.36				85.45	77.91	173.3
								118.81	153.84
Mean	81.55	90.6975	171.005					108.37	174.52
STDev	9.99883	12.4961	35.0877
						Mean	108.155	95.6433	167.307
						STDev	21.4063	20.8131	13.8324
Figure 2e			Cortex			Figure 2f			CA1 hippocampus
	Nuclear REST						Nuclear REST
	WT	3xTg PHF1-	3xTg PHF1+				WT	3xTg PHF1-	3xTg PHF1+
	96.35	46.88	14.97				92.34	85.57	49.71
	121.08	63.81	11.14				91.52	76.82	56.27
	133.4	72.75	23.86				84.6	73.01	48.66
Mean	116.943	61.1467	16.6567				89.4867	78.4667	51.5467
STDev	18.8682	13.139	6.52558				4.25179	6.43988	4.12408
Figure 2h
	Nuclear REST
	WT	J-20
	14.6	16.8
	0.12	70.1
	19.9	100.14
	22	68.1
	26.4	105.8
	18.9	45.8
	39.9	95.8
Mean	20.26	71.7914
STDev	12.0145	32.2819
Figure 2j
	Nuclear REST
	WT	J20
	88.44	11.33
	61.25	48.25
	97.08	18.04
	127.52	37.07
	93.68	17.91
	114.29	51.33
Mean	97.0433	30.655
STDev	22.7718	17.1652

## Sheet: Figure 3
	Figure 3b	Correlations between nuclear beta catenin, nuclear REST, and BiP levels in 3xTg mice
	Nuclear Beta Catenin	Nuclear REST		BiP	Nuclear REST		BiP	Nuclear Beta Catenin
	6.23958	127.112		1.01042	127.112		1.01042	6.23958
	14.1822	73.7134		1.63707	73.7134		1.63707	14.1822
	20.4583	79.3792		4.66875	79.3792		4.66875	20.4583
	60.5118	88.4917		40.0318	88.4917		40.0318	60.5118
	23.5333	85.9577		4.58537	85.9577		4.58537	23.5333
	29.0143	65.0159		10.1401	65.0159		10.1401	29.0143
	6.88246	56.7613		0.0470163	56.7613		0.0470163	6.88246
	5.09545	126.492		0.255507	126.492		0.255507	5.09545
	41.1982	83.273		28.1002	83.273		28.1002	41.1982
	38.0409	71.851		21.8825	71.851		21.8825	38.0409
	55.9589	80.9027		35.2487	80.9027		35.2487	55.9589
	47.6858	63.4393		21.1635	63.4393		21.1635	47.6858
	46.0591	92.1443		23.7687	92.1443		23.7687	46.0591
	51.7429	57.4602		10.8317	57.4602		10.8317	51.7429
	9.35514	81.3047		0.672897	81.3047		0.672897	9.35514
	6.24237	61.6266		0.906643	61.6266		0.906643	6.24237
	10.4365	114.556		0.290168	114.556		0.290168	10.4365
	19.7167	66.7653		3.65	66.7653		3.65	19.7167
	12.4985	82.3712		1.77914	82.3712		1.77914	12.4985
	13.7557	73.9773		1.91586	73.9773		1.91586	13.7557
	71.9129	63.5408		25.444	63.5408		25.444	71.9129
	100.498	99.465		51.005	99.465		51.005	100.498
	71.295	58.0659		31.1552	58.0659		31.1552	71.295
	80.312	64.5156		35.5929	64.5156		35.5929	80.312
	31.2374	48.3965		10.2601	48.3965		10.2601	31.2374
	64.5228	36.4127		27.5304	36.4127		27.5304	64.5228
	66.5	105.038		41.2699	105.038		41.2699	66.5
	40.0109	19.6544		15.7553	19.6544		15.7553	40.0109
	66.9031	34.9609		26.6957	34.9609		26.6957	66.9031
	92.9851	104.158		48.0632	104.158		48.0632	92.9851
	137.71	78.0765		69.517	78.0765		69.517	137.71
	5.7889	15.3683		20.304	15.3683		20.304	5.7889
	60.094	34.352		46.4362	34.352		46.4362	60.094
	1.05192	8.56044		18.346	8.56044		18.346	1.05192
	5.14967	11.1351		17.7205	11.1351		17.7205	5.14967
	10.403	14.0853		22.9078	14.0853		22.9078	10.403
	1.22301	4.83037		9.61684	4.83037		9.61684	1.22301
	13.387	10.2441		15.7576	10.2441		15.7576	13.387
	3.21033	12.3377		11.7336	12.3377		11.7336	3.21033
	4.63603	8.81169		16.5333	8.81169		16.5333	4.63603
	71.293	55.414		34.3793	55.414		34.3793	71.293
	84.533	66.7833		44.3812	66.7833		44.3812	84.533
	98.1445	146.986		22.615	146.986		22.615	98.1445
	78.831	46.7812		40.2289	46.7812		40.2289	78.831
	91.144	40.8525		47.9837	40.8525		47.9837	91.144
	56.0214	37.4563		20.2612	37.4563		20.2612	56.0214
	78.314	107.988		18.9129	107.988		18.9129	78.314
	63.1379	56.4697		48.7576	56.4697		48.7576	63.1379
	86.6635	36.3339		53.765	36.3339		53.765	86.6635
	48.7387	88.6045		18.336	88.6045		18.336	48.7387
	49.4249	29.8962		31.731	29.8962		31.731	49.4249
	34.1048	83.3942		24.8486	83.3942		24.8486	34.1048
	49.3636	21.0558		32.2464	21.0558		32.2464	49.3636
	60.9611	33.9184		26.2716	33.9184		26.2716	60.9611
	112.15	108.921		56.1071	108.921		56.1071	112.15
	155.395	143.083		97.065	143.083		97.065	155.395
	114.608	141.066		56.9859	141.066		56.9859	114.608
	96.4953	91.7026		65.8346	91.7026		65.8346	96.4953
	87.5218	91.32		44.02	91.32		44.02	87.5218
	127.959	124.658		66.4913	124.658		66.4913	127.959
	71.4618	135.567		36.5066	135.567		36.5066	71.4618
	142.877	124.472		111.995	124.472		111.995	142.877
	110.932	134.637		93.5165	134.637		93.5165	110.932
	95.2308	84.4754		62.8434	84.4754		62.8434	95.2308
	137.524	107.136		95.7363	107.136		95.7363	137.524
	158.338	147.638		100.338	147.638		100.338	158.338
	90.6224	120.556		59.3237	120.556		59.3237	90.6224
	37.4917	135.768		31.2863	135.768		31.2863	37.4917
	79.6179	69.644		49.5601	69.644		49.5601	79.6179
	90.2881	122.803		49.1601	122.803		49.1601	90.2881
	169.412	153.731		122.615	153.731		122.615	169.412
	102.27	56.0628		83.4167	56.0628		83.4167	102.27
	69.4172	118.157		43.9901	118.157		43.9901	69.4172
	140.406	52.4773		100.776	52.4773		100.776	140.406
	59.3597	97.8384		25.5687	97.8384		25.5687	59.3597
	87.2044	68.042		60.5624	68.042		60.5624	87.2044
	112.158	117.967		84.8479	117.967		84.8479	112.158
	157.758	157.31		118.224	157.31		118.224	157.758
	122.402	116.446		100.096	116.446		100.096	122.402
	91.511	106.99		118.351	106.99		118.351	91.511
	170.941	160.891		131.365	160.891		131.365	170.941
	84.7912	78.5124		110.737	78.5124		110.737	84.7912
	50.6292	73.0122		92.157	73.0122		92.157	50.6292
	129.934	128.214		120.196	128.214		120.196	129.934
	78.5237	78.471		90.2269	78.471		90.2269	78.5237
	127.883	120.967		112.785	120.967		112.785	127.883
	137.128	116.821		87.8998	116.821		87.8998	137.128
	110.405	154.699		117.529	154.699		117.529	110.405
	180.725	168.887		139.904	168.887		139.904	180.725
	123.212	115.783		93.9682	115.783		93.9682	123.212
	30.0852	69.1951		88.176	69.1951		88.176	30.0852
	142.618	109.192		90.2291	109.192		90.2291	142.618
	43.9449	64.2665		127.579	64.2665		127.579	43.9449
	116.192	109.082		117.171	109.082		117.171	116.192
	62.8615	75.2821		126.838	75.2821		126.838	62.8615
	82.3384	96.6098		108.046	96.6098		108.046	82.3384
	176.541	97.9158		95.4745	97.9158		95.4745	176.541
	75.6381	81.0111		91.7619	81.0111		91.7619	75.6381
	87.3932	31.6576		63.878	31.6576		63.878	87.3932
	117.518	89.0215		84.0095	89.0215		84.0095	117.518
	96.1455	99.0774		32.4815	99.0774		32.4815	96.1455
	77.3937	108.173		46.6837	108.173		46.6837	77.3937
	78.874	102.814		32.39	102.814		32.39	78.874
	140.897	142.1		26.2767	142.1		26.2767	140.897
	90.1758	113.516		41.3743	113.516		41.3743	90.1758
	122.259	114.24		33.9021	114.24		33.9021	122.259
	95.9924	122.253		38.9182	122.253		38.9182	95.9924
	30.0321	83.019		48.4023	83.019		48.4023	30.0321
	60.6543	88.9913		33.4672	88.9913		33.4672	60.6543
	56.7013	84.1515		59.789	84.1515		59.789	56.7013
	27.2732	50.9554		31.9753	50.9554		31.9753	27.2732
	36.4448	57.8077		21.2273	57.8077		21.2273	36.4448
	91.6521	92.8458		42.6617	92.8458		42.6617	91.6521
	36.5812	67.4287		57.4125	67.4287		57.4125	36.5812
	123.096	78.9362		62.0574	78.9362		62.0574	123.096
	51.393	74.9484		44.4572	74.9484		44.4572	51.393
	54.5841	82.129		78.1188	82.129		78.1188	54.5841
	87.9209	79.4497		42.2588	79.4497		42.2588	87.9209
	43.2406	38.4274		21.0954	38.4274		21.0954	43.2406
	77.0988	70.6049		26.3397	70.6049		26.3397	77.0988
	89.1993	106.99		50.8265	106.99		50.8265	89.1993
	103.821	118.505		83.1212	118.505		83.1212	103.821
	79.261	77.4948		36.7274	77.4948		36.7274	79.261
	75.3927	83.88		53.8606	83.88		53.8606	75.3927
	126.554	102.022		39.257	102.022		39.257	126.554
	42.1829	69.0352		52.3993	69.0352		52.3993	42.1829
	48.7489	63.1416		59.8142	63.1416		59.8142	48.7489
	35.228	60.4206		52.1571	60.4206		52.1571	35.228
	48.4582	60.0072		34.7882	60.0072		34.7882	48.4582
	52.1324	65.8539		59.8265	65.8539		59.8265	52.1324
	19.1347	36.8541		30.985	36.8541		30.985	19.1347
	13.6727	37.2506		49.2506	37.2506		49.2506	13.6727
	130.351	146.392		91.8419	146.392		91.8419	130.351
	26.3519	54.6515		48.0068	54.6515		48.0068	26.3519
	8.28377	34.8622		32.1173	34.8622		32.1173	8.28377
	34.1003	33.3394		30.1753	33.3394		30.1753	34.1003
	14.8378	48.1712		30.0169	48.1712		30.0169	14.8378
	5.53414	35.7008		31.0843	35.7008		31.0843	5.53414
	11.7037	33.041		15.2092	33.041		15.2092	11.7037
	24.5715	35.6109		35.3952	35.6109		35.3952	24.5715
	9.89902	35.3843		26.5686	35.3843		26.5686	9.89902
	8.41966	27.6531		18.2807	27.6531		18.2807	8.41966
	14.4866	38.8619		28.8692	38.8619		28.8692	14.4866
	115.798	109.449		19.4867	109.449		19.4867	115.798
	Figure 3d
	Nuclear REST levels in WT, as well as 3xTg primary cortical neurons treated with drugs
	WT	3xTg	3xTg/DKK1	3xTg/VAX939	3xTg/ICG001	3xTg/GSK2606414
	0.819885	2.27473	1.49758	1.82235	1.5573	1.77798
	1.24836	2.4553	1.59566	1.07625	1.17846	0.836218
	1.14086	2.39847	0.986816	1.48322	1.19648	1.80245
	1.17888	2.61961		0.956265	1.11844	1.75093
	0.612008	2.14994		0.878436	0.513966	1.01385
Mean	1	2.37961	1.36002	1.2433	1.11293	1.43629
STDev	0.272261	0.178486	0.326903	0.398837	0.376671	0.471264
	Figure 3f
	Nuclear REST levels in WT primary cortical neurons treated with drugs
	WT	WT/TG	WT/Chiron	WT/Li	WT/TG+Chiron	WT/TG+Li
	1.20632	1.23016	1.61045	1.85185	5.43346	6.07448
	0.842508	1.11364	1.83081	2.2096	4.77273	5.625
	0.951173	1.23301	2.25969	2.4615	6.96527	7.59436
Mean	1	1.19227	1.90032	2.17432	5.72382	6.43128
STDev	0.186756	0.068114	0.330153	0.306351	1.12474	1.03203

## Sheet: Figure 4
	Figure 4c				Figure 4e			ChIP-qPCR: REST binding to selected genomic regions
	GO term	-Log10(FDR)				GSK3β											CDK5											Daxx
	Cellular metabolic process	5.38926				WT 5Mo	3xTg 5Mo	WT 11Mo	3xTg 11Mo	WT 5Mo	3xTg 5Mo	WT 5Mo	3xTg 5Mo	WT 11Mo	3xTg 11Mo		WT 5Mo	3xTg 5Mo	WT 11Mo	3xTg 11Mo	WT 5Mo	3xTg 5Mo	WT 5Mo	3xTg 5Mo	WT 11Mo	3xTg 11Mo		WT 5Mo	3xTg 5Mo	WT 11Mo	3xTg 11Mo	WT 5Mo	3xTg 5Mo	WT 5Mo	3xTg 5Mo	WT 11Mo	3xTg 11Mo
	Regulation of cell communication	4.16465				REST ChIP binding site				IgG control		10 kb downstream control site					REST ChIP binding site				IgG control		10 kb downstream control site					REST ChIP binding site				IgG control		10 kb downstream control site
	Vesicle-mediated transport in synapse	3.15279				4.29185	10.3893	3.46655	5.82844	0.309995	0.638282	0.165863	0.224285	0.0542397	0.148941		2.30416	5.67621	2.12771	4.94	0.0268795	0.0410408	0.125578	0.447704	0.333024	0.293019		0.478757	1.80066	0.563479	1.82879	0.0894922	0.21102	0.0538002	0.0953302	0.00212467	0.00461009
	Regulation of cytoskeleton organization	2.076				3.95883	7.27573	2.65954	7.08682	0.744894	0.542052	0.263118	0.357291	0.110776	0.0792247		2.98281	5.37783	3.3235	5.45691	0.062401	0.23259	0.343844	0.290285	0.474686	0.309498		0.268081	1.2457	0.886187	2.35375	0.138648	0.214212	0.0319775	0.040419	0.0115846	0.0298342
	Cellular response to stress	2.05695				2.74052	6.39866	3.13224	8.935			0.334956	0.27451	0.0786332	0.0409026		2.11057	5.07039	2.85244	4.92885			0.25255	0.268494	0.590172	0.582828		0.354209	1.3679	0.743398	2.9851			0.0115549	0.0209905	0.0320356	0.0312773
	Positive regulation of apoptotic process	1.6685
	Cell cycle	1.587			Mean	3.66373	8.02122	3.08611	7.28342	0.527445	0.590167	0.254646	0.285362	0.0812164	0.0896893		2.46585	5.37481	2.76788	5.10859	0.0446402	0.136816	0.240657	0.335494	0.465961	0.395115		0.367016	1.47142	0.731021	2.38921	0.11407	0.212616	0.0324442	0.0522466	0.0152483	0.0219072
					STDev	0.816679	2.09715	0.405477	1.56258	0.30752	0.0680453	0.0848644	0.0671639	0.0283566	0.0547739		0.458046	0.30292	0.602363	0.301709	0.0251175	0.135446	0.109618	0.0977855	0.128796	0.162773		0.10592	0.291602	0.16171	0.578973	0.0347586	0.00225646	0.0211265	0.0385554	0.0152883	0.0149971

## Sheet: Figure 5
	Figure 5b
		CDK5 mean fluorescence intensity, CA1			CDK5 mean fluorescence intensity, cortex
		3xTg	3xTg;cKO		3xTg	3xTg;cKO
		41.6	95.7		12.9	66.8
		32.5	57.8		34	72.1
		39.8	84		56.2	67.1
		36.9	105.1		46.2	62.3
	Mean	37.7	85.65		37.325	67.075
	STDev	3.97073	20.4748		18.6428	4.00531
	Figure 5d
		CDK5 mean fluorescence intensity, CA1			CDK5 mean fluorescence intensity, cortex
		3xTg	3xTg;GT		3xTg	3xTg;GT
		78.1	101.2		51.1	108.1
		103.5	121.6		64.8	205
		90.6	144.8		80.7	105.4
		97.7	142.5		37.7	166.7
		68.4	135.3		71.5	127.1
		77.9	163		80.4	124
	Mean	86.0333	134.733		64.3667	139.383
	STDev	13.4319	21.2507		17.0999	38.9173
	Figure 5f
		GSK3β mean fluorescence intensity, CA1			GSK3β mean fluorescence intensity, cortex
		3xTg	3xTg;cKO		3xTg	3xTg;cKO
		65.2	77		22.7	54.5
		39.9	54.1		45.2	72.7
		25.4	111.3		24.8	71.4
		28.4	115.4		36.9	51.5
	Mean	39.725	89.45		32.4	62.525
	STDev	18.0967	29.1859		10.5821	11.0792
	Figure 5h
		GSK3β mean fluorescence intensity, CA1			GSK3β mean fluorescence intensity, cortex
		3xTg	3xTg;GT		3xTg	3xTg;GT
		47.6	132.5		52.3	74.4
		45.8	118.7		66.7	92.4
		71.9	82.4		38.4	68.7
		55	112.9		20.4	74.5
		39.1	51.8		36.8	70.3
		28.8	95.7		29	88.7
	Mean	48.0333	99		40.6	78.1667
	STDev	14.6496	29.0442		16.6131	9.92646
	Figure 5j
		CDK5/Actin levels			GSK3β/Actin levels				Figure 5i
		3xTg	3xTg;GT		3xTg	3xTg;GT
		1.01171	0.971413		1.46358	1.52821
		1.10306	1.96323		0.713015	2.02924
		1.52978	1.73952		1.74783	1.3682
		0.3522	1.79461		0.283334	2.43928
		1.00221	2.41682		0.792203	2.66102
	Mean	0.999791	1.77712		0.999993	2.00519
	STDev	0.421627	0.523148		0.594413	0.559552
	Figure 5l				Figure 5n
	Correlation between nuclear REST and CDK5				Correlation between nuclear REST and GSK3beta
		Nuclear REST	CDK5		Nuclear REST	GSK3b
		29.9696	24.3135		26.3858	47.8502
		37.6043	18.9787		40.0105	56.5175
		12.2136	50.2103		9.23741	34.5396
		8.8284	37.0848		8.91573	53.1685
		29.3217	79.3567		39.7414	123.552
		72.28	27.2769		26.0377	47.9041
		0.88642	28.2247		27.0667	27.8667
		81.9159	12.8829		27.7461	50.1414
		108.748	20.7682		44.3098	67.9529
		67.4929	24.1114		10.9669	63.9421
		10.2198	79.5507		13.5669	82.2205
		74.0684	38.7293		64.8563	61.9461
		65.7566	104.947		17.1039	101.156
		133.569	35.5694		12.8965	69.7069
		55.8005	22.0141		48.9091	77.5944
		38.6942	5.68041		32.8561	22.0651
		42.9108	24.2066		41.2069	85.2965
		7.95	46.9694		29.9159	38.652
		46.0158	15.9842		34.3397	62.2201
		9.81603	33.4208		38.5682	48.5236
		35.5292	7.5		51.3985	41.1035
		29.3608	26.4124		27.1245	59.3407
		29.4296	49.2527		43.1023	79.7841
		19.5875	44.2775		47.7366	63.2776
		37.4469	90.9138		42.4056	39.7871
		42.1774	31.5043		35.6746	32.2421
		32.3731	48.1692		39.8441	69.7695
		21.6319	11.0307		23.4898	94.9592
		36.5204	37.8954		24.4554	96.1386
		65.5631	23.5973		27.1932	99.9432
		24.3932	30.539		49.9587	104.499
		11.3229	44.2182		62.2674	136.264
		29.6455	61.2606		47.9609	164.613
		30.7491	17.3636		90.9064	161.404
		19.2613	32.0743		32.7135	87.3152
		24.5381	45.3907		51.0094	81.007
		25.9142	20.8116		61.8581	79.6216
		24.8338	12.1403		60.6142	90.6174
		86.6733	23.247		55.8246	69.0263
		80.7857	16.4246		40.2176	138.674
		116.639	22.9567		32.8238	123.692
		79.3447	14.1915		55.2054	76.6202
		40.1314	12.7032		40.8687	75.2828
		61.3445	13.2442		52.4401	76.0195
		58.5308	34.0965		81.6524	58.181
		60.08	17.7167		41.8397	55.3756
		77.5759	8.94387		42.4524	97.5893
		36.2759	5.41066		27.0586	80.2613
		43.6528	25.0895		72.2897	55.785
		2.20783	87.3885		89.2717	85.1413
		19.0688	14.1415		38.9934	52.1056
		69.9731	71.5672		59.0174	45.9348
		14.462	75.4891		45.853	60.8169
		20.6298	17.3176		51.4716	66.585
		29.8557	27.8473		100.67	65.2269
		25.9773	40.4649		72.7388	78.5052
		24.9796	24.8372		7.02203	73.5551
		28.4538	30.462		76.6096	57.3151
		3.66667	45.2937		71.145	50.9094
		4.31468	34.5119		35.1277	130.277
		18.2082	35.8271		69.6071	37.3393
		6.02254	26.5942		41.5915	73.7559
		28.8905	20.2952		57.8919	75.8469
		24.499	22.0873		70.3434	29.0602
		29.7252	20.6824		95.7028	53.8313
		24.8813	21.846		45.9252	24.2795
		13.2685	43.5463		50.9477	18.7941
		12.8529	41.2859		30.281	49.8476
		22.4544	90.6794		52.746	69.6825
		7.41518	52.2232		49.2222	38.0379
		0.767355	33.4128		46.0185	15.287
		7.48774	39.0463		61.694	17.8224
		11.0586	38.0146		39.9301	15.3428
		9.35981	33.2318		65.6033	22.7443
		2.03867	24.3066		48.281	18.8388
		1.62794	31.265		42.558	13.9342
		42.5839	7.8406		49.7191	12.6517
		45.4053	6.15321		42.5195	11.6602
		85.1457	13.1623		58.1818	16.1414
		53.8381	19.5558		45.2327	9.14808
		50.6688	14.1413		37.5722	12.5739
		61.2692	20.8961		46.1616	10.8188
		33.4832	5.20805		51.495	18.6282
		15.6248	39.2975		49.6577	34.0385
		8.75418	34.883		45.3475	21.3023
		2.97561	45.6293		27.238	12.4076
		38.336	15.424		138.2	30.3042
		28.3282	6.47583		72.6083	19.1437
		25.6293	12.7376		90.303	22.5682
		49.1126	8.76672		95.0989	24.2085
		69.6413	5.33164		67.1214	84.526
		7.91731	9.75192		41.386	47.4286
		24.4789	14.3697		63.5084	24.0907
		26.7097	5.30179		83.8644	12.2021
		76.7738	4.78175		56.0085	76.4444
		1.29189	69.4865		27.9335	42.6957
		64.5399	26.8949		58.1304	28.3859
		84.7348	12.0215		58.3564	33.0335
		11.8292	20.4754		72.1281	16.1254
		30.6386	57.7123		31.8342	34.6364
		45.6048	4.77645		42.2551	18.6479
		39.4648	10.7437		47.1633	15.2177
		35.9167	3.40341		43.4817	22.2822
		42.0361	9.60347		38.5757	14.7703
		116.863	10.0728		41.8728	13.6323
		41.4794	72.339		45.3708	16.9779
		70.5107	7.97857		38.5654	11.7383
		46.548	3.26027		25.246	21.5494
		31.7579	8.2067		28.8971	43.902
		27.4709	20.2316		33.2553	25.2426
		75.1047	12.575		55.225	8.74318
		60.3561	21.7198		37.5012	13.6259
		7.64251	20.8865		40.6293	16.6816
		4.45161	16.3629		135.294	16.2059
		62.8718	29.8553		169.695	56.3051
		57.0463	5.01323		25.2583	47.8167
		19.5949	13.8644		33.5556	31.4706
		6.14286	38.724		37.2054	53.0179
		43.3128	52.9011		73.0614	40.0965
		15.2979	132.128		104.524	31.3175
		82.4069	17.5376		150.157	38.7255
		88.2124	28.0907		11.3942	32.3798
		64.142	51.5451		154.614	43.3366
		74.255	19.017		58.0676	36.2905
		11.1076	29.6361		67.8897	45.6621
		8.49587	98.2893		29	69.4783
		124.948	10.451		11.7552	37.5385
		121.996	10.0837		12.1293	22.7968
		53.5916	6.07395		4.51295	10.2084
		30.141	43.154		53.0878	57.5135
		58.0671	42.2927		3.41818	63.7454
		4.98943	17.0015		46.5642	55.1881
		54.3405	27.0672		26.8322	29.094
		37.6643	18.9662		33.2452	14.4005
		55.7751	37.0552		47.4132	30.1987
		13.0378	17.2371		43.24	59.08
		10.8729	24.7386		49.3454	40.8436
		16.4277	32.9865		62.7803	24.6894
		34.1288	44.505		37.2745	33.5752
		34.7883	70.5255		26.9153	11.5668
		27.7196	76.8692		43.4093	21.8108
		156	17.5533		72.9316	18.9582
		128.582	11.2394		23.131	15.2422
		104.243	4.60221		73.3293	28.3658
		132.202	8.6783		28.3595	15.236
		8.76139	3.91323		18.5013	11.8568
		102.698	2.93333		137.785	33.3231
		13.6638	13.8003		81.4474	32.4737
		7.26667	50.7641		41.1225	17.1939
		13.3815	15.7875		149.935	46.3116
		19.2899	16.3281		51.7581	153.919
		37.463	23.1632		74.8994	48.9553
		19.3497	15.4446		70.4632	67.8474
		15.8082	11.5717		68.7905	74.2027
		10.6117	11.967		44.0977	96.4511
		153.567	28.0094		53.6035	39.9603
		29.6842	28.0658		112.386	46.6932
		5.20536	40.1161		136.146	92.8738
		26.5063	66.1266		19.8649	60.6622
		77.4881	27.5547		96.0189	58.4528
		69.553	16.9564		51.2605	40.9664
		81.9225	17.3909		0.875	89.5
		131.68	19.4018		131.378	77.7832
		35.408	13.2239		107.817	59.7742
		70.8959	12.2305		56.6891	44.6302
		108.632	91.8647		61.5161	116.796
		96.0127	15.9958		9.22727	145.97
		1.32632	185.853		29.4015	101.818
		47.4135	77.7115		82.0123	51.5276
		76.474	15.9653		49	30.3789
		32.565	23.43		169.977	18.5349
		88.9375	46.5		54.2385	65.8615
		31.0955	37.4157		47.1443	28.6392
		65.0086	39.7382		39.992	38.68
		12.0455	34.2828		90.354	46.6106
		8.95205	43.6644		91.4323	15.3484
		10.1184	28.9638		89.2271	20.7904
		36.363	50.0071		127.854	53.1589
		15.9337	16.4719		80.0498	5.66284
		22.3475	47.9035		67.2208	35.4069
		28.765	31.235		58.6727	22.9433
		12.7807	21.2495		87.505	21.3131
		56.2851	22.2562		57.1183	3.91935
		22.5924	19.833		65.6562	19.1062
		31.8212	21.4761		73.1786	80
		11.4509	58.9018		193.586	44.319
		6.59111	41.08		171.395	25.2636
		40.6657	34.8692		170.108	19.9615
		16.1454	32.0313		182.194	31.1845
		4.39177	20.2251		95.2403	5.22481
		35.197	9.49394		59.3838	5.69697
		33.6472	14.6837		127.338	19.7685
		37.8147	8.66209		93.6084	14.1818
		50.1035	25.4483		124.698	12.7292
		18.805	13.2222		208.856	29.368
		139.168	35.4698		169.237	28.0263
		64.6939	15.9446		206.918	33.4286
		11.1682	36.8136		183.988	19.0698
		3.68737	24.986		153.085	8
		23.2359	24.0795		192.077	43.1154
		13.0164	15.4098		100.716	18.6194
		26.2301	16.4886		81.6	10.936
		2.51961	31.3431		187.853	31.1733
		39.8381	29.0342		33.7927	3.23636
		8.69484	9.61972		48.3721	75.5233
		46.9512	21.3902		115.574	23.5246
		20.8913	17.6123		26.1684	3.65292
		9.84593	20.2296		34.3738	3.30238
		8.38947	14.5053		122.662	62.2208
		6.94537	30.8931		45.6226	33.8491
		10.35	58.0577		24.1972	50.5352
		60.1124	9.52907		47.4682	5.79191
		31.8805	107.478		41.8947	22.2193
		8.90659	50.2473		21.8224	32.8037
		40.78	5.15636		39.5902	3.0082
		2.07831	47.5964		79.8373	5.3048
		58.9013	31.5322		90.1218	4.72808
		34.0529	122.5		73.5744	5.3307
		16.9879	72.6606		68.6269	3.28785
		8.29851	77.3806		55.7351	15.2945
		1.05882	35.0392		56.0509	44.1065
		15.0398	19.5664		71.5411	21.3493
		23.0797	13.615		86.5994	4.26608
		20.5872	39.6313		57.1901	5.85537
		17.6012	36.3702		59.9117	5.12303
		6.11073	15.1107		50.7316	62.9827
		20.8782	33.5738		87.7	31.5444
		40.6568	6.7267		76.9271	20.298
		16.7556	92.6463		83.8246	16.4218
		39.1704	2.68156		115.661	24.8387
		33.1828	3.79391		36.7553	18.4434
		31.8305	11.8457		42.6223	6.49845
		7.59048	123.962		55.6421	12.4789
		37.2676	4.9336		41.5857	7.29762
		58.7882	15.3765		52.7442	24.2093
		95.7164	16.3363		30.5615	11.3811
		5.26768	29.0758		36.8834	6.39359
		14.9122	61.1366		131.842	42.556
		4.87589	36.9645		65.5616	35.8392
		56.1657	5.73373		61.0852	27.0602
		16.0087	9.41691		101.398	22.4946
		37.5867	6.34677		77.7669	97.6616
		40.3458	5.35514		91.9757	63.4103
		17.0797	22.1195		15.6575	120.055
		120.274	10.9719		31.3493	63.6026
		17.2055	70.3041		18.6974	98.6184
		21.7526	46.7388		65.0357	53.5675
		2.61932	46.8409		99.7128	63.1938
		69.9225	14.1578		128.403	76.2361
		30.3742	22.1159		27.438	118.562
		62.5638	12.8901		20.75	58.444
		62.2844	84.5545		32.0829	84.5249
		27.0353	94.48		32.6417	84.3102
		6.16185	34.7601		25.1835	96.1013
		3.97696	45.6965		48.3699	90.4431
		15.8682	21.9374		9.66342	82.1951
		13.3928	33.6234		35.3229	97.4375
		12.1895	36.621		17.5534	72.4274
		18.2612	45.0203		28.5959	43.7443
		12.6106	45.1416		37.2292	38.0417
		29.2279	194.646		40.7972	65.5493
		10.9118	34.0129		49.5618	107.442
		8.97623	26.5411		13.0341	64.9878
		22.8714	91.2739		47.8939	84.2614
		11.2754	88.2174		22.3815	56.8523
		3.47112	38.4286		40.2353	79.9909
		2.29677	44.5763		29.5248	37.1677
		7.3949	56.793		51.1967	78.6516
		9.49759	52.8333		30.1566	51.6205
		16.1258	50.6088		21.3401	76.932
		14.5116	78.4942		23.7052	76.0438
		12.1364	75.3247		25.459	47.3747
		15.7073	52.3333		18.7532	70.3861
		15.5014	49.7711		25.2975	113.934
		4.07306	38.758		80.7553	150.064
		9.18148	75.5741		25.8	57.935
		4.33871	117.768		16.039	74.1122
		11.7187	52.9771		1.52083	140.427
		19.4694	84.6497		63.1513	163.462
		4.86705	113.682		56.868	136.675
		3.38265	76.9592		60.0919	174.828
		16.3554	26.3183		37.6436	147.248
		12.0838	26.5406		44.6111	157.178
		4.45649	35.6275		31.3798	72.2468
		7.79668	45.9564		55.2546	188.2
		20.7921	124.064		66.4308	128
		22.5692	130.548		48.2581	104.828
		3.0716	63.5852		24.368	54.672
		17.2143	75.1456		30.1898	72.1533
		6.1231	46.6796		61.6549	153.504
		14.0017	67.1837		33.913	22.3696
		6.90043	31.6854		43.2841	39.4545
		10.9717	52.9552		20.1205	96.0723
		7.14286	108.484		21.4095	46.9016
		9.93255	89.0029		14.8441	44.8441
		6.34125	73.4926		21.6107	45.4357
		6.52885	98.5032		17.8854	67.9167
		6.57983	96.3529		22.0043	46.1234
		13.6129	109.468		19.3722	44.3167
		6.40838	103.372		14.1103	36.8365
		6.22759	74.7103		15.8571	34.5714
		3.95122	88.5529		13.3551	32.8835
		5.07463	51.7343		8.71567	49.2126
		9.1201	38.7493		16.8726	96.3774
		7.82787	159.82		21.8013	124.734
		11.4135	136.404		39.6641	137.768
		12.1629	37.476		4.82173	64.9192
		13.0858	72.5314		18.3868	124.255
		8.95638	25.0134		24.7529	95.8
		7.92014	39.9097		27.44	90.328
		60.6667	67.2456		12.3011	63.3477
		32.3834	56.2332		11.0341	57.9114
		45.5611	80.0863		18.4424	54.48
		45.3103	80.1517		14.7826	83.5573
		46.5204	78.4592		32.7701	156.813
		1.51852	80.1574		19.8987	65.5359
		18.3311	23.9527		26.5772	50.6911
		40.3979	99.8036		44.0296	74.1598
		29.9225	117.924		18.568	38.9005
		28.004	43.0079		14.2889	91.4167
		26.4183	44.6939		17.5071	62.9947
		25.303	38.1576		11.9548	96.6441
		28.1546	52.2808		28.5374	91.7687
		16.7852	56.7891		35.5939	54.682
		26.8251	45.83
		27.9132	81.2694
		12.7348	34.1553
		20.5228	81.9437
		39.4057	49.7017
		32.6069	62.3342
		32.3288	55.4449
		44.1966	54.6643
		17.2906	84.3419
		20.019	36.2753
		38.7888	62.0396
		94.806	62.6642
		49.7123	105.897
		22.5781	120.625
		12.4926	86.8079
		62.0167	35.0727
		41.6988	56.5213
		47.3315	36.8485
		127.381	110.573
		66.9101	57.1673
		67.365	48.5737
		97.7233	53.0102
		42.7217	11.6606
		37.7225	28.6836
		35.4065	48.5125
		73.459	44.3747
		55.6115	21.268
		62.0815	23.2878
		50.9396	47.514
		24.4646	54.6485

## Sheet: Figure 6
	Figure 6a		RNA levels in SH-Sy5Y cells after REST overexpression (hREST vs CTRL) or knockdown (sh4 REST shRNA vs sh-control [sh-con]) expressed as % of control conditions (either CTRL or sh-con)
	PS1					PS2					PEN2					Nicastrin					APH1
	CTRL	hREST	sh-con	sh4		CTRL	hREST	sh-con	sh4		CTRL	hREST	sh-con	sh4		CTRL	hREST	sh-con	sh4		CTRL	hREST	sh-con	sh4
	120.506	63.1484	97.4158	67.303		170.722	67.0224	105.657	150.759		100.297	2.07258	83.3031	676.874		153.282	42.3972	72.2347	209.467		85.4541	68.5867	98.4959	205.747
	170	56.7557	16.7896	177.457		103.316	77.6828	98.2323	194.847		79.6035	5.21325	106.552	636.55		129.037	48.867	102.854	199.272		98.9496	73.9397	117.376	190.228
	37.21	33.7098	184.242	118.4		91.07	27.6715	129.735	110.304		48.4031	14.4518	162.93	322.405		75.5885	44.3821	146.667	140.17		94.7828	45.5373	114.173	194.306
	73.4436	10.9582	260.054	215.473		96.4715	37.6748	119.907	139.692		26.2594	2.77559	89.7611	281.503		94.2952	23.0923	119.074	149.996		86.3267	57.429	100.458	157.309
	60.5666	26.8926	21.4581	147.413		55.4644	46.3998	67.816	109.477		73.6893	6.1709	64.9924	279.733		80.1042	29.9402	76.9245	151.943		103.206	50.7053	82.5361	104.618
	138.337	19.3536	20.6795	221.774		82.967	59.8231	78.7169	125.004		271.858	12.5628	92.7531	327.782		67.7722	21.4447	82.4494	138.149		131.294	68.5316	86.9971	67.4713
Mean	100.01	35.1364	100.106	157.97		100.002	52.7124	100.011	138.347		100.018	7.20782	100.049	420.808		100.013	35.0206	100.034	164.833		100.002	60.7883	100.006	153.28
STDev	50.9765	20.7641	102.083	59.4222		38.4143	18.8249	23.6829	32.0813		88.0266	5.14238	33.6594	184.26		33.8971	11.7147	28.8486	31.2564		16.8314	11.3074	13.9951	55.7646
	Figure 6c		REST mRNA levels in KO and WT MEFs (fold)						Figure 6e
		REST mRNA (primer set 1)			REST mRNA (primer set 2)
		WT	KO		WT	KO
		1.29781	0.000242		0.571133	0.023472
		0.996911	0.001033		1.37548	0.020038
		0.772647	0.000425		1.27153	0.044326
	Mean	1.02246	0.000566667		1.07271	0.0292787
	STDev	0.263511	0.000414092		0.437481	0.013144
	Figure 6f		Protein levels in REST KO MEFs (% of WT)
		PS1 CTF	PS1 NTF	PEN2	Nicastrin
		187	137.6	145.9	137.9
		146.1	144.4	190.5	174.8
		141.6	191.7	181.6	200.5
	Mean	158.233	157.9	172.667	171.067
	STDev	25.0141	29.4685	23.6039	31.4665
	Figure 6h		Gamma secretase activity in REST KO MEFs (% of WT)
		148.4
		176.9
		161.5																			Figure 6g
	Mean	162.267
	STDev	14.2655
	Figure 6i		Abeta40 levels (ng/uL)								Figure 6j		Abeta42 levels (ng/uL)
		WT	KO	KO+hREST		WT	KO	KO+hREST				WT	KO	KO+hREST		WT	KO	KO+hREST
		APP WT transfection				APP Swe transfection						APP WT transfection				APP Swe transfection
		1.19	9.31	4.48		18.7	72	42.11				1.66	3.41	1.76		4.05	10	5.77
		2.93	9.9	4.67		25.4	56.7	44.67				1.9	4.35	2.3		4.52	11.99	7.02
		0.92	5.72	2.8		13.8	103.4	32.08				1.43	2.45	1.15		2.98	9.22	3.64
	Mean	1.68	8.31	3.98333		19.3	77.3667	39.62				1.66333	3.40333	1.73667		3.85	10.4033	5.47667
	STDev	1.09092	2.26232	1.02919		5.82323	23.8081	6.6541				0.235018	0.950018	0.575355		0.78924	1.42837	1.70899

## Sheet: Figure 7
	Figure 7b
		mTAU-positive cell sensity (fold) left panel				pTSer202 tau-positive cell sensity (fold) right panel
		3xTg	3xTg;cHET	3xTg;cKO		3xTg	3xTg;cHET	3xTg;cKO
		1.93122	2.50518	2.58661		1.38472	2.10133	2.47492
		0.036046	2.38015	2.19309		0.588866	2.17646	1.75247
		0.195424	1.77163	2.91276		0.782963	1.85435	2.74825
		1.37341	1.22726			0.97523	2.43789
		2.01327	2.00977			1.17623	1.68249
		0.223681	1.38437			0.400758	1.63356
		1.54903	1.18154			1.28993	1.34154
		0.974364	1.64295			1.19899	1.88982
		0.475086				1.11374
		1.57332				1.04913
		0.541412				1.15725
		0.814471				0.194911
		0.486214				1.4669
		1.82654				1.22041
		0.986686
	Mean	1.00001	1.76286	2.56415		1	1.88968	2.32522
	STDev	0.671401	0.503638	0.360362		0.375539	0.345957	0.514497
	Figure 7c
		pSer202-tau-positive cell density in CA1 (fold) left panel				pSer202 tau-positive cell density in CA3 (fold) right panel
		3xTg	3xTg;cHET	3xTg;cKO		3xTg	3xTg;cHET	3xTg;cKO
		2.28195	2.63534	3.87367		1.31591	3.04969	1.54135
		0.759339	3.93884	2.79546		1.97027	4.95015	2.98418
		1.16212	2.67513	3.38209		0.233147	1.71215	3.24686
		0.546431	1.47627	1.91241		1.20557	2.44906	1.3762
		0.214462	2.04325	3.57551		0.475114	2.05685	2.45825
		0.728808	2.66859	2.68634		0.896978	4.78884	1.80982
		2.21846	0.753651	4.59186		1.59053	0.745896	1.89568
		0.094719	3.2936	1.71416		0.311954	2.18322	1.88553
				1.58337				2.35987
				1.37546				1.51533
	Mean	1.00079	2.43558	2.74903		0.999934	2.74198	2.10731					Figure 7d
	STDev	0.839055	1.00361	1.09378		0.630169	1.46739	0.636149
	Figure 7e
		pThr213 tau/total TAU (left panel)				pSer396/404 tau/total TAU (middle panel)			total TAU/Actin (right panel)
		3xTg	3xTg;cKO			3xTg	3xTg;cKO		3xTg	3xTg;cKO
		0.928027	2.1471			1.20991	1.43095		1.14245	1.16681
		0.961766	1.87807			1.08884	1.35878		1.07512	0.904409
		0.922116	1.92038			0.918992	1.89737		0.909901	0.907063
		1.23301	1.65061			1.0795	1.24324		0.912532	0.850262
		1.01				0.763429			0.960445
	Mean	1.01098	1.89904			1.01213	1.48259		1.00009	0.957135
	STDev	0.128935	0.203428			0.173252	0.28713		0.104004	0.14221
	Figure 7g
		Aβ plaque burden, hippocampus (%; left panel)				Aβ plaque burden, cortex (%; right panel)
		J20	J20;cHET	J20;cKO		J20	J20;cHET	J20;cKO
		0	1.41121	0.120876		0.120682	0.517889	0.033454
		0.01176	1.21066	0.298031		0.001596	0.326436	0.205605
		0.406836	0.854069	0.486404		0.239757	0.292701	0.296435
		0.947241	1.1705	0.299698		0.566595	0.394892	0.11099
		0.074382	0.518055	0.671082		0.069635	0.327893	0.182312
		0.176945	0.788229	0.523224		0.07447	0.527113	0.234064
		0.423576	0.656709	0.482011		0.124022	0.530832	0.772242
		0.294403	0.631438	0.964682		0.033335	0.392152	0.215937
		0.270222		1.04607		0.058176		0.220322
		0.447761		0.751521		0.197156		0.193016
		0.28181		0.451565		0.156286		0.210739
		0.247037		0.881244		0.221334		0.309925
		0.003302		0.769602		0.081922		1.02809
		0.005421		0.448187		0.005289		0.312023
		0.39915		0.868477		0.001953		0.26879
		0.717583				0.420508
		0.310451				0.145145
		0.301733				0.123601
		0.270346				0.125129
		0.178011				0.149349
		0.282948				0.11334
		0.360613				0.17565
		0.190277				0.085489
		0.250955				0.13613
		0.376225				0.137408
		0.461227				0.169471
	Mean	0.295777	0.905109	0.604179		0.143593	0.413738	0.306263
	STDev	0.213097	0.321294	0.271029		0.122402	0.09847	0.256414

## Sheet: Figure 8
	Figure 8b
		TUNEL+ cell density in CA1					TUNEL+ cell density in CA3					TUNEL+ cell density in Cortex
		WT	GT	3xTg	3xTg;GT		WT	GT	3xTg	3xTg;GT		WT	GT	3xTg	3xTg;GT
		0	0	0.25	2		0	0	0.25	2.6		0	0	0.25	1.5
		0	0	0.25	2		0	0	0.25	1.66		0	0	0	2
		0	0	0	2		0	0	0	2.85		0	0	0	2
		0		0	2.11		0		0	3.42		0		0	1.66
				0	2.4				0	2.5				0	2.8
				0	1.62				0	2.66				0	2.33
	Mean	0	0	0.0833333	2.02167		0	0	0.0833333	2.615		0	0	0.0416667	2.04833
	STDev	0	0	0.129099	0.250473		0	0	0.129099	0.571095		0	0	0.102062	0.469145
	Figure 8c		Learning curves: latency to reach the platform in the Morris water Maze
			day 1	day 2	day 3	day 4	day 5
	CTRL	Mean	53	42.1	30.5	29.5	27.9
	CTRL	s.e.m	3.8	4.8	1.9	1.8	2.7
	cHET	Mean	58.4	42.3	27.8	29.6	29.4
	cHET	s.e.m	0.2	5	3.2	2.3	0.9
	3xTg	Mean	52.5	44.7	34.3	30.5	29.7
	3xTg	s.e.m	1.9	3.3	3.1	1.9	1.4
	3xTg;cHET	Mean	50.6	50.9	42.8	39.6	46.6
	3xTg;cHET	s.e.m	1	3.9	3.1	1.9	2.6
	Figure 8d		Test of memory retrieval in the Morris Water Maze
		Number of entries in the target area					Time spent in target area (sec)
		WT	cHET	3xTg	3xTg;cHET		WT	cHET	3xTg	3xTg;cHET
		3	1	7	1		2.7	0.7	9.1	1
		8	6	9	0		7.7	5.4	14.7	0
		7	4	5	3		11.3	5.5	5.2	3.6
		1	4	6	0		1	11.1	7.7	0
		8	3	1	4		13.6	2.9	0.4	9.1
		2	5	4	5		1.1	6.3	4.7	3.6
		8	6	4	2		14.5	7.5	5.9	4.4
		7	3	5	1		6.9	3.3	9.2	0.5
		4	2	4	3		7.7	2.5	3.9	3.9
		5	7	9	4		5.1	9.8	10.7	2.6
		6	6	11	0		6	11.4	11	0
		8		3			9.4		2.5
		5		3			8.1		3.5
		10		10			11.8		11.6
		3		4			3.5		10.7
		7		2			6		3.8
		1					1.3
	Mean	5.47059	4.27273	5.4375	2.09091		6.92353	6.03636	7.1625	2.60909
	STDev	2.7413	1.90215	2.96578	1.81409		4.2489	3.60257	3.98997	2.76458
	Figure 8e		Learning curves: latency to reach the platform in the Morris water Maze
			day 1	day 2	day 3	day 4	day 5	day 6	day 7
	WT	Mean	48.5	47	30.5	29.1	25.9	20.3	25.1
	WT	s.e.m	3.5	2.8	3.7	4	1.6	1.2	3.1
	cHET	Mean	44	42	35.8	31.2	21.9	23.6	22.5
	cHET	s.e.m	2.2	2.1	3.9	4.5	2.2	2.2	2.2
	cKO	Mean	50.6	42	31.9	27.5	26.9	21.5	22.3
	cKO	s.e.m	3.6	4.8	2.7	4.2	2.7	3.5	6.2
	J20	Mean	55.7	46.4	44.1	39.1	38.1	35	30.2
	J20	s.e.m	1	3.2	4.5	3.8	2.2	3.6	3.5
	J20;cHET	Mean	51.3	50.8	45.1	43.2	39.2	38.3	31.2
	J20;cHET	s.e.m	6.2	5.1	4.9	5.4	4.8	3.4	5.2
	J20;cKO	Mean	47.2	52.6	44.2	44.5	40.1	41.1	30
	J20;cKO	s.e.m	7.3	1.8	1.2	4.8	3.5	3.8	7.4
	Figure 8f		Test of memory retrieval in the Morris Water Maze
		Number of entries in the target area							Time spent in target area (sec)
		WT	cHET	cKO	J-20	J-20;cHET	J-20;cKO		WT	cHET	cKO	J-20	J-20;cHET	J-20;cKO
		9	5	5	2	1	0		9.7	4.8	5.2	0.8	0.9	0
		0	3	4	6	0	0		0	2.2	3.2	4.9	0	0
		0	0	3	1	0	0		0	0	1.4	0.4	0	0
		2	13	8	1	0	0		1.9	11.7	5	1.1	0	0.5
		3	9	1	1	0	0		1.6	7.3	0.8	0.5	0	0
		0	1	3	0	0	1		10.1	0.8	1.9	0	0	0
		7	3	4	1	2	0		12	3.5	3	0.6	1.7	0.4
		11	7	1	0	2	1		3.7	8.5	0.8	1.1	3.7	0
		3	6	2	3		0		9.7	11.3	3.9	6.7		0
		9	4	4	6		1		12.3	6.6	2.4	0		0.6
		5	4	9	0		0		6.8	11	10.4	0.5		0.6
		7	5	4	1		0		8.9	6.9	3.7	0.4		0
		7	4	9	1		0		14.1	2.5	11.2	4.1		0
		8	6	4	7		1		17.1	10.2	3.8	3.7		0
		11		8	7		0		3.9		11.3	2.6		0
		3		4	0		2		10		2.7	0		1.7
		6		5	2		0		0.7		4.9	1.5		0
				1	0		0				1.3	0		0
					1							0.6
					3							6.9
					2							2
					0							0
					2							1.9
					2							2.8
					0							0
					5							4.8
					5							11.9
					6							7.7
					1							2.8
					5							5.2
					6							7.8
	Mean	5.35294	5	4.38889	2.48387	0.625	0.333333		7.20588	6.23571	4.27222	2.6871	0.7875	0.211111
	STDev	3.70711	3.25813	2.59272	2.39264	0.916125	0.594089		5.33262	4.00934	3.3692	3.01051	1.33249	0.435064

## Sheet: Figure 9
	Fig 9b
	CP13, pTau	CA1		CP13, pTau	CA3
	3xTg/AAV9-CTRL	3xTg/AAV9-REST		3xTg/AAV9-CTRL	3xTg/AAV9-REST
	1.28078	0.0283099		0.724939	0.110397
	0.134126	0.0110824		0.863947	0.0802009
	0.235695	0.0386096		0.562989	0.152015
	1.4011	0.0779241		1.70785	0.00926356
	1.9483	0.100777		1.14027	0.185627
Mean	1	0.0513406		1	0.107501
STDev	0.786272	0.0369589		0.448854	0.0679879
	Fig 9d
	MC1, mTau	CA1		MC1, mTau	CA3
	3xTg/AAV9-CTRL	3xTg/AAV9-REST		3xTg/AAV9-CTRL	3xTg/AAV9-REST
	1.2559	0.238238		1.25984	0.184867
	1.40681	0.141351		1.49616	0.10082
	0.125952	0.0791825		0.545263	0.164022
	0.671138	0.0533567		1.1138	0.256704
	1.5402	0.0316799		0.584939	0.162115
Mean	1	0.108761		1	0.173705
STDev	0.590531	0.083235		0.420031	0.0560217
	Fig 9e
	CP13, pTau	CA1			CP13, pTau	CA3
	3xTg/AAV9-CTRL	3xTg;GT/AAV9-CTRL	3xTg;GT/AAV9-REST		3xTg/AAV9-CTRL	3xTg;GT/AAV9-CTRL	3xTg;GT/AAV9-REST
	0.59426	11.3785	0.124878		1.0293	2.93647	0.430165
	0.997044	3.33102	1.05549		1.06019	1.96382	0.814162
	0.741772	9.59722	0.272727		0.921847	4.45673	1.05395
	1.68584	1.65468	0.751836		0.718132	1.8838	0.283457
	0.981084	2.58209	0.47334		1.27053	3.71348	0.384042
		7.09631	0.933184			5.19193	0.0618838
Mean	1	5.93998	0.60191		1	3.35771	0.50461
STDev	0.418943	4.01836	0.371594		0.202006	1.34101	0.364031
	Fig 9f
	MC1, mTau	CA1			MC1, mTau	CA3
	3xTg/AAV9-CTRL	3xTg;GT/AAV9-CTRL	3xTg;GT/AAV9-REST		3xTg/AAV9-CTRL	3xTg;GT/AAV9-CTRL	3xTg;GT/AAV9-REST
	1.15734	8.75947	0.449133		1.53423	3.58761	0.701058
	2.06171	8.17729	1.25885		0.993084	1.42662	1.28146
	0.412729	2.4866	0.839635		0.867457	3.33359	0.900045
	0.834473	2.40412	0.574391		0.928675	2.08029	0.803502
	0.533749	6.66094	0.67639		0.676553	2.77192	0.904095
		3.27176	0.479453			4.29411	0.584555
Mean	1	5.29336	0.712975		1	2.91569	0.862454
STDev	0.659858	2.91595	0.302889		0.321218	1.04518	0.238943
	Fig 9g
	CDK5 mRNA				GSK3b mRNA				Daxx mRNA
	3xTg/AAV9-CTRL	3xTg;GT/AAV9-CTRL	3xTg;GT/AAV9-REST		3xTg/AAV9-CTRL	3xTg;GT/AAV9-CTRL	3xTg;GT/AAV9-REST		3xTg/AAV9-CTRL	3xTg;GT/AAV9-CTRL	3xTg;GT/AAV9-REST
	0.0201154	0.0661707	0.0285256		0.0385411	0.0588684	0.0359304		0.00238938	0.00345468	0.00297135
	0.0199165	0.0547002	0.0327223		0.038994	0.0507027	0.0384353		0.00248785	0.00324069	0.00259827
	0.0190596	0.0528055	0.0293282		0.0361214	0.0536337	0.0362725		0.00229044	0.00311976	0.00289122
	0.0205341	0.0662285	0.0278451		0.037136	0.0488131	0.031607		0.00256711	0.00490263	0.00281893
		0.0621786	0.0302957			0.0524974	0.0351813			0.00321701	0.00258724
Mean	0.0199064	0.0604167	0.0297434		0.0376981	0.0529031	0.0354853		0.00243369	0.00358695	0.0027734
STDev	0.000620432	0.00633637	0.00189987		0.00131554	0.00380308	0.00248263		0.000120024	0.000745576	0.00017354
	Fig 9i
	Abeta plaque burden
	J20/AAV9-CTRL	J20/AAV9-REST
	104.288	46.5189
	78.0521	47.6003
	147.967	36.8407
	99.2948	36.4532
	139.184	15.7918
	54.5762
	51.1049
	125.534
Mean	100	36.641
STDev	36.7283	12.7715

## Sheet: Suppl Figure 1
	Supplementary Figure 1a
	first panel, gpath
		NCI, no path	NCI, early path	NCI, mid path	NCI, late path	AD, no path	AD, early path	AD, mid path	AD, late path
	Mean	0.05767	0.2994	0.813	1.625	0.04365	0.3292	0.8502	1.698
	Std. Error of Mean	0.004493	0.01724	0.02488	0.1238	0.00762	0.03147	0.02415	0.03271
	second panel, CERAD scores
		NCI, no path	NCI, early path	NCI, mid path	NCI, late path	AD, no path	AD, early path	AD, mid path	AD, late path
	Mean	3.969	2.799	1.84	1.333	3.88	2.55	1.687	1.176
	Std. Error of Mean	0.01556	0.07463	0.05418	0.1143	0.06633	0.1074	0.05241	0.0257
	third panel, Braak scores
		NCI, no path	NCI, early path	NCI, mid path	NCI, late path	AD, no path	AD, early path	AD, mid path	AD, late path
	Mean	2.354	2.848	3.534	4.667	2.2	3.133	3.969	4.995
	Std. Error of Mean	0.09389	0.08332	0.07018	0.1808	0.2	0.1246	0.06739	0.02904
	fourth panel, NIA/Reagan scores
		NCI, no path	NCI, early path	NCI, mid path	NCI, late path	AD, no path	AD, early path	AD, mid path	AD, late path
	Mean	3.063	2.636	2.116	1.5	3	2.517	1.913	1.222
	Std. Error of Mean	0.02164	0.0372	0.03576	0.1457	0	0.06506	0.03544	0.02801
	Supplementary Data Figure 1b		Distribution of AD pathology among NCI and AD cases
		NCI, no path	NCI, early path	NCI, mid path	NCI, late path	AD, no path	AD, early path	AD, mid path	AD, late path
	% of NCI or AD cases	24.52	35.52	36.49	3.47	4.99	11.98	38.92	44.11

[truncated: 10 more sheets: Suppl Figure 2, Suppl Figure 3, Suppl Figure 4, Suppl Figure 5, Suppl Figure 6, Suppl Figure 7, Suppl Figure 8, Suppl Figure 9, Suppl Figure 10, Suppl Figure 11]
